# Supplementary material for: Contrasting allelic effects for pistachio salinity tolerance in juvenile and mature trees
Source: Sci Rep. 2023 Sep 1;13:14391. doi: 10.1038/s41598-023-41195-1 (PMC10474094; doi:10.1038/s41598-023-41195-1)
Supplement: Supplementary file 2 — Supplementary Tables. [file 41598_2023_41195_MOESM2_ESM.xlsx]

## Sheet: 1.FieldSalinityLevels
Table S1. Salinity levels in the field experiment.
FieldLocation	Depth (inches)	Na (meq/L)	Cl (meq/L)	EC (dS/m)
1	0 to 2	19.8	10.44	2.64
2	0 to 2	8.36	2.64	0.9
3	0 to 2	33.5	17.58	4.85
1	2 to 4	59.2	53.63	8.74
2	2 to 4	31.7	6.91	3.79
3	2 to 4	38.6	22.98	4.68
1	4 to 6	86.7	106.9	14.01
2	4 to 6	75.1	51.2	9.49
3	4 to 6	54.5	40.26	7.18

## Sheet: 2.phenotypesA
Table S2. Phenotypes from the initial greenhouse, lath-house, and field experiments.
TreeID	HLR	Cl	Li7	B11	Na23	K39	Rb85	BB	CAL
2018_ucb1_1	0	NA	NA	NA	NA	NA	NA	3	NA
2018_ucb1_2	5	NA	NA	NA	NA	NA	NA	1	NA
2018_ucb1_3	1	NA	NA	NA	NA	NA	NA	3	NA
2018_ucb1_4	0	NA	175.35	78.7925	13277.4	22408.2	1.75649	2	NA
2018_ucb1_5	0	NA	90.8291	35.2698	2545.87	64400.4	2.91447	1	22
2018_ucb1_6	4	NA	NA	NA	NA	NA	NA	2	25
2018_ucb1_7	0	NA	NA	NA	NA	NA	NA	3	NA
2018_ucb1_8	14	NA	NA	NA	NA	NA	NA	1	NA
2018_ucb1_9	0	30.4528	208.962	76.7287	9623.26	17692.1	1.36543	3	NA
2018_ucb1_10	0	NA	NA	NA	NA	NA	NA	3	NA
2018_ucb1_11	4	NA	NA	NA	NA	NA	NA	3	NA
2018_ucb1_12	0	16.9979	128.731	63.5794	4729.88	36693.2	2.25843	3	NA
2018_ucb1_13	0	NA	NA	NA	NA	NA	NA	2	NA
2018_ucb1_14	2	NA	NA	NA	NA	NA	NA	3	23
2018_ucb1_15	0	NA	NA	NA	NA	NA	NA	2	NA
2018_ucb1_16	0	NA	NA	NA	NA	NA	NA	2	NA
2018_ucb1_17	0	NA	NA	NA	NA	NA	NA	2	NA
2018_ucb1_18	5	NA	NA	NA	NA	NA	NA	2	NA
2018_ucb1_19	0	43.2977	160.665	53.3249	18515.9	25831.5	2.4149	2	NA
2018_ucb1_20	0	8.59332	83.2884	50.1044	1306.93	46030.4	4.63592	2	NA
2018_ucb1_21	0	NA	NA	NA	NA	NA	NA	2	NA
2018_ucb1_22	3	NA	NA	NA	NA	NA	NA	1	NA
2018_ucb1_23	12	7.33262	154.609	48.71	2557.29	39089	3.52079	3	NA
2018_ucb1_24	0	NA	NA	NA	NA	NA	NA	3	NA
2018_ucb1_25	0	21.8611	185.559	68.8155	10056.1	36539.7	2.50702	3	NA
2018_ucb1_26	0	14.5966	NA	NA	NA	NA	NA	2	NA
2018_ucb1_27	0	NA	NA	NA	NA	NA	NA	3	NA
2018_ucb1_28	0	31.3295	167.468	56.653	9833.42	38036.7	3.23565	3	NA
2018_ucb1_29	1	NA	NA	NA	NA	NA	NA	2	NA
2018_ucb1_30	19	3.61057	174.938	49.7363	1300.25	36686.8	2.72158	2	NA
2018_ucb1_31	4	NA	NA	NA	NA	NA	NA	3	NA
2018_ucb1_32	0	NA	NA	NA	NA	NA	NA	2	NA
2018_ucb1_33	0	29.5761	182.528	73.6355	12571.7	31367	1.91438	2	NA
2018_ucb1_34	0	NA	NA	NA	NA	NA	NA	2	18
2018_ucb1_35	8	NA	NA	NA	NA	NA	NA	2	NA
2018_ucb1_36	10	19.3993	104.948	37.6302	3425.66	46843.8	2.82213	2	NA
2018_ucb1_37	0	24.199	131.822	50.5735	10259.5	17520.4	1.84869	2	NA
2018_ucb1_38	5	19.5817	152.958	91.6103	7705.8	20779.5	1.43993	2	21
2018_ucb1_39	3	NA	NA	NA	NA	NA	NA	2	29
2018_ucb1_40	5	22.8547	179.046	41.5657	3493.33	55197.7	3.79053	3	17
2018_ucb1_41	0	NA	NA	NA	NA	NA	NA	1	NA
2018_ucb1_42	0	NA	NA	NA	NA	NA	NA	3	NA
2018_ucb1_43	2	NA	NA	NA	NA	NA	NA	2	16
2018_ucb1_44	13	8.11305	NA	NA	NA	NA	NA	3	NA
2018_ucb1_45	0	NA	NA	NA	NA	NA	NA	3	NA
2018_ucb1_46	0	10.4543	100.74	23.4958	353.211	79217.2	3.41853	2	NA
2018_ucb1_47	4	NA	NA	NA	NA	NA	NA	1	25
2018_ucb1_48	0	NA	NA	NA	NA	NA	NA	3	NA
2018_ucb1_49	2	NA	NA	NA	NA	NA	NA	1	NA
2018_ucb1_50	0	33.8427	178.078	59.7018	15052.6	16862.5	1.10818	1	NA
2018_ucb1_51	9	NA	NA	NA	NA	NA	NA	3	NA
2018_ucb1_52	0	NA	NA	NA	NA	NA	NA	3	NA
2018_ucb1_53	0	NA	NA	NA	NA	NA	NA	3	NA
2018_ucb1_54	0	NA	NA	NA	NA	NA	NA	3	NA
2018_ucb1_55	2	NA	NA	NA	NA	NA	NA	1	NA
2018_ucb1_56	9	8.29315	108.407	31.2669	533.796	58884.3	4.28676	2	NA
2018_ucb1_57	0	NA	NA	NA	NA	NA	NA	3	NA
2018_ucb1_58	0	NA	NA	NA	NA	NA	NA	2	NA
2018_ucb1_59	0	34.1074	132.907	53.1498	9000.86	38183.9	2.35322	2	NA
2018_ucb1_60	3	NA	NA	NA	NA	NA	NA	1	NA
2018_ucb1_61	0	NA	176.494	89.5283	18250.9	39219.1	2.78453	1	NA
2018_ucb1_62	0	NA	NA	NA	NA	NA	NA	1	NA
2018_ucb1_63	13	10.2142	117.417	29.899	2357.69	29892.7	1.74929	2	NA
2018_ucb1_64	0	NA	NA	NA	NA	NA	NA	3	NA
2018_ucb1_65	2	28.1041	149.478	56.3906	5378.21	48974.2	4.26384	3	NA
2018_ucb1_66	10	15.0177	131.3	49.8845	1699.13	53486.8	4.58226	3	NA
2018_ucb1_67	3	NA	NA	NA	NA	NA	NA	2	NA
2018_ucb1_68	6	NA	NA	NA	NA	NA	NA	3	NA
2018_ucb1_69	0	NA	NA	NA	NA	NA	NA	2	NA
2018_ucb1_70	9	17.5983	109.141	47.6065	590.83	46871.2	3.38131	1	NA
2018_ucb1_71	11	19.5794	123.957	49.4668	3631.16	56058.4	4.12468	2	NA
2018_ucb1_72	0	NA	NA	NA	NA	NA	NA	1	NA
2018_ucb1_73	0	NA	NA	NA	NA	NA	NA	3	NA
2018_ucb1_74	0	NA	NA	NA	NA	NA	NA	2	NA
2018_ucb1_75	2	NA	NA	NA	NA	NA	NA	2	NA
2018_ucb1_76	4	NA	NA	NA	NA	NA	NA	1	NA
2018_ucb1_77	0	NA	NA	NA	NA	NA	NA	2	NA
2018_ucb1_78	0	NA	NA	NA	NA	NA	NA	1	NA
2018_ucb1_79	15	11.4149	121.38	36.2166	1080.18	48243.9	3.16525	3	NA
2018_ucb1_80	0	19.3479	205.984	67.9484	10065.5	28248.9	2.78132	2	NA
2018_ucb1_81	13	12.415	100.449	40.718	903.993	52191.3	3.47824	3	NA
2018_ucb1_82	5	24.0218	118.065	41.3502	4204.91	48947.1	2.56515	2	28
2018_ucb1_83	1	NA	NA	NA	NA	NA	NA	3	27
2018_ucb1_84	0	NA	160.201	60.7868	8124.8	52588.9	2.84971	1	18
2018_ucb1_85	0	NA	NA	NA	NA	NA	NA	3	22
2018_ucb1_86	0	19.9982	150.212	44.488	5130.51	31008.8	1.74042	2	NA
2018_ucb1_87	9	NA	NA	NA	NA	NA	NA	3	19
2018_ucb1_88	0	NA	NA	NA	NA	NA	NA	2	NA
2018_ucb1_89	6	NA	NA	NA	NA	NA	NA	3	NA
2018_ucb1_90	19	NA	NA	NA	NA	NA	NA	3	16
2018_ucb1_91	0	16.5947	89.3047	33.7936	3866.49	41418.4	1.63581	3	NA
2018_ucb1_92	0	10.3251	124.343	56.6045	1020.53	37611	5.31109	1	32
2018_ucb1_93	0	NA	NA	NA	NA	NA	NA	1	27
2018_ucb1_94	0	NA	NA	NA	NA	NA	NA	3	20
2018_ucb1_95	8	32.3231	168.299	61.9947	5586.6	48922.9	3.96442	1	28
2018_ucb1_96	0	26.5953	113.367	54.4027	6187.01	33985.8	2.47756	3	26
2018_ucb1_97	22	9.31003	110.923	36.8937	846.411	46528.4	3.49741	3	NA
2018_ucb1_98	0	NA	NA	NA	NA	NA	NA	2	NA
2018_ucb1_99	5	24.4167	191.452	42.1531	5130.31	36974.4	2.96762	2	NA
2018_ucb1_100	0	18.9234	183.305	80.7056	6482.07	21506.9	1.30456	1	24
2018_ucb1_101	0	16.117	183.886	61.0393	7213.66	16605.3	1.24987	1	30
2018_ucb1_102	2	NA	NA	NA	NA	NA	NA	3	18
2018_ucb1_103	2	NA	NA	NA	NA	NA	NA	3	NA
2018_ucb1_104	10	5.95186	126.682	42.8377	795.542	34967.7	3.12118	1	30
2018_ucb1_105	0	NA	NA	NA	NA	NA	NA	3	34
2018_ucb1_106	12	6.79232	141.637	41.3184	6527.82	56040.7	2.60543	2	NA
2018_ucb1_107	1	NA	NA	NA	NA	NA	NA	3	24
2018_ucb1_108	13	11.8351	100.577	47.0539	3108.69	43098.8	2.49093	3	17
2018_ucb1_109	0	NA	NA	NA	NA	NA	NA	3	NA
2018_ucb1_110	0	NA	NA	NA	NA	NA	NA	3	NA
2018_ucb1_111	2	NA	NA	NA	NA	NA	NA	1	29
2018_ucb1_112	0	NA	NA	NA	NA	NA	NA	1	26
2018_ucb1_113	0	35.0679	149.618	56.4301	11710.7	34071.1	2.73227	3	NA
2018_ucb1_114	0	NA	NA	NA	NA	NA	NA	2	NA
2018_ucb1_115	0	NA	NA	NA	NA	NA	NA	3	NA
2018_ucb1_116	1	NA	NA	NA	NA	NA	NA	1	32
2018_ucb1_117	3	18.4914	127.003	43.4163	4015.72	61628.2	3.34666	1	NA
2018_ucb1_118	5	NA	NA	NA	NA	NA	NA	1	29
2018_ucb1_119	5	NA	NA	NA	NA	NA	NA	1	31
2018_ucb1_120	3	NA	NA	NA	NA	NA	NA	3	29
2018_ucb1_121	4	NA	NA	NA	NA	NA	NA	2	31
2018_ucb1_122	11	6.44394	88.287	42.7374	358.001	45169.6	3.27784	1	NA
2018_ucb1_123	1	NA	NA	NA	NA	NA	NA	3	29
2018_ucb1_124	1	NA	NA	NA	NA	NA	NA	3	22
2018_ucb1_125	0	NA	NA	NA	NA	NA	NA	1	NA
2018_ucb1_126	0	8.12614	NA	NA	NA	NA	NA	1	NA
2018_ucb1_127	1	NA	NA	NA	NA	NA	NA	3	NA
2018_ucb1_128	6	19.2817	153.977	58.2201	1320.99	64000.3	4.95631	2	29
2018_ucb1_129	0	NA	NA	NA	NA	NA	NA	2	NA
2018_ucb1_130	0	NA	NA	NA	NA	NA	NA	3	NA
2018_ucb1_131	0	32.0309	141.361	62.8109	8065.56	52977.6	3.96473	3	23
2018_ucb1_132	0	NA	NA	NA	NA	NA	NA	1	NA
2018_ucb1_133	0	NA	179.83	50.1349	10042.1	18290.8	1.32572	3	15
2018_ucb1_134	1	NA	NA	NA	NA	NA	NA	2	32
2018_ucb1_135	16	11.9252	94.1713	48.3907	2242.35	38586.3	3.88674	1	34
2018_ucb1_136	1	NA	NA	NA	NA	NA	NA	2	29
2018_ucb1_137	0	NA	NA	NA	NA	NA	NA	3	NA
2018_ucb1_138	10	NA	NA	NA	NA	NA	NA	2	NA
2018_ucb1_139	1	NA	NA	NA	NA	NA	NA	2	20
2018_ucb1_140	0	36.4144	161	57.5126	12261.8	43783.3	2.53955	1	24
2018_ucb1_141	2	NA	NA	NA	NA	NA	NA	2	NA
2018_ucb1_142	0	32.3231	163.672	55.1844	11894.6	41611.3	2.74108	3	24
2018_ucb1_143	0	NA	NA	NA	NA	NA	NA	2	27
2018_ucb1_144	0	NA	NA	NA	NA	NA	NA	3	NA
2018_ucb1_145	0	NA	136.283	57.1392	11654.9	20361.3	1.44441	3	21
2018_ucb1_146	0	NA	202.05	69.6665	18977.7	23629.1	2.21373	2	NA
2018_ucb1_147	0	NA	NA	NA	NA	NA	NA	1	NA
2018_ucb1_148	1	NA	NA	NA	NA	NA	NA	3	17
2018_ucb1_149	0	NA	117.437	55.4508	6791.56	28745.8	2.0508	3	25
2018_ucb1_150	0	NA	153.13	45.898	14993.1	34262	2.58939	3	NA
2018_ucb1_151	10	13.9674	115.638	64.9311	8021.84	22798.3	2.06173	2	27
2018_ucb1_152	1	23.7899	184.853	66.5557	8894.85	30509.2	3.5914	1	32
2018_ucb1_153	0	NA	NA	NA	NA	NA	NA	2	NA
2018_ucb1_154	0	NA	NA	NA	NA	NA	NA	1	NA
2018_ucb1_155	0	24.5362	137.064	76.8154	12638.3	24280.5	1.81424	3	NA
2018_ucb1_156	3	NA	NA	NA	NA	NA	NA	3	22
2018_ucb1_157	0	41.6702	157.841	42.4622	4515.57	32229.8	2.37067	3	NA
2018_ucb1_158	0	NA	NA	NA	NA	NA	NA	3	22
2018_ucb1_159	0	NA	NA	NA	NA	NA	NA	1	25
2018_ucb1_160	4	NA	NA	NA	NA	NA	NA	2	24
2018_ucb1_161	0	15.9101	113.771	63.3618	8288.54	21452.8	2.0415	3	27
2018_ucb1_162	0	NA	NA	NA	NA	NA	NA	1	28
2018_ucb1_163	0	NA	NA	NA	NA	NA	NA	2	30
2018_ucb1_164	0	24.775	120.79	82.7148	6348.6	47398	4.11928	2	28
2018_ucb1_165	0	NA	NA	NA	NA	NA	NA	3	NA
2018_ucb1_166	3	NA	NA	NA	NA	NA	NA	2	NA
2018_ucb1_167	0	NA	NA	NA	NA	NA	NA	2	NA
2018_ucb1_168	12	14.0293	80.4734	50.6208	3332	22339.4	1.79627	2	27
2018_ucb1_169	0	NA	NA	NA	NA	NA	NA	3	15
2018_ucb1_170	0	28.4173	117.57	61.4699	10373.7	43688.3	3.76699	2	20
2018_ucb1_171	0	NA	NA	NA	NA	NA	NA	2	NA
2018_ucb1_172	0	29.4921	150.458	61.1557	12620.4	10723.2	0.799962	2	27
2018_ucb1_173	0	NA	NA	NA	NA	NA	NA	1	27
2018_ucb1_174	0	NA	NA	NA	NA	NA	NA	2	16
2018_ucb1_175	0	NA	NA	NA	NA	NA	NA	3	NA
2018_ucb1_176	2	31.5633	133.064	39.5648	6338.27	53277.2	2.56707	3	18
2018_ucb1_177	0	NA	NA	NA	NA	NA	NA	1	NA
2018_ucb1_178	0	NA	NA	NA	NA	NA	NA	1	30
2018_ucb1_179	1	NA	NA	NA	NA	NA	NA	3	26
2018_ucb1_180	4	NA	NA	NA	NA	NA	NA	2	NA
2018_ucb1_181	0	9.728	113.775	33.9505	1168.73	43958.3	2.97706	1	NA
2018_ucb1_182	7	NA	NA	NA	NA	NA	NA	3	NA
2018_ucb1_183	2	NA	NA	NA	NA	NA	NA	3	30
2018_ucb1_184	18	19.8195	157.209	47.4193	5170.84	34546.4	2.58654	3	NA
2018_ucb1_185	0	NA	NA	NA	NA	NA	NA	1	28
2018_ucb1_186	0	NA	NA	NA	NA	NA	NA	3	24
2018_ucb1_187	0	NA	NA	NA	NA	NA	NA	3	28
2018_ucb1_188	10	NA	NA	NA	NA	NA	NA	3	27
2018_ucb1_189	0	18.919	189.107	61.9712	7121.94	17289.2	1.36198	1	NA
2018_ucb1_190	1	NA	NA	NA	NA	NA	NA	2	25
2018_ucb1_191	0	NA	NA	NA	NA	NA	NA	1	NA
2018_ucb1_192	8	9.54887	102.966	37.565	787.964	42273	2.57706	3	14
2018_ucb1_193	0	16.7141	157.698	100.278	5459.88	27442.1	2.18927	2	30
2018_ucb1_194	0	NA	NA	NA	NA	NA	NA	2	NA
2018_ucb1_195	0	NA	146.367	70.8895	5947.4	43964.3	2.82746	3	28
2018_ucb1_196	0	NA	NA	NA	NA	NA	NA	2	24
2018_ucb1_197	0	NA	173.176	92.4874	15041.3	27400.9	2.10544	2	29
2018_ucb1_198	0	NA	NA	NA	NA	NA	NA	3	NA
2018_ucb1_199	0	NA	NA	NA	NA	NA	NA	3	25
2018_ucb1_200	0	24.6822	261.096	51.7018	7364.12	28053.1	2.54363	3	NA
2018_ucb1_201	0	NA	127.023	71.7931	9921.52	30506.2	1.90002	2	31
2018_ucb1_202	0	NA	NA	NA	NA	NA	NA	3	26
2018_ucb1_203	7	17.653	107.866	35.0489	3176.86	32178.1	2.4939	2	28
2018_ucb1_204	22	14.0877	106.893	36.9991	2726.26	50594.9	4.20613	3	NA
2018_ucb1_205	0	NA	NA	NA	NA	NA	NA	2	28
2018_ucb1_206	0	NA	174.538	67.4814	13831.5	25166.5	1.73895	2	NA
2018_ucb1_207	0	NA	NA	NA	NA	NA	NA	2	NA
2018_ucb1_208	0	NA	NA	NA	NA	NA	NA	3	NA
2018_ucb1_209	1	NA	NA	NA	NA	NA	NA	3	20
2018_ucb1_210	3	NA	NA	NA	NA	NA	NA	3	20
2018_ucb1_211	3	NA	NA	NA	NA	NA	NA	3	32
2018_ucb1_212	0	NA	NA	NA	NA	NA	NA	2	NA
2018_ucb1_213	0	NA	114.66	29.392	4648.26	39982.5	2.704	3	NA
2018_ucb1_214	6	NA	NA	NA	NA	NA	NA	3	29
2018_ucb1_215	4	NA	NA	NA	NA	NA	NA	3	NA
2018_ucb1_216	3	NA	NA	NA	NA	NA	NA	3	21
2018_ucb1_217	3	NA	NA	NA	NA	NA	NA	2	28
2018_ucb1_218	0	NA	NA	NA	NA	NA	NA	2	NA
2018_ucb1_219	5	21.8027	149.599	52.7375	6424.11	45763	3.19119	2	23
2018_ucb1_220	11	NA	NA	NA	NA	NA	NA	1	NA
2018_ucb1_221	0	NA	157.798	61.1592	3969.91	35598.9	1.59032	2	30
2018_ucb1_222	4	18.2668	108.795	33.4382	1087.96	70676.5	4.39359	3	17
2018_ucb1_223	0	NA	NA	NA	NA	NA	NA	3	NA
2018_ucb1_224	0	32.2062	210.029	65.5716	11691.2	28413.3	1.7382	3	29
2018_ucb1_225	0	NA	NA	NA	NA	NA	NA	1	34
2018_ucb1_226	0	NA	NA	NA	NA	NA	NA	2	36
2018_ucb1_227	0	NA	179.223	66.7542	12730.1	25222	1.62532	3	NA
2018_ucb1_228	2	NA	NA	NA	NA	NA	NA	3	22
2018_ucb1_229	0	NA	NA	NA	NA	NA	NA	2	22
2018_ucb1_230	14	9.64576	121.026	38.7094	2372.18	24975.1	2.50112	2	28
2018_ucb1_231	0	NA	NA	NA	NA	NA	NA	2	28
2018_ucb1_232	2	NA	NA	NA	NA	NA	NA	1	32
2018_ucb1_233	8	8.47682	138.278	44.5196	905.992	62968.9	4.87654	1	27
2018_ucb1_234	15	8.9444	111.24	43.5225	736.981	45596	2.8661	3	16
2018_ucb1_235	10	6.48963	92.9938	35.1297	1461.92	35855.4	2.58007	1	23
2018_ucb1_236	7	NA	NA	NA	NA	NA	NA	2	26
2018_ucb1_237	0	32.44	178.514	76.0005	11503	33758.5	2.0864	1	NA
2018_ucb1_238	0	NA	NA	NA	NA	NA	NA	3	22
2018_ucb1_239	1	NA	NA	NA	NA	NA	NA	3	28
2018_ucb1_240	0	NA	NA	NA	NA	NA	NA	2	NA
2018_ucb1_241	0	20.4	149.444	40.6362	10640.8	21942.9	1.58926	3	21
2018_ucb1_242	0	NA	NA	NA	NA	NA	NA	2	NA
2018_ucb1_243	0	31.9724	182.945	45.6942	6444.5	41868.6	3.70814	3	NA
2018_ucb1_244	0	37.8755	159.123	58.4747	13334.9	37197.6	3.12415	2	37
2018_ucb1_245	2	NA	NA	NA	NA	NA	NA	1	26
2018_ucb1_246	0	NA	NA	NA	NA	NA	NA	3	25
2018_ucb1_247	0	NA	NA	NA	NA	NA	NA	2	NA
2018_ucb1_248	0	15.0229	148.37	67.7267	3528.38	60825.5	5.10111	3	NA
2018_ucb1_249	0	32.4984	127.701	49.5075	14169.6	25107.1	2.1162	1	30
2018_ucb1_250	6	5.42886	123.046	27.7085	513.398	28387.6	2.6506	3	26
2018_ucb1_251	9	NA	NA	NA	NA	NA	NA	3	NA
2018_ucb1_252	0	NA	NA	NA	NA	NA	NA	2	31
2018_ucb1_253	0	NA	NA	NA	NA	NA	NA	1	NA
2018_ucb1_254	0	NA	NA	NA	NA	NA	NA	1	30
2018_ucb1_255	0	22.3866	236.868	92.1478	8373.4	37030	2.82493	3	31
2018_ucb1_256	0	NA	NA	NA	NA	NA	NA	3	NA
2018_ucb1_257	0	NA	267.631	64.3411	17826.6	55497	4.14422	3	NA
2018_ucb1_258	0	NA	NA	NA	NA	NA	NA	2	NA
2018_ucb1_259	0	19.6399	242.121	60.1177	6316.91	35085.7	3.02737	2	30
2018_ucb1_260	0	NA	NA	NA	NA	NA	NA	3	NA
2018_ucb1_261	0	NA	NA	NA	NA	NA	NA	2	NA
2018_ucb1_262	0	NA	172.898	50.1223	21701.3	8068.54	0.298208	2	20
2018_ucb1_263	0	NA	NA	NA	NA	NA	NA	2	26
2018_ucb1_264	0	NA	NA	NA	NA	NA	NA	3	NA
2018_ucb1_265	0	NA	NA	NA	NA	NA	NA	1	NA
2018_ucb1_266	0	NA	NA	NA	NA	NA	NA	3	20
2018_ucb1_267	0	9.31003	110.367	36.5662	1402.94	41240.4	3.2097	1	NA
2018_ucb1_268	0	NA	NA	NA	NA	NA	NA	3	25
2018_ucb1_269	0	NA	220.584	134.079	4144.07	60384	6.05422	2	NA
2018_ucb1_270	0	NA	NA	NA	NA	NA	NA	3	NA
2018_ucb1_271	0	37.1157	237.353	71.4346	13662.4	27627.5	2.10787	1	NA
2018_ucb1_272	0	NA	NA	NA	NA	NA	NA	3	NA
2018_ucb1_273	0	28.8353	142.594	56.3782	13434.7	38933.8	1.89956	3	NA
2018_ucb1_274	2	NA	NA	NA	NA	NA	NA	2	NA
2018_ucb1_275	1	NA	NA	NA	NA	NA	NA	1	NA
2018_ucb1_276	0	18.0874	132.45	47.553	9926.46	7391.33	0.699085	3	NA
2018_ucb1_277	0	NA	157.397	56.633	8713.23	54857.5	3.16151	1	NA
2018_ucb1_278	0	NA	NA	NA	NA	NA	NA	3	NA
2018_ucb1_279	4	NA	NA	NA	NA	NA	NA	3	NA
2018_ucb1_280	0	26.8649	169.76	67.2043	12735.2	16213.3	1.48237	3	NA
2018_ucb1_281	0	NA	110.323	41.756	9801.03	35751.8	2.9843	3	NA
2018_ucb1_282	0	NA	NA	NA	NA	NA	NA	2	NA
2018_ucb1_283	1	14.6722	119.839	40.2344	4318.92	24398.3	2.60625	2	NA
2018_ucb1_284	1	NA	NA	NA	NA	NA	NA	3	NA
2018_ucb1_285	0	NA	NA	NA	NA	NA	NA	3	NA
2018_ucb1_286	0	15.4005	162.153	49.5835	3784.46	28395.9	1.90551	3	NA
2018_ucb1_287	0	NA	NA	NA	NA	NA	NA	2	NA
2018_ucb1_288	0	NA	NA	NA	NA	NA	NA	3	NA
2018_ucb1_289	0	NA	NA	NA	NA	NA	NA	1	NA
2018_ucb1_290	0	NA	NA	NA	NA	NA	NA	2	NA
2018_ucb1_291	0	NA	NA	NA	NA	NA	NA	3	NA
2018_ucb1_292	0	NA	NA	NA	NA	NA	NA	3	NA
2018_ucb1_293	0	NA	NA	NA	NA	NA	NA	3	NA
2018_ucb1_294	0	NA	NA	NA	NA	NA	NA	3	NA
2018_ucb1_295	18	NA	158.242	40.2558	2741.03	39258.4	2.60145	2	NA
2018_ucb1_296	0	NA	NA	NA	NA	NA	NA	1	NA
2018_ucb1_297	0	NA	NA	NA	NA	NA	NA	2	NA
2018_ucb1_298	0	NA	NA	NA	NA	NA	NA	3	NA
2018_ucb1_299	0	28.1785	169.378	50.8903	13353.7	25053.8	1.84874	3	NA
2018_ucb1_300	0	14.6243	120.475	57.9562	7293.61	30162.7	2.78544	1	NA
2018_ucb1_301	0	NA	193.257	76.1924	19311.8	13559.6	0.822242	2	NA
2018_ucb1_302	0	NA	NA	NA	NA	NA	NA	1	NA
2018_ucb1_303	0	NA	NA	NA	NA	NA	NA	3	NA
2018_ucb1_304	0	NA	105.459	30.5261	1473.93	30552	2.02018	2	NA
2018_ucb1_305	0	23.6869	166.313	85.2242	13266.5	11084.1	0.825427	1	38
2018_ucb1_306	14	8.00118	99.9633	47.1429	802.186	39490.7	3.10093	1	NA
2018_ucb1_307	0	NA	NA	NA	NA	NA	NA	3	20
2018_ucb1_308	0	NA	NA	NA	NA	NA	NA	1	NA
2018_ucb1_309	0	NA	NA	NA	NA	NA	NA	3	17
2018_ucb1_310	10	NA	NA	NA	NA	NA	NA	3	13
2018_ucb1_311	0	16.4753	134.024	66.3847	7066.37	42761.2	1.73259	1	NA
2018_ucb1_312	15	NA	NA	NA	NA	NA	NA	2	NA
2018_ucb1_313	0	NA	140.233	45.9341	15294.1	32987.4	1.94459	1	NA
2018_ucb1_314	0	NA	NA	NA	NA	NA	NA	3	18
2018_ucb1_315	0	21.6104	134.641	69.5868	7925.5	22269.8	2.03904	2	NA
2018_ucb1_316	1	27.8227	113.725	39.1553	12006.3	24770.7	1.56967	2	28
2018_ucb1_317	0	NA	NA	NA	NA	NA	NA	2	24
2018_ucb1_318	0	NA	NA	NA	NA	NA	NA	3	NA
2018_ucb1_319	0	NA	NA	NA	NA	NA	NA	3	NA
2018_ucb1_320	5	NA	NA	NA	NA	NA	NA	2	27
2018_ucb1_321	0	NA	NA	NA	NA	NA	NA	1	24
2018_ucb1_322	8	NA	NA	NA	NA	NA	NA	3	NA
2018_ucb1_323	0	NA	NA	NA	NA	NA	NA	2	25
2018_ucb1_324	2	22.1478	149.968	31.6938	3413.93	29531.8	2.30754	2	30
2018_ucb1_325	0	NA	NA	NA	NA	NA	NA	3	21
2018_ucb1_326	7	NA	NA	NA	NA	NA	NA	2	22
2018_ucb1_327	0	NA	NA	NA	NA	NA	NA	1	32
2018_ucb1_328	0	NA	NA	NA	NA	NA	NA	1	NA
2018_ucb1_329	0	NA	NA	NA	NA	NA	NA	3	20
2018_ucb1_330	1	NA	NA	NA	NA	NA	NA	3	24
2018_ucb1_331	0	NA	NA	NA	NA	NA	NA	2	27
2018_ucb1_332	0	NA	NA	NA	NA	NA	NA	3	24
2018_ucb1_333	0	NA	206.62	66.3123	15041.1	51214.1	2.27259	3	NA
2018_ucb1_334	0	NA	NA	NA	NA	NA	NA	1	34
2018_ucb1_335	0	NA	NA	NA	NA	NA	NA	3	NA
2018_ucb1_336	13	20.78	100.147	49.6613	2917.41	65266.7	5.47507	3	NA
2018_ucb1_337	0	NA	NA	NA	NA	NA	NA	1	33
2018_ucb1_338	0	17.178	129.759	53.6805	3514.17	38137.8	2.75309	1	NA
2018_ucb1_339	14	17.3905	91.135	37.3923	1905.81	91007.8	5.47412	1	32
2018_ucb1_340	0	NA	NA	NA	NA	NA	NA	3	12
2018_ucb1_341	0	NA	NA	NA	NA	NA	NA	1	23
2018_ucb1_342	3	NA	NA	NA	NA	NA	NA	3	17
2018_ucb1_343	16	8.23312	88.8851	51.4996	286.207	81201.2	6.61958	2	NA
2018_ucb1_344	0	NA	NA	NA	NA	NA	NA	2	21
2018_ucb1_345	9	NA	NA	NA	NA	NA	NA	3	32
2018_ucb1_346	1	NA	NA	NA	NA	NA	NA	3	30
2018_ucb1_347	14	NA	53.915	34.5876	170.457	67078.2	4.71946	3	NA
2018_ucb1_348	14	15.197	95.3456	67.8826	2142.51	45894.6	3.2299	1	31
2018_ucb1_349	1	NA	NA	NA	NA	NA	NA	3	NA
2018_ucb1_350	0	11.8667	109.969	59.3382	2545.44	41476.4	2.98825	2	26
2018_ucb1_351	0	NA	NA	NA	NA	NA	NA	1	26
2018_ucb1_352	0	NA	110.183	36.3738	4957.49	19729	1.59723	1	22
2018_ucb1_353	0	23.7817	118.648	45.376	2467.92	79839.7	4.88488	1	20
2018_ucb1_354	1	NA	NA	NA	NA	NA	NA	2	NA
2018_ucb1_355	6	NA	NA	NA	NA	NA	NA	1	30
2018_ucb1_356	0	NA	NA	NA	NA	NA	NA	3	NA
2018_ucb1_357	4	18.0621	122.013	41.7162	2213.42	54487.3	3.97322	3	NA
2018_ucb1_358	2	NA	NA	NA	NA	NA	NA	3	28
2018_ucb1_359	1	NA	NA	NA	NA	NA	NA	3	28
2018_ucb1_360	1	NA	NA	NA	NA	NA	NA	3	NA
2018_ucb1_361	0	NA	NA	NA	NA	NA	NA	1	31
2018_ucb1_362	0	NA	NA	NA	NA	NA	NA	2	41
2018_ucb1_363	0	NA	NA	NA	NA	NA	NA	3	NA
2018_ucb1_364	0	NA	NA	NA	NA	NA	NA	1	28
2018_ucb1_365	0	NA	NA	NA	NA	NA	NA	1	NA
2018_ucb1_366	0	NA	NA	NA	NA	NA	NA	2	29
2018_ucb1_367	0	27.0044	137.617	42.7648	7864.57	39914.9	2.07982	3	NA
2018_ucb1_368	0	NA	NA	NA	NA	NA	NA	2	NA
2018_ucb1_369	0	33.1413	165.416	77.2356	13863.6	36015	2.65134	1	NA
2018_ucb1_370	0	NA	NA	NA	NA	NA	NA	3	NA
2018_ucb1_371	3	NA	NA	NA	NA	NA	NA	3	NA
2018_ucb1_372	5	NA	NA	NA	NA	NA	NA	3	NA
2018_ucb1_373	0	NA	152.215	40.5448	9056.43	29880.5	1.87097	1	NA
2018_ucb1_374	2	NA	NA	NA	NA	NA	NA	1	NA
2018_ucb1_375	0	NA	NA	NA	NA	NA	NA	3	NA
2018_ucb1_376	0	NA	208.819	84.5427	13345.8	19570.9	1.53058	1	NA
2018_ucb1_377	0	NA	254.279	58.0121	10959.3	42493.3	3.50031	2	NA
2018_ucb1_378	2	NA	NA	NA	NA	NA	NA	3	NA
2018_ucb1_379	0	NA	NA	NA	NA	NA	NA	3	NA
2018_ucb1_380	0	40.681	184.931	63.118	17659.1	17712.1	1.65444	2	NA
2018_ucb1_381	0	NA	NA	NA	NA	NA	NA	2	NA
2018_ucb1_382	0	NA	NA	NA	NA	NA	NA	2	NA
2018_ucb1_383	0	NA	NA	NA	NA	NA	NA	1	NA
2018_ucb1_384	0	NA	NA	NA	NA	NA	NA	3	NA
2018_ucb1_385	0	32.0309	152.59	56.1973	6405.32	70484.4	4.60323	3	NA
2018_ucb1_386	1	17.1918	155.715	65.581	5291.96	33028.6	2.59462	3	21
2018_ucb1_387	0	43.5449	199.602	55.4182	14152.3	45240.7	2.87724	1	19
2018_ucb1_388	0	NA	228.782	58.0135	17184.8	40575.5	1.94901	3	25
2018_ucb1_389	0	NA	169.575	51.0631	7897.63	40930.1	2.90629	3	NA
2018_ucb1_390	0	NA	NA	NA	NA	NA	NA	1	37
2018_ucb1_391	7	9.49381	157.057	28.9095	2447.02	44781.4	2.99019	2	24
2018_ucb1_392	1	8.41305	117.193	32.1148	455.293	39453.5	2.34473	1	NA
2018_ucb1_393	0	NA	NA	NA	NA	NA	NA	3	24
2018_ucb1_394	6	13.9708	173.149	78.741	2081.4	25875.5	2.0879	3	NA
2018_ucb1_395	0	NA	NA	NA	NA	NA	NA	1	27
2018_ucb1_396	0	NA	NA	NA	NA	NA	NA	3	14
2018_ucb1_397	0	NA	NA	NA	NA	NA	NA	3	NA
2018_ucb1_398	0	NA	154.507	45.1987	10678.4	39140.6	3.1171	2	NA
2018_ucb1_399	0	NA	NA	NA	NA	NA	NA	3	NA
2018_ucb1_400	0	NA	NA	NA	NA	NA	NA	2	NA
2018_ucb1_401	0	27.9397	252.768	62.1187	12206	24283.8	1.66729	3	NA
2018_ucb1_402	0	NA	NA	NA	NA	NA	NA	3	NA
2018_ucb1_403	0	NA	NA	NA	NA	NA	NA	1	27
2018_ucb1_404	0	NA	170.236	64.7356	14182.6	26366.3	1.69056	2	21
2018_ucb1_405	0	28.9332	98.5322	47.5635	6870.72	26802.2	1.26836	2	27
2018_ucb1_406	0	39.1029	151.353	63.9131	12095.5	40088.7	2.41062	1	25
2018_ucb1_407	0	NA	NA	NA	NA	NA	NA	2	23
2018_ucb1_408	0	28.9866	110.789	34.5295	9980.11	55025.1	3.65869	1	NA
2018_ucb1_409	1	NA	NA	NA	NA	NA	NA	3	NA
2018_ucb1_410	1	14.9644	115.415	55.9528	3737.27	25754.8	1.5341	2	36
2018_ucb1_411	2	NA	NA	NA	NA	NA	NA	3	24
2018_ucb1_412	1	NA	NA	NA	NA	NA	NA	3	NA
2018_ucb1_413	0	27.0629	165.272	55.9129	4730.12	52599.3	3.77212	3	NA
2018_ucb1_414	0	NA	NA	NA	NA	NA	NA	2	NA
2018_ucb1_415	2	NA	146.152	75.4551	6250.24	21117.8	1.35561	2	NA
2018_ucb1_416	0	NA	NA	NA	NA	NA	NA	3	22
2018_ucb1_417	0	NA	200.968	47.8835	8707.19	54542.8	3.82165	3	29
2018_ucb1_418	0	33.015	217.972	48.5887	11827.9	22755.6	1.78829	3	14
2018_ucb1_419	0	34.8363	163.405	69.3545	13932.3	24478.2	1.45122	3	NA
2018_ucb1_420	0	41.733	196.54	52.7122	11271.2	36374.8	2.17729	2	NA
2018_ucb1_421	0	35.4208	190.992	87.5751	9815.13	39563.4	2.9362	2	NA
2018_ucb1_422	0	6.33918	67.9072	27.6838	713.126	65839.5	4.12355	2	23
2018_ucb1_423	1	NA	NA	NA	NA	NA	NA	3	22
2018_ucb1_424	0	7.83391	70.8864	47.9685	2044.5	20080.9	1.26306	3	25
2018_ucb1_425	0	NA	NA	NA	NA	NA	NA	2	NA
2018_ucb1_426	0	NA	NA	NA	NA	NA	NA	2	NA
2018_ucb1_427	1	NA	NA	NA	NA	NA	NA	2	32
2018_ucb1_428	1	NA	NA	NA	NA	NA	NA	3	NA
2018_ucb1_429	0	35.187	141.357	54.1904	12330.4	23923.7	1.76647	3	27
2018_ucb1_430	0	NA	233.903	71.0783	13902.7	23702.3	1.42712	2	NA
2018_ucb1_431	0	3.87968	83.9874	37.9391	295.373	25523.6	1.43588	3	31
2018_ucb1_432	0	NA	NA	NA	NA	NA	NA	3	31
2018_ucb1_433	0	NA	NA	NA	NA	NA	NA	2	32
2018_ucb1_434	0	NA	NA	NA	NA	NA	NA	2	NA
2018_ucb1_435	1	NA	NA	NA	NA	NA	NA	2	NA
2018_ucb1_436	0	25.0757	145.912	45.2058	3998.61	40473.2	1.89994	3	NA
2018_ucb1_437	0	NA	228.288	84.1084	16670.3	18521.3	1.14701	2	NA
2018_ucb1_438	5	NA	NA	NA	NA	NA	NA	2	22
2018_ucb1_439	0	35.5961	198.959	52.7252	13937	19035.1	1.40082	3	NA
2018_ucb1_440	0	NA	NA	NA	NA	NA	NA	1	NA
2018_ucb1_441	0	NA	NA	NA	NA	NA	NA	2	20
2018_ucb1_442	0	NA	NA	NA	NA	NA	NA	2	NA
2018_ucb1_443	0	NA	NA	NA	NA	NA	NA	3	NA
2018_ucb1_444	0	NA	NA	NA	NA	NA	NA	3	NA
2018_ucb1_445	0	NA	NA	NA	NA	NA	NA	2	NA
2018_ucb1_446	0	NA	NA	NA	NA	NA	NA	1	24
2018_ucb1_447	0	NA	NA	NA	NA	NA	NA	1	31
2018_ucb1_448	0	NA	98.6766	44.0754	936.226	49539.5	4.3949	1	NA
2018_ucb1_449	0	NA	NA	NA	NA	NA	NA	3	NA
2018_ucb1_450	0	NA	NA	NA	NA	NA	NA	1	NA
2018_ucb1_451	0	27.1213	222.317	55.7669	9295.09	32408.9	1.77501	3	16
2018_ucb1_452	6	11.6914	136.683	28.2527	1408.18	31919.4	2.67082	3	26
2018_ucb1_453	0	NA	NA	NA	NA	NA	NA	3	NA
2018_ucb1_454	0	35.5377	162.995	57.8872	13791.7	31279.4	1.68603	1	29
2018_ucb1_455	0	NA	NA	NA	NA	NA	NA	3	NA
2018_ucb1_456	6	NA	NA	NA	NA	NA	NA	3	NA
2018_ucb1_457	0	NA	NA	NA	NA	NA	NA	2	NA
2018_ucb1_458	10	NA	NA	NA	NA	NA	NA	3	22
2018_ucb1_459	0	NA	NA	NA	NA	NA	NA	1	NA
2018_ucb1_460	0	NA	NA	NA	NA	NA	NA	3	19
2018_ucb1_461	0	NA	NA	NA	NA	NA	NA	3	NA
2018_ucb1_462	0	NA	174.404	68.055	9913.07	24852.9	1.55033	2	NA
2018_ucb1_463	0	NA	NA	NA	NA	NA	NA	3	29
2018_ucb1_464	0	NA	NA	NA	NA	NA	NA	3	NA
2018_ucb1_465	0	23.0885	259.924	86.9959	13047.8	27261.3	2.07077	3	26
2018_ucb1_466	1	27.4136	153.151	52.0163	4858.52	74987.7	4.59401	3	22
2018_ucb1_467	0	NA	NA	NA	NA	NA	NA	3	NA
2018_ucb1_468	0	NA	NA	NA	NA	NA	NA	2	NA
2018_ucb1_469	1	9.87954	54.9277	27.6246	242.006	47592.7	3.67351	3	NA
2018_ucb1_470	0	47.227	211.817	76.8137	21338.4	30465.4	2.00256	1	NA
2018_ucb1_471	14	7.54167	135.052	30.831	1072.91	34843	3.13472	2	29
2018_ucb1_472	0	NA	NA	NA	NA	NA	NA	2	29
2018_ucb1_473	1	NA	NA	NA	NA	NA	NA	2	NA
2018_ucb1_474	1	NA	NA	NA	NA	NA	NA	3	NA
2018_ucb1_475	20	3.74264	71.0209	24.8794	201.653	34960.6	1.94962	1	31
2018_ucb1_476	8	10.0549	108.094	30.0465	1450.19	29441.7	1.9633	2	27
2018_ucb1_477	0	NA	NA	NA	NA	NA	NA	1	24
2018_ucb1_478	1	25.9524	153.677	38.3219	4215.71	52124.5	3.10268	3	22
2018_ucb1_479	19	8.88595	125.159	24.8994	642.156	40004.2	3.57041	3	NA
2018_ucb1_480	15	NA	NA	NA	NA	NA	NA	3	NA
2018_ucb1_481	0	NA	NA	NA	NA	NA	NA	2	26
2018_ucb1_482	0	NA	NA	NA	NA	NA	NA	3	NA
2018_ucb1_483	2	29.7514	153.188	49.746	8738.85	52399.3	3.09818	2	NA
2018_ucb1_484	0	NA	NA	NA	NA	NA	NA	1	31
2018_ucb1_485	0	NA	NA	NA	NA	NA	NA	1	30
2018_ucb1_486	0	NA	NA	NA	NA	NA	NA	1	32
2018_ucb1_487	6	NA	NA	NA	NA	NA	NA	3	NA
2018_ucb1_488	6	NA	NA	NA	NA	NA	NA	1	31
2018_ucb1_489	1	25.7186	122.311	60.618	4886.33	43208.4	3.97704	3	NA
2018_ucb1_490	12	9.17818	82.2037	40.6748	365.283	50547.9	4.19954	1	32
2018_ucb1_491	1	NA	NA	NA	NA	NA	NA	3	26
2018_ucb1_492	5	18.6466	129.319	51.7444	4506.82	31844.5	3.74269	1	30
2018_ucb1_493	0	NA	NA	NA	NA	NA	NA	1	NA
2018_ucb1_494	1	NA	NA	NA	NA	NA	NA	2	NA
2018_ucb1_495	0	30.2775	154.131	61.609	4822.14	41764.1	3.81567	3	24
2018_ucb1_496	0	NA	NA	NA	NA	NA	NA	1	NA
2018_ucb1_497	0	NA	NA	NA	NA	NA	NA	1	NA
2018_ucb1_498	5	10.2887	97.5085	51.1401	863.252	30446.4	1.92252	3	28
2018_ucb1_499	6	NA	177.788	42.462	7571.56	14029.5	1.02441	3	26
2018_ucb1_500	0	NA	NA	NA	NA	NA	NA	1	29
2018_ucb1_501	0	NA	NA	NA	NA	NA	NA	1	31
2018_ucb1_502	5	25.4848	122.437	39.5323	3541.62	55007.3	3.42098	3	24
2018_ucb1_503	0	NA	NA	NA	NA	NA	NA	3	NA
2018_ucb1_504	0	NA	NA	NA	NA	NA	NA	2	29
2018_ucb1_505	0	21.5104	180.244	66.4764	9286.9	17562.3	1.32071	3	31
2018_ucb1_506	1	15.1369	136.974	57.1631	2424.53	46320.1	2.75495	1	NA
2018_ucb1_507	1	NA	NA	NA	NA	NA	NA	3	23
2018_ucb1_508	0	NA	NA	NA	NA	NA	NA	1	25
2018_ucb1_509	0	NA	NA	NA	NA	NA	NA	2	NA
2018_ucb1_510	1	25.4848	NA	NA	NA	NA	NA	3	NA
2018_ucb1_511	1	NA	NA	NA	NA	NA	NA	2	NA
2018_ucb1_512	0	NA	NA	NA	NA	NA	NA	1	NA
2018_ucb1_513	0	NA	NA	NA	NA	NA	NA	2	22
2018_ucb1_514	0	NA	NA	NA	NA	NA	NA	2	21
2018_ucb1_515	0	NA	NA	NA	NA	NA	NA	1	26
2018_ucb1_516	0	NA	NA	NA	NA	NA	NA	2	NA
2018_ucb1_517	0	NA	NA	NA	NA	NA	NA	3	31
2018_ucb1_518	0	NA	NA	NA	NA	NA	NA	2	NA
2018_ucb1_519	0	NA	208.26	61.773	10093.9	34778.6	2.32897	1	20
2018_ucb1_520	0	NA	NA	NA	NA	NA	NA	3	20
2018_ucb1_521	0	NA	NA	NA	NA	NA	NA	2	NA
2018_ucb1_522	0	NA	126.536	45.3978	3754.61	22963.7	1.34214	2	22
2018_ucb1_523	0	NA	NA	NA	NA	NA	NA	3	14
2018_ucb1_524	0	NA	182.427	51.4678	4732.11	35428.2	2.05361	1	NA
2018_ucb1_525	NA	NA	NA	NA	NA	NA	NA	NA	NA
2018_ucb1_526	NA	NA	NA	NA	NA	NA	NA	NA	NA
2018_ucb1_527	NA	NA	NA	NA	NA	NA	NA	NA	NA
2018_ucb1_528	NA	NA	NA	NA	NA	NA	NA	NA	NA
2018_ucb1_529	0	NA	NA	NA	NA	NA	NA	3	NA
2018_ucb1_530	0	NA	NA	NA	NA	NA	NA	1	NA
2018_ucb1_531	0	NA	NA	NA	NA	NA	NA	2	14
2018_ucb1_532	0	NA	NA	NA	NA	NA	NA	3	NA
2018_ucb1_533	1	NA	NA	NA	NA	NA	NA	3	NA
2018_ucb1_534	0	NA	NA	NA	NA	NA	NA	1	12
2018_ucb1_535	0	NA	NA	NA	NA	NA	NA	3	23
2018_ucb1_536	0	NA	NA	NA	NA	NA	NA	2	NA
2018_ucb1_537	2	NA	NA	NA	NA	NA	NA	3	NA
2018_ucb1_538	0	NA	NA	NA	NA	NA	NA	3	20
2018_ucb1_539	0	4.59292	50.2101	28.5783	215.66	31725.7	1.84104	3	NA
2018_ucb1_540	0	NA	NA	NA	NA	NA	NA	1	NA
2018_ucb1_541	0	NA	NA	NA	NA	NA	NA	3	NA
2018_ucb1_542	0	NA	NA	NA	NA	NA	NA	3	23
2018_ucb1_543	0	4.87126	74.0745	35.9855	455.973	42742.5	3.45328	1	18
2018_ucb1_544	0	NA	NA	NA	NA	NA	NA	1	NA
2018_ucb1_545	1	NA	143.225	47.2938	4331.55	24071.7	1.72423	1	NA
2018_ucb1_546	0	NA	135.981	55.7688	10899.2	32106.7	1.7917	3	20
2018_ucb1_547	0	NA	NA	NA	NA	NA	NA	1	29
2018_ucb1_548	0	NA	139.363	56.491	5682.17	22937.6	1.54899	3	25
2018_ucb1_549	0	NA	NA	NA	NA	NA	NA	3	16
2018_ucb1_550	11	18.7634	160.919	52.6556	2483.49	52065.3	4.64163	3	NA
2018_ucb1_551	1	5.89183	NA	NA	NA	NA	NA	2	NA
2018_ucb1_552	1	NA	NA	NA	NA	NA	NA	2	28
2018_ucb1_553	0	NA	NA	NA	NA	NA	NA	2	NA
2018_ucb1_554	0	NA	NA	NA	NA	NA	NA	2	NA
2018_ucb1_555	5	NA	NA	NA	NA	NA	NA	2	NA
2018_ucb1_556	0	NA	NA	NA	NA	NA	NA	2	21
2018_ucb1_557	0	NA	173.582	90.2146	10991.7	33754.2	2.26635	2	24
2018_ucb1_558	0	25.3721	120.93	69.5131	6144.34	34513.1	2.10554	3	NA
2018_ucb1_559	6	26.6032	188.332	66.4473	6446.32	56604.2	4.26775	2	30
2018_ucb1_560	0	NA	NA	NA	NA	NA	NA	3	29
2018_ucb1_561	0	NA	NA	NA	NA	NA	NA	3	NA
2018_ucb1_562	0	12.1761	157.794	50.8301	1665.57	35887.4	1.96255	2	NA
2018_ucb1_563	3	NA	NA	NA	NA	NA	NA	3	NA
2018_ucb1_564	3	13.9963	139.286	51.7469	2287.52	29467.4	2.38019	2	NA
2018_ucb1_565	0	NA	NA	NA	NA	NA	NA	1	NA
2018_ucb1_566	0	NA	NA	NA	NA	NA	NA	2	NA
2018_ucb1_567	1	NA	NA	NA	NA	NA	NA	2	NA
2018_ucb1_568	7	NA	NA	NA	NA	NA	NA	1	NA
2018_ucb1_569	1	NA	NA	NA	NA	NA	NA	3	NA
2018_ucb1_570	12	22.1637	193.578	84.1221	4035.84	50312.5	4.49545	3	NA
2018_ucb1_571	1	NA	NA	NA	NA	NA	NA	3	NA
2018_ucb1_572	0	NA	NA	NA	NA	NA	NA	1	NA
2018_ucb1_573	0	25.8828	119.925	45.3386	7154.05	36316.7	2.11196	2	NA
2018_ucb1_574	0	24.775	161.304	60.3154	5113.15	35699.6	2.54875	1	NA
2018_ucb1_575	12	13.9674	102.867	46.7437	2128.07	48334.1	4.27285	2	22
2018_ucb1_576	0	NA	NA	NA	NA	NA	NA	2	34
2018_ucb1_577	6	NA	NA	NA	NA	NA	NA	2	23
2018_ucb1_578	5	NA	NA	NA	NA	NA	NA	3	13
2018_ucb1_579	0	6.61222	137.18	43.1394	1383.12	36308.5	1.70847	3	31
2018_ucb1_580	0	36.47	146.156	71.0933	15301.4	34461	2.15679	3	23
2018_ucb1_581	1	NA	NA	NA	NA	NA	NA	3	NA
2018_ucb1_582	1	NA	NA	NA	NA	NA	NA	3	NA
2018_ucb1_583	0	NA	NA	NA	NA	NA	NA	3	24
2018_ucb1_584	0	NA	NA	NA	NA	NA	NA	2	24
2018_ucb1_585	2	NA	NA	NA	NA	NA	NA	3	NA
2018_ucb1_586	2	NA	NA	NA	NA	NA	NA	3	NA
2018_ucb1_587	1	NA	NA	NA	NA	NA	NA	3	NA
2018_ucb1_588	1	NA	NA	NA	NA	NA	NA	3	31
2018_ucb1_589	1	NA	NA	NA	NA	NA	NA	2	NA
2018_ucb1_590	0	NA	NA	NA	NA	NA	NA	3	NA
2018_ucb1_591	0	31.8208	118.716	55.5911	5402.55	41140.8	3.67664	3	NA
2018_ucb1_592	0	NA	NA	NA	NA	NA	NA	3	NA
2018_ucb1_593	0	NA	NA	NA	NA	NA	NA	3	NA
2018_ucb1_594	1	NA	NA	NA	NA	NA	NA	2	NA
2018_ucb1_595	0	NA	NA	NA	NA	NA	NA	2	NA
2018_ucb1_596	0	NA	NA	NA	NA	NA	NA	3	NA
2018_ucb1_597	0	NA	NA	NA	NA	NA	NA	3	NA
2018_ucb1_598	7	10.7545	102.72	34.6629	1145.13	48088.4	3.49431	3	NA
2018_ucb1_599	0	14.0435	100.723	37.7298	2029.7	51128.5	3.35744	1	NA
2018_ucb1_600	2	NA	NA	NA	NA	NA	NA	3	NA
2018_ucb1_601	0	NA	NA	NA	NA	NA	NA	2	NA
2018_ucb1_602	0	NA	NA	NA	NA	NA	NA	2	NA
2018_ucb1_603	14	18.9529	189.776	55.1876	4760.56	40814.5	3.358	3	NA
2018_ucb1_604	0	NA	NA	NA	NA	NA	NA	2	NA
2018_ucb1_605	0	29.3047	128.116	50.3127	3945.55	55469.2	3.71451	1	NA
2018_ucb1_606	0	NA	NA	NA	NA	NA	NA	2	NA
2018_ucb1_607	2	NA	NA	NA	NA	NA	NA	3	NA
2018_ucb1_608	0	16.7738	123.93	95.3538	3915.81	24911.7	2.05087	2	NA
2018_ucb1_609	0	15.5572	129.822	52.0423	3195.96	35382.8	2.67151	3	NA
2018_ucb1_610	2	NA	NA	NA	NA	NA	NA	1	NA
2018_ucb1_611	1	NA	NA	NA	NA	NA	NA	2	NA
2018_ucb1_612	0	NA	NA	NA	NA	NA	NA	1	NA
2018_ucb1_613	2	NA	NA	NA	NA	NA	NA	3	NA
2018_ucb1_614	0	NA	NA	NA	NA	NA	NA	3	NA
2018_ucb1_615	0	NA	NA	NA	NA	NA	NA	2	NA
2018_ucb1_616	0	NA	NA	NA	NA	NA	NA	2	NA
2018_ucb1_617	3	NA	NA	NA	NA	NA	NA	2	NA
2018_ucb1_618	19	NA	NA	NA	NA	NA	NA	NA	NA
2018_ucb1_619	6	NA	NA	NA	NA	NA	NA	3	NA
2018_ucb1_620	0	NA	NA	NA	NA	NA	NA	3	NA
2018_ucb1_621	0	NA	NA	NA	NA	NA	NA	3	NA
2018_ucb1_622	0	NA	NA	NA	NA	NA	NA	1	35
2018_ucb1_623	8	NA	NA	NA	NA	NA	NA	1	31
2018_ucb1_624	0	NA	NA	NA	NA	NA	NA	2	25
2018_ucb1_625	0	NA	NA	NA	NA	NA	NA	3	31
2018_ucb1_626	1	NA	NA	NA	NA	NA	NA	2	15
2018_ucb1_627	0	NA	NA	NA	NA	NA	NA	2	NA
2018_ucb1_628	3	NA	NA	NA	NA	NA	NA	3	28
2018_ucb1_629	0	NA	NA	NA	NA	NA	NA	3	NA
2018_ucb1_630	0	NA	NA	NA	NA	NA	NA	1	NA
2018_ucb1_631	2	19.5794	137.256	32.0473	1760.64	51446.4	3.61079	2	25
2018_ucb1_632	0	NA	NA	NA	NA	NA	NA	2	31
2018_ucb1_633	0	NA	NA	NA	NA	NA	NA	NA	17
2018_ucb1_634	1	NA	NA	NA	NA	NA	NA	NA	29
2018_ucb1_635	0	NA	NA	NA	NA	NA	NA	NA	NA
2018_ucb1_636	1	NA	NA	NA	NA	NA	NA	NA	NA
2018_ucb1_637	0	NA	NA	NA	NA	NA	NA	3	NA
2018_ucb1_638	0	NA	NA	NA	NA	NA	NA	3	NA
2018_ucb1_639	0	NA	NA	NA	NA	NA	NA	3	NA
2018_ucb1_640	0	NA	NA	NA	NA	NA	NA	3	NA
2018_ucb1_641	0	NA	255.919	76.9447	10333.2	21064	1.51079	1	NA
2018_ucb1_642	0	NA	NA	NA	NA	NA	NA	1	NA
2018_ucb1_643	0	NA	NA	NA	NA	NA	NA	2	NA
2018_ucb1_644	0	NA	NA	NA	NA	NA	NA	2	NA
2018_ucb1_645	0	NA	NA	NA	NA	NA	NA	2	NA
2018_ucb1_646	0	NA	NA	NA	NA	NA	NA	2	NA
2018_ucb1_647	0	NA	NA	NA	NA	NA	NA	3	NA
2018_ucb1_648	0	NA	NA	NA	NA	NA	NA	3	NA
2018_ucb1_649	0	NA	NA	NA	NA	NA	NA	3	NA
2018_ucb1_650	0	NA	323.39	93.6801	16870.7	15055.2	1.30724	2	18
2018_ucb1_651	0	NA	NA	NA	NA	NA	NA	3	NA
2018_ucb1_652	0	NA	NA	NA	NA	NA	NA	2	NA
2018_ucb1_653	3	NA	NA	NA	NA	NA	NA	2	NA
2018_ucb1_654	0	NA	NA	NA	NA	NA	NA	3	NA
2018_ucb1_655	0	NA	NA	NA	NA	NA	NA	3	19
2018_ucb1_656	0	NA	NA	NA	NA	NA	NA	3	NA
2018_ucb1_657	0	NA	162.456	48.1161	10788.2	57848.4	3.99031	2	18
2018_ucb1_658	0	NA	NA	NA	NA	NA	NA	1	21
2018_ucb1_659	0	NA	NA	NA	NA	NA	NA	1	22
2018_ucb1_660	0	NA	168.635	61.3477	5407.98	48751.9	2.89968	1	NA
2018_ucb1_661	0	NA	NA	NA	NA	NA	NA	2	30
2018_ucb1_662	3	NA	163.983	38.751	1123.81	47656.3	2.97986	1	21
2018_ucb1_663	0	NA	NA	NA	NA	NA	NA	2	25
2018_ucb1_664	0	NA	NA	NA	NA	NA	NA	2	NA
2018_ucb1_665	0	NA	NA	NA	NA	NA	NA	3	NA
2018_ucb1_666	0	NA	NA	NA	NA	NA	NA	1	NA
2018_ucb1_667	4	NA	NA	NA	NA	NA	NA	3	18
2018_ucb1_668	0	NA	NA	NA	NA	NA	NA	3	21
2018_ucb1_669	0	NA	NA	NA	NA	NA	NA	NA	NA
2018_ucb1_670	5	NA	NA	NA	NA	NA	NA	1	NA
2018_ucb1_671	0	32.9067	152.769	56.5082	8309.93	50402.1	3.17511	3	NA
2018_ucb1_672	0	NA	NA	NA	NA	NA	NA	3	NA
2018_ucb1_673	0	11.7498	138.169	45.3834	3005.3	21653	1.73648	2	NA
2018_ucb1_674	0	26.5369	154.858	61.2671	10805	27133.4	1.58762	2	NA
2018_ucb1_675	0	NA	NA	NA	NA	NA	NA	3	11
2018_ucb1_676	0	NA	203.956	116.862	4277.57	51811.7	2.79434	2	NA
2018_ucb1_677	0	26.0029	151.78	46.6778	7781.86	30511.5	2.7028	3	NA
2018_ucb1_678	0	NA	NA	NA	NA	NA	NA	2	NA
2018_ucb1_679	0	25.6707	145.911	84.8038	10225.4	41380.9	3.59794	1	32
2018_ucb1_680	0	NA	NA	NA	NA	NA	NA	2	NA
2018_ucb1_681	0	NA	NA	NA	NA	NA	NA	2	NA
2018_ucb1_682	17	NA	NA	NA	NA	NA	NA	2	NA
2018_ucb1_683	0	11.9836	87.4322	40.6735	3382.17	32133.6	1.90196	2	17
2018_ucb1_684	0	NA	NA	NA	NA	NA	NA	2	NA
2018_ucb1_685	0	NA	NA	NA	NA	NA	NA	3	NA
2018_ucb1_686	0	NA	NA	NA	NA	NA	NA	2	NA
2018_ucb1_687	1	NA	NA	NA	NA	NA	NA	3	16
2018_ucb1_688	0	NA	NA	NA	NA	NA	NA	3	NA
2018_ucb1_689	0	NA	NA	NA	NA	NA	NA	3	NA
2018_ucb1_690	5	NA	NA	NA	NA	NA	NA	3	NA
2018_ucb1_691	0	NA	NA	NA	NA	NA	NA	2	NA
2018_ucb1_692	0	NA	NA	NA	NA	NA	NA	3	NA
2018_ucb1_693	0	NA	143.728	48.6841	13959.5	15694.7	0.82195	1	NA
2018_ucb1_694	0	NA	NA	NA	NA	NA	NA	1	NA
2018_ucb1_695	0	NA	NA	NA	NA	NA	NA	1	NA
2018_ucb1_696	0	NA	NA	NA	NA	NA	NA	3	NA
2018_ucb1_697	0	NA	NA	NA	NA	NA	NA	3	23
2018_ucb1_698	0	NA	NA	NA	NA	NA	NA	3	26
2018_ucb1_699	0	28.8845	138.338	71.8428	9954.31	27301.8	1.78369	2	29
2018_ucb1_700	0	NA	NA	NA	NA	NA	NA	3	27
2018_ucb1_701	0	NA	NA	NA	NA	NA	NA	2	NA
2018_ucb1_702	0	NA	NA	NA	NA	NA	NA	3	20
2018_ucb1_703	0	NA	NA	NA	NA	NA	NA	3	29
2018_ucb1_704	0	NA	NA	NA	NA	NA	NA	3	17
2018_ucb1_705	0	NA	NA	NA	NA	NA	NA	3	NA
2018_ucb1_706	5	NA	NA	NA	NA	NA	NA	3	19
2018_ucb1_707	0	18.919	165.505	67.3364	2825.12	45925	4.01095	1	33
2018_ucb1_708	0	NA	NA	NA	NA	NA	NA	2	25
2018_ucb1_709	0	NA	NA	NA	NA	NA	NA	1	31
2018_ucb1_710	0	NA	NA	NA	NA	NA	NA	2	26
2018_ucb1_711	0	NA	NA	NA	NA	NA	NA	2	22
2018_ucb1_712	8	NA	NA	NA	NA	NA	NA	3	NA
2018_ucb1_713	9	19.9982	101.771	42.2686	3233.4	44125.2	3.51537	3	19
2018_ucb1_714	0	NA	NA	NA	NA	NA	NA	3	21
2018_ucb1_715	0	NA	NA	NA	NA	NA	NA	2	27
2018_ucb1_716	0	27.6411	201.973	86.9868	17521.9	35179.6	2.6009	3	NA
2018_ucb1_717	1	NA	NA	NA	NA	NA	NA	1	NA
2018_ucb1_718	2	30.6281	118.046	57.5003	9450.94	47892.7	3.14336	3	14
2018_ucb1_719	3	NA	NA	NA	NA	NA	NA	3	NA
2018_ucb1_720	0	NA	NA	NA	NA	NA	NA	3	NA
2018_ucb1_721	0	NA	NA	NA	NA	NA	NA	3	25
2018_ucb1_722	12	25.6707	140.191	58.9735	2654.9	61151.7	4.6898	3	21
2018_ucb1_723	0	NA	NA	NA	NA	NA	NA	3	NA
2018_ucb1_724	0	32.7266	216.688	62.6828	15095.8	45866.2	3.93219	2	NA
2018_ucb1_725	4	NA	NA	NA	NA	NA	NA	3	27
2018_ucb1_726	3	11.8351	79.017	45.6574	1456.91	39358.8	1.98195	3	NA
2018_ucb1_727	3	NA	NA	NA	NA	NA	NA	1	NA
2018_ucb1_728	0	NA	NA	NA	NA	NA	NA	2	13
2018_ucb1_729	3	NA	NA	NA	NA	NA	NA	1	32
2018_ucb1_730	5	NA	NA	NA	NA	NA	NA	3	NA
2018_ucb1_731	0	NA	NA	NA	NA	NA	NA	3	25
2018_ucb1_732	3	26.8875	142.744	49.8755	9337.49	41067.3	2.77906	3	NA
2018_ucb1_733	0	20.78	168.338	96.2615	5262.08	67193.3	5.07536	3	40
2018_ucb1_734	14	17.8808	88.8998	66.9143	625.674	80443.6	4.7743	1	NA
2018_ucb1_735	15	NA	NA	NA	NA	NA	NA	1	NA
2018_ucb1_736	0	NA	NA	NA	NA	NA	NA	2	NA
2018_ucb1_737	3	NA	NA	NA	NA	NA	NA	2	NA
2018_ucb1_738	0	NA	NA	NA	NA	NA	NA	2	25
2018_ucb1_739	0	NA	NA	NA	NA	NA	NA	2	24
2018_ucb1_740	0	NA	NA	NA	NA	NA	NA	3	NA
2018_ucb1_741	3	NA	NA	NA	NA	NA	NA	3	NA
2018_ucb1_742	1	13.516	191.871	67.5568	3206.83	41472.6	4.45956	3	30
2018_ucb1_743	0	NA	NA	NA	NA	NA	NA	2	NA
2018_ucb1_744	0	26.243	141.517	44.1623	7977.7	73171.8	5.77969	3	NA
2018_ucb1_745	9	NA	NA	NA	NA	NA	NA	3	NA
2018_ucb1_746	16	9.99644	137.435	48.5571	1718.67	38738.6	3.3293	3	NA
2018_ucb1_747	0	NA	NA	NA	NA	NA	NA	3	NA
2018_ucb1_748	0	NA	NA	NA	NA	NA	NA	3	NA
2018_ucb1_749	16	14.6567	145.355	35.8458	1340.75	76394.9	5.43305	2	NA
2018_ucb1_750	5	NA	NA	NA	NA	NA	NA	3	NA
2018_ucb1_751	17	NA	171.11	51.9364	294.762	47276.3	3.877	1	NA
2018_ucb1_752	0	NA	NA	NA	NA	NA	NA	1	NA
2018_ucb1_753	0	37.1691	221.734	77.8772	14581.9	14254.6	1.31708	1	NA
2018_ucb1_754	23	14.2965	110.955	45.8517	1494.57	44818.6	3.89482	1	NA
2018_ucb1_755	0	NA	NA	NA	NA	NA	NA	3	NA
2018_ucb1_756	0	NA	NA	NA	NA	NA	NA	1	NA
2018_ucb1_757	0	NA	NA	NA	NA	NA	NA	3	NA
2018_ucb1_758	0	NA	NA	NA	NA	NA	NA	2	NA
2018_ucb1_759	0	NA	NA	NA	NA	NA	NA	2	NA
2018_ucb1_760	0	NA	NA	NA	NA	NA	NA	2	NA
2018_ucb1_761	0	NA	NA	NA	NA	NA	NA	2	NA
2018_ucb1_762	0	NA	NA	NA	NA	NA	NA	2	NA
2018_ucb1_763	5	NA	NA	NA	NA	NA	NA	1	NA
2018_ucb1_764	0	NA	NA	NA	NA	NA	NA	1	NA

## Sheet: 3.phenotypesB
Table S3. Phenotypes from the follow-up experiment measuring salt in different tissues.
genotype	tissue_type	Psal14_int_allele	Psal14_atl_allele	Cl (mg/kg)	B11(mg/kg)	Na23 (mg/kg)
2018_ucb1_15	1. fine roots	low	low	29959.2	12.1411	3123.42
2018_ucb1_55	1. fine roots	low	high	45717.9	15.4333	4491.05
2018_ucb1_56	1. fine roots	low	low	31248.5	10.3894	3015.12
2018_ucb1_62	1. fine roots	high	high	47365.4	16.4232	4728.65
2018_ucb1_67	1. fine roots	high	low	43497.4	17.6538	6309.58
2018_ucb1_75	1. fine roots	high	high	39915.9	17.3035	4658.4
2018_ucb1_302	1. fine roots	high	high	52164.7	16.5463	7661.7
2018_ucb1_374	1. fine roots	low	high	33039.3	12.131	3408.86
2018_ucb1_440	1. fine roots	high	low	45932.8	15.1044	4691.48
2018_ucb1_599	1. fine roots	low	high	47078.9	10.7217	4745
2018_ucb1_751	1. fine roots	low	low	35546.4	11.3614	4203.82
2018_ucb1_753	1. fine roots	high	low	50732.1	17.7169	7357.95
2018_ucb1_15	2. secondary roots	low	low	15418.2	8.94091	2695.34
2018_ucb1_55	2. secondary roots	low	high	11693.4	8.58086	2230.44
2018_ucb1_56	2. secondary roots	low	low	19716	8.52038	2922.93
2018_ucb1_62	2. secondary roots	high	high	9687.73	8.28041	2055.6
2018_ucb1_67	2. secondary roots	high	low	6106.2	8.65514	2133.41
2018_ucb1_75	2. secondary roots	high	high	7968.59	7.09863	1659.15
2018_ucb1_302	2. secondary roots	high	high	8899.79	9.65132	1724.7
2018_ucb1_374	2. secondary roots	low	high	4960.11	8.32518	2023.4
2018_ucb1_440	2. secondary roots	high	low	19429.5	9.87415	3940.97
2018_ucb1_599	2. secondary roots	low	high	7180.66	8.56815	2079.47
2018_ucb1_751	2. secondary roots	low	low	17137.3	8.39475	2156.84
2018_ucb1_753	2. secondary roots	high	low	11979.9	7.75321	2632.78
2018_ucb1_15	3. primary roots	low	low	10117.5	9.64504	1482.99
2018_ucb1_55	3. primary roots	low	high	5748.04	6.08784	1381.29
2018_ucb1_56	3. primary roots	low	low	6894.13	5.61467	1945.06
2018_ucb1_62	3. primary roots	high	high	3527.49	6.28013	1501.73
2018_ucb1_67	3. primary roots	high	low	6822.5	5.70088	1017.93
2018_ucb1_75	3. primary roots	high	high	2882.82	5.02196	1231.19
2018_ucb1_302	3. primary roots	high	high	4387.06	5.61955	975.463
2018_ucb1_374	3. primary roots	low	high	5031.74	4.78416	1194.17
2018_ucb1_440	3. primary roots	high	low	3957.28	5.17605	1110.66
2018_ucb1_599	3. primary roots	low	high	6249.46	6.10034	1649.28
2018_ucb1_751	3. primary roots	low	low	7968.59	6.09761	1840.08
2018_ucb1_753	3. primary roots	high	low	11120.3	5.55699	1391.99
2018_ucb1_15	4. lower stem	low	low	6535.98	10.5933	1183.72
2018_ucb1_55	4. lower stem	low	high	5175	7.48744	1008.73
2018_ucb1_56	4. lower stem	low	low	5748.04	6.15744	1069.75
2018_ucb1_62	4. lower stem	high	high	4816.84	4.66282	872.958
2018_ucb1_67	4. lower stem	high	low	4888.48	6.1427	862.193
2018_ucb1_75	4. lower stem	high	high	4530.32	7.04707	1108.92
2018_ucb1_302	4. lower stem	high	high	3670.75	5.64863	919.85
2018_ucb1_374	4. lower stem	low	high	5175	6.09729	741.929
2018_ucb1_440	4. lower stem	high	low	4530.32	5.23219	615.038
2018_ucb1_599	4. lower stem	low	high	5031.74	6.2076	746.418
2018_ucb1_751	4. lower stem	low	low	5175	7.51174	817.678
2018_ucb1_753	4. lower stem	high	low	4745.21	6.52465	1002.72
2018_ucb1_15	5. middle stem	low	low	8183.48	9.55285	1185.89
2018_ucb1_55	5. middle stem	low	high	5246.63	8.61823	995.556
2018_ucb1_56	5. middle stem	low	low	7682.07	9.64161	1053.4
2018_ucb1_62	5. middle stem	high	high	5031.74	9.11093	981.607
2018_ucb1_67	5. middle stem	high	low	6177.83	11.5942	1039.39
2018_ucb1_75	5. middle stem	high	high	3742.39	7.9162	1046.06
2018_ucb1_302	5. middle stem	high	high	4888.48	8.86928	1096.22
2018_ucb1_374	5. middle stem	low	high	6177.83	6.36734	988.708
2018_ucb1_440	5. middle stem	high	low	4960.11	10.2564	651.739
2018_ucb1_599	5. middle stem	low	high	6464.35	8.92245	1146.01
2018_ucb1_751	5. middle stem	low	low	4458.69	8.27645	590.162
2018_ucb1_753	5. middle stem	high	low	4387.06	9.13717	668.636
2018_ucb1_15	6. upper stem	low	low	6177.83	12.7661	539.098
2018_ucb1_55	6. upper stem	low	high	4458.69	10.5863	1035.12
2018_ucb1_56	6. upper stem	low	low	9687.73	12.8556	986.434
2018_ucb1_62	6. upper stem	high	high	7753.7	17.6537	1227.87
2018_ucb1_67	6. upper stem	high	low	7753.7	18.9558	1217.94
2018_ucb1_75	6. upper stem	high	high	5461.52	16.3977	989.976
2018_ucb1_302	6. upper stem	high	high	5962.93	11.632	1091.07
2018_ucb1_374	6. upper stem	low	high	6894.13	14.2869	907.786
2018_ucb1_440	6. upper stem	high	low	6535.98	17.0364	796.795
2018_ucb1_599	6. upper stem	low	high	6321.09	NA	NA
2018_ucb1_751	6. upper stem	low	low	5175	10.529	138.436
2018_ucb1_753	6. upper stem	high	low	5748.04	15.5249	545.947
2018_ucb1_15	7. leaf	low	low	4888.48	12.2145	39.4742
2018_ucb1_55	7. leaf	low	high	9759.36	10.3104	286.134
2018_ucb1_56	7. leaf	low	low	8398.38	13.0866	638.932
2018_ucb1_62	7. leaf	high	high	22151.5	18.3949	1369.5
2018_ucb1_67	7. leaf	high	low	17925.3	20.9078	824.681
2018_ucb1_75	7. leaf	high	high	25589.7	18.8404	611.899
2018_ucb1_302	7. leaf	high	high	24300.4	19.9505	1084.77
2018_ucb1_374	7. leaf	low	high	12409.7	11.9224	553.447
2018_ucb1_440	7. leaf	high	low	16277.7	20.6386	680.049
2018_ucb1_599	7. leaf	low	high	10618.9	14.2451	421.48
2018_ucb1_751	7. leaf	low	low	3240.97	13.9383	64.0447
2018_ucb1_753	7. leaf	high	low	19214.6	14.4312	746.481

## Sheet: 4.genetic map & genotypes
Table S4. Genetic map and genotype data used to construct it.
marker	chromosome	position	cM	2018_ucb1_100	2018_ucb1_101	2018_ucb1_103	2018_ucb1_104	2018_ucb1_105	2018_ucb1_106	2018_ucb1_107	2018_ucb1_108	2018_ucb1_109	2018_ucb1_11	2018_ucb1_110	2018_ucb1_111	2018_ucb1_112	2018_ucb1_113	2018_ucb1_114	2018_ucb1_115	2018_ucb1_116	2018_ucb1_117	2018_ucb1_118	2018_ucb1_119	2018_ucb1_12	2018_ucb1_120	2018_ucb1_121	2018_ucb1_122	2018_ucb1_123	2018_ucb1_124	2018_ucb1_127	2018_ucb1_128	2018_ucb1_131	2018_ucb1_133	2018_ucb1_134	2018_ucb1_135	2018_ucb1_136	2018_ucb1_137	2018_ucb1_139	2018_ucb1_14	2018_ucb1_140	2018_ucb1_141	2018_ucb1_142	2018_ucb1_143	2018_ucb1_145	2018_ucb1_146	2018_ucb1_148	2018_ucb1_149	2018_ucb1_15	2018_ucb1_150
S1_28812734	1	28812734	0	1	1	1	1	1	1	1	1	0	1	0	1	NA	1	NA	1	0	1	0	1	0	1	0	1	1	0	0	1	1	1	1	1	0	1	0	1	1	0	1	1	0	0	1	0	0	1
S1_28679254	1	28679254	2.20723	1	1	1	1	1	1	1	1	0	1	0	1	NA	1	NA	1	0	1	0	1	0	1	0	1	1	0	0	1	1	1	1	1	0	1	0	1	1	0	1	1	0	0	1	0	0	1
S1_28692393	1	28692393	2.20723	1	1	1	1	1	1	1	1	0	1	0	1	NA	1	NA	1	0	1	0	1	0	1	0	1	1	0	0	1	1	1	1	1	0	1	0	1	1	0	1	1	0	0	1	0	0	1
S1_28497430	1	28497430	5.22174	1	1	1	1	1	1	1	1	0	1	0	1	0	1	0	1	0	1	0	1	0	1	0	1	1	0	0	1	1	1	1	1	0	1	0	1	1	0	1	1	0	0	1	0	0	1
S1_28551581	1	28551581	5.22174	1	1	1	1	1	1	1	1	0	1	0	1	0	1	NA	1	0	1	0	1	0	1	0	1	1	0	0	1	1	1	1	1	0	1	0	1	1	0	1	1	0	0	1	0	0	1
S1_28583108	1	28583108	5.22174	1	1	1	1	1	1	1	1	0	1	0	1	0	1	NA	1	0	1	0	1	0	1	0	1	1	0	0	1	1	1	1	1	0	1	0	1	1	0	1	1	0	0	1	0	0	1
S1_28419190	1	28419190	5.52855	1	1	NA	1	1	1	1	1	0	1	0	1	0	1	0	1	0	1	0	1	0	NA	0	1	1	0	0	1	1	1	1	1	0	1	0	1	1	0	1	1	0	0	1	0	0	1
S1_28422162	1	28422162	5.52855	1	1	1	1	1	1	1	1	0	1	0	1	0	1	0	1	0	1	0	1	0	1	0	1	1	0	0	1	1	1	1	1	0	1	0	1	1	0	1	1	0	0	1	0	0	1
S1_28422223	1	28422223	5.52855	1	1	1	1	1	1	1	1	0	1	0	1	0	1	0	1	0	1	0	1	0	1	0	1	1	0	0	1	1	1	1	1	0	1	0	1	1	0	1	1	0	0	1	0	0	1
S1_28461970	1	28461970	5.52855	1	1	1	1	1	1	1	1	0	1	0	1	0	1	0	1	0	1	0	1	0	1	0	1	1	0	0	1	1	1	1	1	0	1	0	1	1	0	1	1	0	0	1	0	0	1
S1_28241662	1	28241662	6.04882	1	1	NA	1	1	NA	1	1	0	1	0	1	0	1	0	1	0	1	0	1	0	NA	0	1	1	0	0	1	1	1	1	1	0	1	0	1	1	0	1	1	0	0	1	0	0	1
S1_27784490	1	27784490	9.28441	1	1	NA	1	1	NA	1	1	0	1	0	1	0	1	0	1	0	1	0	1	0	NA	0	1	1	0	0	1	1	1	1	1	0	1	0	1	1	0	1	1	0	0	1	0	0	1
S1_27738596	1	27738596	9.88839	1	1	0	1	1	0	1	1	0	1	0	1	0	1	0	1	0	1	0	1	0	0	0	1	1	0	0	1	1	1	1	1	0	1	0	1	1	0	1	1	0	0	1	0	0	1
S1_27656017	1	27656017	10.3741	1	1	0	1	1	0	1	1	0	1	0	1	0	1	0	1	0	1	0	1	0	0	0	1	1	0	0	1	1	1	1	1	0	1	0	1	1	0	1	1	0	0	1	0	0	1
S1_27662587	1	27662587	10.3741	1	1	0	1	1	0	1	1	0	1	0	1	0	1	0	1	0	1	0	1	0	0	0	1	1	0	0	1	1	1	1	1	0	1	0	1	1	0	1	1	0	0	1	0	0	1
S1_27648358	1	27648358	10.5244	1	1	0	1	1	0	1	1	0	1	0	1	0	1	0	1	0	1	0	1	0	0	0	1	1	0	0	1	1	1	1	1	0	1	0	1	1	0	1	1	0	0	1	0	0	1
S1_27610729	1	27610729	11.4179	1	1	0	1	1	0	1	1	0	1	0	1	0	1	0	1	0	1	0	1	0	0	0	1	1	0	0	1	1	1	1	1	0	1	0	1	1	0	1	1	0	0	1	0	0	1
S1_27619155	1	27619155	11.4179	1	1	0	1	1	0	1	1	0	1	0	1	0	1	0	1	0	1	0	1	0	0	0	1	1	0	0	1	1	1	1	1	0	1	0	1	1	0	1	1	0	0	1	0	0	1
S1_27547800	1	27547800	12.1112	1	1	0	1	1	0	1	1	0	1	0	1	0	1	0	1	0	1	0	1	0	0	0	1	1	0	0	1	1	1	1	1	0	1	0	1	1	0	1	1	0	0	1	0	0	1
S1_27509989	1	27509989	12.1112	1	1	0	1	1	0	1	1	0	1	0	1	0	1	0	1	0	1	0	1	0	0	0	1	1	0	0	1	1	1	1	1	0	1	0	1	1	0	1	1	0	0	1	0	0	1
S1_27490915	1	27490915	12.6024	1	1	0	1	1	0	1	1	0	1	0	1	0	1	0	1	0	1	0	1	0	0	0	1	1	0	0	1	1	1	1	1	0	1	0	1	1	0	1	1	0	0	1	0	0	1
S1_27133222	1	27133222	19.102	1	1	0	0	1	0	1	1	1	1	0	1	0	1	0	1	0	1	0	1	1	0	0	1	1	0	0	1	1	1	1	1	0	1	NA	1	1	NA	1	0	0	0	1	0	0	1
S1_27133250	1	27133250	19.102	1	1	0	0	1	0	1	1	1	1	0	1	0	1	0	1	0	1	0	1	NA	0	0	1	1	0	0	1	1	1	1	1	0	1	NA	1	1	NA	1	0	0	0	1	0	0	1
S1_27145460	1	27145460	19.102	1	1	0	0	1	0	1	1	1	1	0	1	0	1	0	1	0	1	0	1	NA	0	0	1	1	0	0	1	1	1	1	1	0	1	NA	1	1	NA	1	NA	0	0	1	0	0	1
S1_26960991	1	26960991	20.5073	1	1	0	0	1	0	1	1	1	1	0	1	0	1	0	0	0	1	0	1	1	0	0	1	1	0	0	1	1	1	1	1	0	1	1	1	1	1	1	0	0	0	1	0	0	1
S1_26923928	1	26923928	20.5073	1	1	0	0	1	0	1	1	1	1	0	1	0	1	0	0	0	1	0	1	1	0	0	1	1	0	0	1	1	1	1	1	0	1	1	1	1	1	1	0	0	0	1	0	0	1
S1_26878561	1	26878561	21.369	1	1	0	0	1	0	1	1	1	1	0	1	0	1	0	0	0	1	0	1	1	0	0	1	1	0	0	1	1	1	1	1	0	1	1	1	1	1	1	0	0	0	1	0	0	1
S1_26878606	1	26878606	21.369	1	1	0	0	1	0	1	1	1	1	0	1	0	1	0	0	0	1	0	1	1	0	0	1	1	0	0	1	1	1	1	1	0	1	1	1	1	1	1	0	0	0	1	0	0	1
S1_26749187	1	26749187	21.733	1	1	0	0	1	0	1	1	1	1	0	1	0	1	0	0	0	1	0	1	1	0	0	1	1	0	0	1	1	1	1	1	0	1	1	1	1	1	1	0	0	0	1	0	0	1
S1_26749467	1	26749467	21.733	1	1	0	0	1	0	1	1	1	1	0	1	0	1	0	0	0	1	0	1	1	0	0	1	1	0	0	1	1	1	1	1	0	1	1	1	1	1	1	0	0	0	1	0	0	1
S1_26698416	1	26698416	23.4064	1	1	0	0	1	0	1	1	1	1	0	1	0	1	0	0	0	1	0	1	1	0	0	1	1	1	0	1	1	1	1	1	0	1	1	1	1	1	1	0	0	0	1	0	0	1
S1_26729224	1	26729224	23.4064	1	1	0	0	1	0	1	1	1	1	0	1	0	1	0	0	0	1	0	1	1	0	0	1	1	1	0	1	1	1	1	1	0	1	1	1	1	1	1	0	0	0	1	0	0	1
S1_26670940	1	26670940	23.6524	1	1	0	0	1	0	1	1	1	1	0	1	0	1	0	0	0	1	0	1	1	0	0	1	1	1	0	1	1	1	1	1	0	1	1	1	1	1	1	0	0	0	1	0	0	1
S1_26672053	1	26672053	23.6524	1	1	0	0	1	0	1	1	1	1	0	1	0	1	0	0	0	1	0	1	1	0	0	1	1	1	0	1	1	1	1	1	0	1	1	1	1	1	1	0	0	0	1	0	0	1
S1_26651037	1	26651037	24.0857	1	1	0	0	1	0	1	1	1	1	0	1	0	1	0	0	0	1	0	1	1	0	0	1	1	1	0	1	1	1	1	1	0	1	1	1	1	1	1	0	0	0	1	0	0	1
S1_26630932	1	26630932	24.2949	1	1	0	0	1	0	1	1	1	1	0	1	0	1	0	0	0	1	0	1	1	0	0	1	1	1	0	1	1	1	1	1	0	1	1	1	1	1	1	0	0	0	1	0	0	1
S1_26635165	1	26635165	24.2949	1	1	0	0	1	0	1	1	1	1	0	1	0	1	0	0	0	1	0	1	1	0	0	1	1	1	0	1	1	1	1	1	0	1	1	1	1	1	1	0	0	0	1	0	0	1
S1_26644338	1	26644338	24.2949	1	1	0	0	1	0	1	1	1	1	0	1	0	1	0	0	0	1	0	1	1	0	0	1	1	1	0	1	1	1	1	1	0	1	1	1	1	1	1	0	0	0	1	0	0	1
S1_26592578	1	26592578	25.3183	1	1	0	0	1	0	1	1	1	1	0	1	0	1	0	0	0	1	0	1	1	0	0	1	1	1	0	1	1	1	1	1	0	1	1	1	1	1	1	0	0	0	1	0	0	1
S1_26606493	1	26606493	25.3183	1	1	0	0	1	0	1	1	1	1	0	1	0	1	0	0	0	1	0	1	1	0	0	1	1	1	0	1	1	1	1	1	0	1	1	1	1	1	1	0	0	0	1	0	0	1
S1_26525951	1	26525951	25.7322	1	1	0	0	1	0	1	1	1	1	0	1	0	1	0	0	0	1	0	1	1	0	0	1	1	1	1	1	1	1	1	1	0	1	1	1	1	1	1	0	0	0	1	0	0	1
S1_26590152	1	26590152	25.7322	1	1	0	0	1	0	1	1	1	1	0	1	0	1	0	0	0	1	0	1	1	0	0	1	1	1	NA	1	1	1	1	1	0	1	1	1	1	1	1	0	0	0	1	0	0	1
S1_26146846	1	26146846	28.4481	1	1	0	0	1	0	1	1	1	1	0	1	0	1	0	0	0	1	0	1	1	0	0	1	1	1	1	0	1	1	1	1	0	1	1	1	1	1	1	0	0	0	1	0	1	1
S1_26146925	1	26146925	28.4481	1	1	0	0	1	0	1	1	1	1	0	1	0	1	0	0	0	1	0	1	1	0	0	1	1	1	1	0	1	1	1	1	0	1	1	1	1	1	1	0	0	0	1	0	1	1
S1_26148642	1	26148642	28.4481	1	1	0	0	1	0	1	1	1	1	0	1	0	1	0	0	0	1	0	1	1	0	0	1	1	1	1	0	1	1	1	1	0	1	1	1	1	1	1	0	0	0	1	0	1	1
S1_26107676	1	26107676	28.7597	1	1	0	0	1	0	1	1	1	1	0	1	0	1	0	0	0	1	0	1	1	0	0	1	1	1	1	0	1	1	1	1	0	1	1	1	1	1	1	0	0	0	1	0	1	1
S1_26114662	1	26114662	28.7597	1	1	0	0	1	0	1	1	1	1	0	1	0	1	0	0	0	1	0	1	1	0	0	1	1	1	1	0	1	1	1	1	0	1	1	1	1	1	1	0	0	0	1	0	1	1
S1_26118685	1	26118685	28.7597	1	1	0	0	1	0	1	1	1	1	0	1	0	1	0	0	0	1	0	1	1	0	0	1	1	1	1	0	1	1	1	1	0	1	1	1	1	1	1	0	0	0	1	0	1	1
S1_25985438	1	25985438	28.9569	1	1	0	0	1	0	1	1	1	1	0	1	0	1	0	0	0	1	0	1	1	0	0	1	1	1	1	0	1	1	1	1	0	1	1	1	1	1	1	0	0	0	1	0	1	1
S1_25798784	1	25798784	30.5176	1	1	0	0	1	0	1	1	1	1	0	1	0	1	0	0	0	1	0	1	1	0	0	1	1	1	1	0	1	1	1	1	0	1	1	1	1	1	1	0	0	0	1	0	1	1
S1_25655782	1	25655782	30.8695	1	1	0	0	1	0	1	1	1	1	0	1	0	1	0	0	0	1	0	1	1	0	0	1	1	1	1	0	1	1	1	1	0	1	1	1	1	1	1	0	0	0	1	0	1	1
S1_25660660	1	25660660	30.8695	1	1	0	0	1	0	1	1	1	1	0	1	0	1	0	0	0	1	0	1	1	0	0	1	1	1	1	0	1	1	1	1	0	1	1	1	1	1	1	0	0	0	1	0	1	1
S1_25687679	1	25687679	30.8695	1	1	0	0	1	0	1	1	1	1	0	1	0	1	0	0	0	1	0	1	1	0	0	1	1	1	1	0	1	1	1	1	0	1	1	1	1	1	1	0	0	0	1	0	1	1
S1_25437072	1	25437072	32.5794	1	1	0	0	1	0	1	1	1	1	0	1	0	1	0	0	0	1	0	1	1	0	0	1	1	1	1	0	1	1	1	0	0	1	1	1	1	1	1	0	0	0	1	0	1	1
S1_25395881	1	25395881	32.7292	1	1	0	0	1	0	1	1	1	1	0	1	0	1	0	0	0	1	0	1	1	0	0	1	1	1	1	0	1	1	1	0	0	1	1	1	1	1	1	0	0	0	1	0	1	1
S1_24988256	1	24988256	33.4067	1	1	0	0	1	0	1	1	1	1	0	1	0	1	0	0	0	1	0	1	1	0	0	1	1	1	1	0	1	1	1	0	0	1	1	1	1	1	1	0	0	0	1	0	1	1
S1_25031816	1	25031816	33.4067	1	1	0	0	1	0	1	1	1	1	0	1	0	1	0	0	0	1	0	1	1	0	0	1	1	1	1	0	1	1	1	0	0	1	1	1	1	1	1	0	0	0	1	0	1	1
S1_25037869	1	25037869	33.4067	1	1	0	0	1	0	1	1	1	1	0	1	0	1	0	0	0	1	0	1	1	0	0	1	1	1	1	0	1	1	1	0	0	1	1	1	1	1	1	0	0	0	1	0	1	1
S1_25069756	1	25069756	33.4067	1	1	0	0	1	0	1	1	1	1	0	1	0	1	0	0	0	1	0	1	1	0	0	1	1	1	1	0	1	1	1	0	0	1	1	1	1	1	1	0	0	0	1	0	1	1
S1_25072099	1	25072099	33.4067	1	1	0	0	1	0	1	1	1	1	0	1	0	1	0	0	0	1	0	1	1	0	0	1	1	1	1	0	1	1	1	0	0	1	1	1	1	1	1	0	0	0	1	0	1	1
S1_25181309	1	25181309	33.4067	1	1	0	0	1	0	1	1	1	1	0	1	0	1	0	0	0	1	0	1	1	0	0	1	1	1	1	0	1	1	1	0	0	1	1	1	1	1	1	0	0	0	1	0	1	1
S1_24759477	1	24759477	33.6681	1	1	0	0	1	0	1	1	1	1	0	1	0	1	0	0	0	1	0	1	1	0	0	1	1	1	1	0	1	1	1	0	0	1	1	1	1	1	1	0	0	0	1	0	1	1
S1_24806211	1	24806211	33.6681	1	1	0	0	1	0	1	1	1	1	0	1	0	1	0	0	0	1	0	1	1	0	0	1	1	1	1	0	1	1	1	0	0	1	1	1	1	1	1	0	0	0	1	0	1	1
S1_24711879	1	24711879	34.1239	1	1	0	0	1	0	1	1	1	1	0	1	0	1	0	0	0	1	0	1	1	0	0	1	1	1	1	0	1	1	1	0	0	1	1	1	1	1	1	0	0	0	1	0	1	1
S1_24641314	1	24641314	34.3209	1	1	0	0	1	0	1	1	1	1	0	1	0	1	0	0	0	1	0	1	1	0	0	1	1	1	1	0	1	1	1	0	0	1	1	1	1	1	1	0	0	0	1	0	1	1
S1_24685786	1	24685786	34.3209	1	1	0	0	1	0	1	1	1	1	0	1	0	1	0	0	0	1	0	1	1	0	0	1	1	1	1	0	1	1	1	0	0	1	1	1	1	1	1	0	0	0	1	0	1	1
S1_24525753	1	24525753	35.1715	1	1	0	0	1	0	1	0	1	1	0	1	0	1	0	0	0	1	0	1	1	0	0	1	1	1	1	0	1	1	1	0	0	1	1	1	1	1	1	0	0	0	1	0	1	1
S1_24527954	1	24527954	35.1715	1	1	0	0	1	0	1	0	1	1	0	1	0	1	0	0	0	1	0	1	1	0	0	1	1	1	1	0	1	1	1	0	0	1	1	1	1	1	1	0	0	0	1	0	1	1
S1_24530320	1	24530320	35.1715	1	1	0	0	1	0	1	0	1	1	0	1	0	1	0	0	0	1	0	1	1	0	0	1	1	1	1	0	1	1	1	0	0	1	1	1	1	1	1	0	0	0	1	0	1	1
S1_24532722	1	24532722	35.1715	1	1	0	0	1	0	1	0	1	1	0	1	0	1	0	0	0	1	0	1	1	0	0	1	1	1	1	0	1	1	1	0	0	1	1	1	1	1	1	0	0	0	1	0	1	1
S1_24532804	1	24532804	35.1715	1	1	0	0	1	0	1	0	1	1	0	1	0	1	0	0	0	1	0	1	1	0	0	1	1	1	1	0	1	1	1	0	0	1	1	1	1	1	1	0	0	0	1	0	1	1
S1_24288616	1	24288616	36.1981	1	1	0	0	1	0	1	0	1	1	0	1	0	1	0	0	0	1	0	1	1	0	0	1	1	1	1	0	1	1	1	0	0	1	1	1	1	1	1	0	0	0	1	0	1	1
S1_24304630	1	24304630	36.1981	1	1	0	0	1	0	1	0	1	1	0	1	0	1	0	0	0	1	0	1	1	0	0	1	1	1	1	0	1	1	1	0	0	1	1	1	1	1	1	0	0	0	1	0	1	1
S1_24312729	1	24312729	36.1981	1	1	0	0	1	0	1	0	1	1	0	1	0	1	0	0	0	1	0	1	1	0	0	1	1	1	1	0	1	1	1	0	0	1	1	1	1	1	1	0	0	0	1	0	1	1
S1_24313013	1	24313013	36.1981	1	1	0	0	1	0	1	0	1	1	0	1	0	1	0	0	0	1	0	1	1	0	0	1	1	1	1	0	1	1	1	0	0	1	1	1	1	1	1	0	0	0	1	0	1	1
S1_24321676	1	24321676	36.1981	1	1	0	0	1	0	1	0	1	1	0	1	0	1	0	0	0	1	0	1	1	0	0	1	1	1	1	0	1	1	1	0	0	1	1	1	1	1	1	0	0	0	1	0	1	1
S1_24328685	1	24328685	36.1981	1	1	0	0	1	0	1	0	1	1	0	1	0	1	0	0	0	1	0	1	1	0	0	1	1	1	1	0	1	1	1	0	0	1	1	1	1	1	1	0	0	0	1	0	1	1
S1_24373566	1	24373566	36.1981	1	1	0	0	1	0	1	0	1	1	0	1	0	1	0	0	0	1	0	1	1	0	0	1	1	1	1	0	1	1	1	0	0	1	1	1	1	1	1	0	0	0	1	0	1	1
S1_24179920	1	24179920	36.3537	1	1	0	0	1	0	1	0	1	1	0	1	0	1	0	0	0	1	0	1	1	0	0	1	1	1	1	0	1	1	1	0	0	1	1	1	1	1	1	0	0	0	1	0	1	1
S1_24220030	1	24220030	36.3537	1	1	0	0	1	0	1	0	1	1	0	1	0	1	0	0	0	1	0	1	1	0	0	1	1	1	1	0	1	1	1	0	0	1	1	1	1	1	1	0	0	0	1	0	1	1
S1_24229779	1	24229779	36.3537	1	1	0	0	1	0	1	0	1	1	0	1	0	1	0	0	0	1	0	1	1	0	0	1	1	1	1	0	1	1	1	0	0	1	1	1	1	1	1	0	0	0	1	0	1	1
S1_24233733	1	24233733	36.3537	1	1	0	0	1	0	1	0	1	1	0	1	0	1	0	0	0	1	0	1	1	0	0	1	1	1	1	0	1	1	1	0	0	1	1	1	1	1	1	0	0	0	1	0	1	1
S1_24149061	1	24149061	36.5619	1	1	0	0	1	0	1	0	1	1	0	1	0	1	0	0	0	1	0	1	1	0	0	1	1	1	1	0	1	1	1	0	0	1	1	1	1	1	1	0	0	0	1	0	1	1
S1_24152717	1	24152717	36.5619	1	1	0	0	1	0	1	0	1	1	0	1	0	1	0	0	0	1	0	1	1	0	0	1	1	1	1	0	1	1	1	0	0	1	1	1	1	1	1	0	0	0	1	0	1	1
S1_24072947	1	24072947	36.5619	1	1	0	0	1	0	1	0	1	1	0	1	0	1	0	0	0	1	0	1	1	0	0	1	1	1	1	0	1	1	1	0	0	1	1	1	1	1	1	0	0	0	1	0	1	1
S1_24109180	1	24109180	36.5619	1	1	0	0	1	0	1	0	1	1	0	1	0	1	0	0	0	1	0	1	1	0	0	1	1	1	1	0	1	1	1	0	0	1	1	1	1	1	1	0	0	0	1	0	1	1
S1_23955251	1	23955251	36.8811	1	1	0	0	1	0	1	0	1	1	0	1	0	1	0	0	0	1	0	1	1	0	0	1	1	1	1	0	1	1	1	0	0	1	1	1	1	1	1	0	0	0	1	0	1	1
S1_23879028	1	23879028	37.0966	1	1	0	0	1	0	1	0	1	1	0	1	0	1	0	0	0	1	0	1	1	0	0	1	1	1	1	0	1	1	1	0	0	1	1	1	1	1	1	0	0	0	1	0	1	1
S1_23884962	1	23884962	37.0966	1	1	0	0	1	0	1	0	1	1	0	1	0	1	0	0	0	1	0	1	1	0	0	1	1	1	1	0	1	1	1	0	0	1	1	1	1	1	1	0	0	0	1	0	1	1
S1_23892282	1	23892282	37.0966	1	1	0	0	1	0	1	0	1	1	0	1	0	1	0	0	0	1	0	1	1	0	0	1	1	1	1	0	1	1	1	0	0	1	1	1	1	1	1	0	0	0	1	0	1	1
S1_23694973	1	23694973	37.3179	1	1	0	0	1	0	1	0	1	1	0	1	0	1	0	0	0	1	0	1	1	0	0	1	1	1	1	0	1	1	1	0	0	1	1	1	1	1	1	0	0	0	1	0	1	1
S1_23661427	1	23661427	37.5293	1	1	0	0	1	0	1	0	1	1	0	1	0	1	0	0	0	1	0	1	1	0	0	1	1	1	1	0	1	1	1	0	0	1	1	1	1	1	1	0	0	0	1	0	1	1
S1_23661516	1	23661516	37.5293	1	1	0	0	1	0	1	0	1	1	0	1	0	1	0	0	0	1	0	1	1	0	0	1	1	1	1	0	1	1	1	0	0	1	1	1	1	1	1	0	0	0	1	0	1	1
S1_23534265	1	23534265	38.1771	1	1	0	0	1	0	1	0	1	1	0	1	0	1	0	0	0	1	0	1	1	0	0	1	1	1	1	0	1	1	1	0	0	1	1	1	1	1	1	0	0	1	1	0	1	1
S1_23255345	1	23255345	40.1496	0	1	0	0	NA	0	1	0	1	1	0	1	0	1	0	0	0	1	0	1	1	0	0	1	1	1	1	0	1	1	0	0	0	1	1	1	1	1	1	0	0	1	1	0	1	1
S1_23283708	1	23283708	40.1496	0	1	0	0	1	0	1	0	1	1	0	1	0	1	0	0	0	1	0	1	1	0	0	1	1	1	1	0	1	1	NA	0	0	1	1	1	1	1	1	0	0	1	1	0	1	1
S1_23284691	1	23284691	40.1496	0	1	0	0	1	0	1	0	1	1	0	1	0	1	0	0	0	1	0	1	1	0	0	1	1	1	1	0	1	1	NA	0	0	1	1	1	1	1	1	0	0	1	1	0	1	1
S1_23299342	1	23299342	40.1496	0	1	0	0	1	0	1	0	1	1	0	1	0	1	0	0	0	1	0	1	1	0	0	1	1	1	1	0	1	1	NA	0	0	1	1	1	1	1	1	0	0	1	1	0	1	1
S1_23118618	1	23118618	41.0516	0	1	0	0	0	0	1	0	1	1	0	1	0	1	0	0	0	1	0	1	1	0	1	1	1	1	1	0	1	1	0	0	0	1	1	1	1	1	1	0	0	1	1	0	1	1
S1_23118687	1	23118687	41.0516	0	1	0	0	0	0	1	0	1	1	0	1	0	1	0	0	0	1	0	1	1	0	1	1	1	1	1	0	1	1	0	0	0	1	1	1	1	1	1	0	0	1	1	0	1	1
S1_22983600	1	22983600	41.4748	0	1	0	0	0	0	1	0	1	1	0	1	0	1	0	0	0	1	0	1	1	0	1	1	1	1	1	0	1	1	0	0	0	1	1	1	1	1	1	0	0	1	1	0	1	1
S1_23005521	1	23005521	41.4748	0	1	0	0	0	0	1	0	1	1	0	1	0	1	0	0	0	1	0	1	1	0	1	1	1	1	1	0	1	1	0	0	0	1	1	1	1	1	1	0	0	1	1	0	1	1
S1_23005580	1	23005580	41.4748	0	1	0	0	0	0	1	0	1	1	0	1	0	1	0	0	0	1	0	1	1	0	1	1	1	1	1	0	1	1	0	0	0	1	1	1	1	1	1	0	0	1	1	0	1	1
S1_23007377	1	23007377	41.4748	0	1	0	0	0	0	1	0	1	1	0	1	0	1	0	0	0	1	0	1	1	0	1	1	1	1	1	0	1	1	0	0	0	1	1	1	1	1	1	0	0	1	1	0	1	1
S1_23012234	1	23012234	41.4748	0	1	0	0	0	0	1	0	1	1	0	1	0	1	0	0	0	1	0	1	1	0	1	1	1	1	1	0	1	1	0	0	0	1	1	1	1	1	1	0	0	1	1	0	1	1
S1_23026506	1	23026506	41.4748	0	1	0	0	0	0	1	0	1	1	0	1	0	1	0	0	0	1	0	1	1	0	1	1	1	1	1	0	1	1	0	0	0	1	1	1	1	1	1	0	0	1	1	0	1	1
S1_23028734	1	23028734	41.4748	0	1	0	0	0	0	1	0	1	1	0	1	0	1	0	0	0	1	0	1	1	0	1	1	1	1	1	0	1	1	0	0	0	1	1	1	1	1	1	0	0	1	1	0	1	1
S1_23099227	1	23099227	41.4748	0	1	0	0	0	0	1	0	1	1	0	1	0	1	0	0	0	1	0	1	1	0	1	1	1	1	1	0	1	1	0	0	0	1	1	1	1	1	1	0	0	1	1	0	1	1
S1_23109998	1	23109998	41.4748	0	1	0	0	0	0	1	0	1	1	0	1	0	1	0	0	0	1	0	1	1	0	1	1	1	1	1	0	1	1	0	0	0	1	1	1	1	1	1	0	0	1	1	0	1	1
S1_22679282	1	22679282	41.786	0	1	0	0	0	0	1	0	1	1	0	1	0	1	0	0	0	1	0	1	1	0	1	1	1	1	1	0	1	1	0	0	0	1	1	1	1	1	1	0	0	1	1	0	1	1
S1_22696722	1	22696722	41.786	0	1	0	0	0	0	1	0	1	1	0	1	0	1	0	0	0	1	0	1	1	0	1	1	1	1	1	0	1	1	0	0	0	1	1	1	1	1	1	0	0	1	1	0	1	1
S1_22699923	1	22699923	41.786	0	1	0	0	0	0	1	0	1	1	0	1	0	1	0	0	0	1	0	1	1	0	1	1	1	1	1	0	1	1	0	0	0	1	1	1	1	1	1	0	0	1	1	0	1	1
S1_22722062	1	22722062	41.786	0	1	0	0	0	0	1	0	1	1	0	1	0	1	0	0	0	1	0	1	1	0	1	1	1	1	1	0	1	1	0	0	0	1	1	1	1	1	1	0	0	1	1	0	1	1
S1_22723348	1	22723348	41.786	0	1	0	0	0	0	1	0	1	1	0	1	0	1	0	0	0	1	0	1	1	0	1	1	1	1	1	0	1	1	0	0	0	1	1	1	1	1	1	0	0	1	1	0	1	1
S1_22888850	1	22888850	41.786	0	1	0	0	0	0	1	0	1	1	0	1	0	1	0	0	0	1	0	1	1	0	1	1	1	1	1	0	1	1	0	0	0	1	1	1	1	1	1	0	0	1	1	0	1	1
S1_22395082	1	22395082	41.786	0	1	0	0	0	0	1	0	1	1	0	1	0	1	0	0	0	1	0	1	1	0	1	1	1	1	1	0	NA	1	0	0	0	1	1	1	1	1	1	0	0	1	1	0	1	1
S1_22458204	1	22458204	41.786	0	1	0	0	0	0	1	0	1	1	0	1	0	1	0	0	0	1	0	1	1	0	1	1	1	1	1	0	NA	1	0	0	0	1	1	1	1	1	1	0	0	1	1	0	1	1
S1_22466942	1	22466942	41.786	0	1	0	0	0	0	1	0	1	1	0	1	0	1	0	0	0	1	0	1	1	0	1	1	1	1	1	0	NA	1	0	0	0	1	1	1	1	1	1	0	0	1	1	0	1	1
S1_22229517	1	22229517	42.028	0	1	0	0	0	0	1	0	1	1	0	1	0	1	0	0	0	1	0	1	1	0	1	1	1	1	1	0	0	1	0	0	0	1	1	1	1	1	1	0	0	1	1	0	1	1
S1_22233884	1	22233884	42.028	0	1	0	0	0	0	1	0	1	1	0	1	0	1	0	0	0	1	0	1	1	0	1	1	1	1	1	0	0	1	0	0	0	1	1	1	1	1	1	0	0	1	1	0	1	1
S1_22246505	1	22246505	42.028	0	1	0	0	0	0	1	0	1	1	0	1	0	1	0	0	0	1	0	1	1	0	1	1	1	1	1	0	0	1	0	0	0	1	1	1	1	1	1	0	0	1	1	0	1	1
S1_22248032	1	22248032	42.028	0	1	0	0	0	0	1	0	1	1	0	1	0	1	0	0	0	1	0	1	1	0	1	1	1	1	1	0	0	1	0	0	0	1	1	1	1	1	1	0	0	1	1	0	1	1
S1_22248126	1	22248126	42.028	0	1	0	0	0	0	1	0	1	1	0	1	0	1	0	0	0	1	0	1	1	0	1	1	1	1	1	0	0	1	0	0	0	1	1	1	1	1	1	0	0	1	1	0	1	1
S1_22301026	1	22301026	42.028	0	1	0	0	0	0	1	0	1	1	0	1	0	1	0	0	0	1	0	1	1	0	1	1	1	1	1	0	0	1	0	0	0	1	1	1	1	1	1	0	0	1	1	0	1	1
S1_22304479	1	22304479	42.028	0	1	0	0	0	0	1	0	1	1	0	1	0	1	0	0	0	1	0	1	1	0	1	1	1	1	1	0	0	1	0	0	0	1	1	1	1	1	1	0	0	1	1	0	1	1
S1_22347928	1	22347928	42.028	0	1	0	0	0	0	1	0	1	1	0	1	0	1	0	0	0	1	0	1	1	0	1	1	1	1	1	0	0	1	0	0	0	1	1	1	1	1	1	0	0	1	1	0	1	1
S1_22364955	1	22364955	42.028	0	1	0	0	0	0	1	0	1	1	0	1	0	1	0	0	0	1	0	1	1	0	1	1	1	1	1	0	0	1	0	0	0	1	1	1	1	1	1	0	0	1	1	0	1	1
S1_22365047	1	22365047	42.028	0	1	0	0	0	0	1	0	1	1	0	1	0	1	0	0	0	1	0	1	1	0	1	1	1	1	1	0	0	1	0	0	0	1	1	1	1	1	1	0	0	1	1	0	1	1
S1_22371148	1	22371148	42.028	0	1	0	0	0	0	1	0	1	1	0	1	0	1	0	0	0	1	0	1	1	0	1	1	1	1	1	0	0	1	0	0	0	1	1	1	1	1	1	0	0	1	1	0	1	1
S1_22373185	1	22373185	42.028	0	1	0	0	0	0	1	0	1	1	0	1	0	1	0	0	0	1	0	1	1	0	1	1	1	1	1	0	0	1	0	0	0	1	1	1	1	1	1	0	0	1	1	0	1	1
S1_22377690	1	22377690	42.028	0	1	0	0	0	0	1	0	1	1	0	1	0	1	0	0	0	1	0	1	1	0	1	1	1	1	1	0	0	1	0	0	0	1	1	1	1	1	1	0	0	1	1	0	1	1
S1_22388065	1	22388065	42.028	0	1	0	0	0	0	1	0	1	1	0	1	0	1	0	0	0	1	0	1	1	0	1	1	1	1	1	0	0	1	0	0	0	1	1	1	1	1	1	0	0	1	1	0	1	1
S1_22388084	1	22388084	42.028	0	1	0	0	0	0	1	0	1	1	0	1	0	1	0	0	0	1	0	1	1	0	1	1	1	1	1	0	0	1	0	0	0	1	1	1	1	1	1	0	0	1	1	0	1	1
S1_15222907	1	15222907	42.7519	0	1	0	0	0	0	1	0	1	1	0	1	0	1	0	0	0	1	0	1	1	0	1	0	1	1	1	0	0	1	0	0	0	1	1	1	1	1	1	0	0	1	1	0	1	1
S1_15226542	1	15226542	42.7519	0	1	0	0	0	0	1	0	1	1	0	1	0	1	0	0	0	1	0	1	1	0	1	0	1	1	1	0	0	1	0	0	0	1	1	1	1	1	1	0	0	1	1	0	1	1
S1_15240811	1	15240811	42.7519	0	1	0	0	0	0	1	0	1	1	0	1	0	1	0	0	0	1	0	1	1	0	1	0	1	1	1	0	0	1	0	0	0	1	1	1	1	1	1	0	0	1	1	0	1	1
S1_15244545	1	15244545	42.7519	0	1	0	0	0	0	1	0	1	1	0	1	0	1	0	0	0	1	0	1	1	0	1	0	1	1	1	0	0	1	0	0	0	1	1	1	1	1	1	0	0	1	1	0	1	1
S1_15263545	1	15263545	42.7519	0	1	0	0	0	0	1	0	1	1	0	1	0	1	0	0	0	1	0	1	1	0	1	0	1	1	1	0	0	1	0	0	0	1	1	1	1	1	1	0	0	1	1	0	1	1
S1_15579240	1	15579240	42.7519	0	1	0	0	0	0	1	0	1	1	0	1	0	1	0	0	0	1	0	1	1	0	1	0	1	1	1	0	0	1	0	0	0	1	1	1	1	1	1	0	0	1	1	0	1	1
S1_15588133	1	15588133	42.7519	0	1	0	0	0	0	1	0	1	1	0	1	0	1	0	0	0	1	0	1	1	0	1	0	1	1	1	0	0	1	0	0	0	1	1	1	1	1	1	0	0	1	1	0	1	1
S1_15624180	1	15624180	42.7519	0	1	0	0	0	0	1	0	1	1	0	1	0	1	0	0	0	1	0	1	1	0	1	0	1	1	1	0	0	1	0	0	0	1	1	1	1	1	1	0	0	1	1	0	1	1
S1_15650067	1	15650067	42.7519	0	1	0	0	0	0	1	0	1	1	0	1	0	1	0	0	0	1	0	1	1	0	1	0	1	1	1	0	0	1	0	0	0	1	1	1	1	1	1	0	0	1	1	0	1	1
S1_15653058	1	15653058	42.7519	0	1	0	0	0	0	1	0	1	1	0	1	0	1	0	0	0	1	0	1	1	0	1	0	1	1	1	0	0	1	0	0	0	1	1	1	1	1	1	0	0	1	1	0	1	1
S1_15653105	1	15653105	42.7519	0	1	0	0	0	0	1	0	1	1	0	1	0	1	0	0	0	1	0	1	1	0	1	0	1	1	1	0	0	1	0	0	0	1	1	1	1	1	1	0	0	1	1	0	1	1
S1_15665454	1	15665454	42.7519	0	1	0	0	0	0	1	0	1	1	0	1	0	1	0	0	0	1	0	1	1	0	1	0	1	1	1	0	0	1	0	0	0	1	1	1	1	1	1	0	0	1	1	0	1	1
S1_15688688	1	15688688	42.7519	0	1	0	0	0	0	1	0	1	1	0	1	0	1	0	0	0	1	0	1	1	0	1	0	1	1	1	0	0	1	0	0	0	1	1	1	1	1	1	0	0	1	1	0	1	1
S1_15709086	1	15709086	42.7519	0	1	0	0	0	0	1	0	1	1	0	1	0	1	0	0	0	1	0	1	1	0	1	0	1	1	1	0	0	1	0	0	0	1	1	1	1	1	1	0	0	1	1	0	1	1
S1_15727709	1	15727709	42.7519	0	1	0	0	0	0	1	0	1	1	0	1	0	1	0	0	0	1	0	1	1	0	1	0	1	1	1	0	0	1	0	0	0	1	1	1	1	1	1	0	0	1	1	0	1	1
S1_15802490	1	15802490	42.7519	0	1	0	0	0	0	1	0	1	1	0	1	0	1	0	0	0	1	0	1	1	0	1	0	1	1	1	0	0	1	0	0	0	1	1	1	1	1	1	0	0	1	1	0	1	1
S1_15959739	1	15959739	42.7519	0	1	0	0	0	0	1	0	1	1	0	1	0	1	0	0	0	1	0	1	1	0	1	0	1	1	1	0	0	1	0	0	0	1	1	1	1	1	1	0	0	1	1	0	1	1
S1_16181021	1	16181021	42.7519	0	1	0	0	0	0	1	0	1	1	0	1	0	1	0	0	0	1	0	1	1	0	1	0	1	1	1	0	0	1	0	0	0	1	1	1	1	1	1	0	0	1	1	0	1	1
S1_16326617	1	16326617	42.7519	0	1	0	0	0	0	1	0	1	1	0	1	0	1	0	0	0	1	0	1	1	0	1	0	1	1	1	0	0	1	0	0	0	1	1	1	1	1	1	0	0	1	1	0	1	1
S1_16521455	1	16521455	42.7519	0	1	0	0	0	0	1	0	1	1	0	1	0	1	0	0	0	1	0	1	1	0	1	0	1	1	1	0	0	1	0	0	0	1	1	1	1	1	1	0	0	1	1	0	1	1
S1_16529152	1	16529152	42.7519	0	1	0	0	0	0	1	0	1	1	0	1	0	1	0	0	0	1	0	1	1	0	1	0	1	1	1	0	0	1	0	0	0	1	1	1	1	1	1	0	0	1	1	0	1	1
S1_16529426	1	16529426	42.7519	0	1	0	0	0	0	1	0	1	1	0	1	0	1	0	0	0	1	0	1	1	0	1	0	1	1	1	0	0	1	0	0	0	1	1	1	1	1	1	0	0	1	1	0	1	1
S1_16886519	1	16886519	42.7519	0	1	0	0	0	0	1	0	1	1	0	1	0	1	0	0	0	1	0	1	1	0	1	0	1	1	1	0	0	1	0	0	0	1	1	1	1	1	1	0	0	1	1	0	1	1
S1_16887785	1	16887785	42.7519	0	1	0	0	0	0	1	0	1	1	0	1	0	1	0	0	0	1	0	1	1	0	1	0	1	1	1	0	0	1	0	0	0	1	1	1	1	1	1	0	0	1	1	0	1	1
S1_16925176	1	16925176	42.7519	0	1	0	0	0	0	1	0	1	1	0	1	0	1	0	0	0	1	0	1	1	0	1	0	1	1	1	0	0	1	0	0	0	1	1	1	1	1	1	0	0	1	1	0	1	1
S1_16972346	1	16972346	42.7519	0	1	0	0	0	0	1	0	1	1	0	1	0	1	0	0	0	1	0	1	1	0	1	0	1	1	1	0	0	1	0	0	0	1	1	1	1	1	1	0	0	1	1	0	1	1
S1_16973240	1	16973240	42.7519	0	1	0	0	0	0	1	0	1	1	0	1	0	1	0	0	0	1	0	1	1	0	1	0	1	1	1	0	0	1	0	0	0	1	1	1	1	1	1	0	0	1	1	0	1	1
S1_17000831	1	17000831	42.7519	0	1	0	0	0	0	1	0	1	1	0	1	0	1	0	0	0	1	0	1	1	0	1	0	1	1	1	0	0	1	0	0	0	1	1	1	1	1	1	0	0	1	1	0	1	1
S1_17000905	1	17000905	42.7519	0	1	0	0	0	0	1	0	1	1	0	1	0	1	0	0	0	1	0	1	1	0	1	0	1	1	1	0	0	1	0	0	0	1	1	1	1	1	1	0	0	1	1	0	1	1
S1_17001082	1	17001082	42.7519	0	1	0	0	0	0	1	0	1	1	0	1	0	1	0	0	0	1	0	1	1	0	1	0	1	1	1	0	0	1	0	0	0	1	1	1	1	1	1	0	0	1	1	0	1	1
S1_17005806	1	17005806	42.7519	0	1	0	0	0	0	1	0	1	1	0	1	0	1	0	0	0	1	0	1	1	0	1	0	1	1	1	0	0	1	0	0	0	1	1	1	1	1	1	0	0	1	1	0	1	1
S1_17005852	1	17005852	42.7519	0	1	0	0	0	0	1	0	1	1	0	1	0	1	0	0	0	1	0	1	1	0	1	0	1	1	1	0	0	1	0	0	0	1	1	1	1	1	1	0	0	1	1	0	1	1
S1_17014516	1	17014516	42.7519	0	1	0	0	0	0	1	0	1	1	0	1	0	1	0	0	0	1	0	1	1	0	1	0	1	1	1	0	0	1	0	0	0	1	1	1	1	1	1	0	0	1	1	0	1	1
S1_17015937	1	17015937	42.7519	0	1	0	0	0	0	1	0	1	1	0	1	0	1	0	0	0	1	0	1	1	0	1	0	1	1	1	0	0	1	0	0	0	1	1	1	1	1	1	0	0	1	1	0	1	1
S1_17036181	1	17036181	42.7519	0	1	0	0	0	0	1	0	1	1	0	1	0	1	0	0	0	1	0	1	1	0	1	0	1	1	1	0	0	1	0	0	0	1	1	1	1	1	1	0	0	1	1	0	1	1
S1_17037030	1	17037030	42.7519	0	1	0	0	0	0	1	0	1	1	0	1	0	1	0	0	0	1	0	1	1	0	1	0	1	1	1	0	0	1	0	0	0	1	1	1	1	1	1	0	0	1	1	0	1	1
S1_22163764	1	22163764	42.7519	0	1	0	0	0	0	1	0	1	1	0	1	0	1	0	0	0	1	0	1	1	0	1	NA	1	1	1	0	0	1	0	0	0	1	1	1	1	1	1	0	0	1	1	0	1	1
S1_15080668	1	15080668	42.9704	0	1	0	0	0	0	1	0	1	1	0	1	0	1	0	0	0	1	0	1	1	0	1	0	1	1	1	0	0	1	0	0	0	1	1	1	1	1	1	0	0	1	1	0	1	1
S1_14486904	1	14486904	43.6016	0	1	0	0	0	0	1	0	1	1	0	1	0	1	0	0	0	1	0	1	1	0	1	0	0	1	1	0	0	1	0	0	0	1	1	1	1	1	1	0	0	1	1	0	1	1
S1_14525210	1	14525210	43.6016	0	1	0	0	0	0	1	0	1	1	0	1	0	1	0	0	0	1	0	1	1	0	1	0	0	1	1	0	0	1	0	0	0	1	1	1	1	1	1	0	0	1	1	0	1	1
S1_14526815	1	14526815	43.6016	0	1	0	0	0	0	1	0	1	1	0	1	0	1	0	0	0	1	0	1	1	0	1	0	0	1	1	0	0	1	0	0	0	1	1	1	1	1	1	0	0	1	1	0	1	1
S1_14580425	1	14580425	43.6016	0	1	0	0	0	0	1	0	1	1	0	1	0	1	0	0	0	1	0	1	1	0	1	0	0	1	1	0	0	1	0	0	0	1	1	1	1	1	1	0	0	1	1	0	1	1
S1_14580508	1	14580508	43.6016	0	1	0	0	0	0	1	0	1	1	0	1	0	1	0	0	0	1	0	1	1	0	1	0	0	1	1	0	0	1	0	0	0	1	1	1	1	1	1	0	0	1	1	0	1	1
S1_14608837	1	14608837	43.6016	0	1	0	0	0	0	1	0	1	1	0	1	0	1	0	0	0	1	0	1	1	0	1	0	0	1	1	0	0	1	0	0	0	1	1	1	1	1	1	0	0	1	1	0	1	1
S1_14629606	1	14629606	43.6016	0	1	0	0	0	0	1	0	1	1	0	1	0	1	0	0	0	1	0	1	1	0	1	0	0	1	1	0	0	1	0	0	0	1	1	1	1	1	1	0	0	1	1	0	1	1
S1_14630797	1	14630797	43.6016	0	1	0	0	0	0	1	0	1	1	0	1	0	1	0	0	0	1	0	1	1	0	1	0	0	1	1	0	0	1	0	0	0	1	1	1	1	1	1	0	0	1	1	0	1	1
S1_14652366	1	14652366	43.6016	0	1	0	0	0	0	1	0	1	1	0	1	0	1	0	0	0	1	0	1	1	0	1	0	0	1	1	0	0	1	0	0	0	1	1	1	1	1	1	0	0	1	1	0	1	1
S1_14662964	1	14662964	43.6016	0	1	0	0	0	0	1	0	1	1	0	1	0	1	0	0	0	1	0	1	1	0	1	0	0	1	1	0	0	1	0	0	0	1	1	1	1	1	1	0	0	1	1	0	1	1
S1_14677821	1	14677821	43.6016	0	1	0	0	0	0	1	0	1	1	0	1	0	1	0	0	0	1	0	1	1	0	1	0	0	1	1	0	0	1	0	0	0	1	1	1	1	1	1	0	0	1	1	0	1	1
S1_14678257	1	14678257	43.6016	0	1	0	0	0	0	1	0	1	1	0	1	0	1	0	0	0	1	0	1	1	0	1	0	0	1	1	0	0	1	0	0	0	1	1	1	1	1	1	0	0	1	1	0	1	1
S1_14713826	1	14713826	43.6016	0	1	0	0	0	0	1	0	1	1	0	1	0	1	0	0	0	1	0	1	1	0	1	0	0	1	1	0	0	1	0	0	0	1	1	1	1	1	1	0	0	1	1	0	1	1
S1_14725421	1	14725421	43.6016	0	1	0	0	0	0	1	0	1	1	0	1	0	1	0	0	0	1	0	1	1	0	1	0	0	1	1	0	0	1	0	0	0	1	1	1	1	1	1	0	0	1	1	0	1	1
S1_14730325	1	14730325	43.6016	0	1	0	0	0	0	1	0	1	1	0	1	0	1	0	0	0	1	0	1	1	0	1	0	0	1	1	0	0	1	0	0	0	1	1	1	1	1	1	0	0	1	1	0	1	1
S1_14738634	1	14738634	43.6016	0	1	0	0	0	0	1	0	1	1	0	1	0	1	0	0	0	1	0	1	1	0	1	0	0	1	1	0	0	1	0	0	0	1	1	1	1	1	1	0	0	1	1	0	1	1
S1_14753583	1	14753583	43.6016	0	1	0	0	0	0	1	0	1	1	0	1	0	1	0	0	0	1	0	1	1	0	1	0	0	1	1	0	0	1	0	0	0	1	1	1	1	1	1	0	0	1	1	0	1	1
S1_14765772	1	14765772	43.6016	0	1	0	0	0	0	1	0	1	1	0	1	0	1	0	0	0	1	0	1	1	0	1	0	0	1	1	0	0	1	0	0	0	1	1	1	1	1	1	0	0	1	1	0	1	1
S1_14780081	1	14780081	43.6016	0	1	0	0	0	0	1	0	1	1	0	1	0	1	0	0	0	1	0	1	1	0	1	0	0	1	1	0	0	1	0	0	0	1	1	1	1	1	1	0	0	1	1	0	1	1
S1_14781065	1	14781065	43.6016	0	1	0	0	0	0	1	0	1	1	0	1	0	1	0	0	0	1	0	1	1	0	1	0	0	1	1	0	0	1	0	0	0	1	1	1	1	1	1	0	0	1	1	0	1	1
S1_14799381	1	14799381	43.6016	0	1	0	0	0	0	1	0	1	1	0	1	0	1	0	0	0	1	0	1	1	0	1	0	0	1	1	0	0	1	0	0	0	1	1	1	1	1	1	0	0	1	1	0	1	1
S1_14799449	1	14799449	43.6016	0	1	0	0	0	0	1	0	1	1	0	1	0	1	0	0	0	1	0	1	1	0	1	0	0	1	1	0	0	1	0	0	0	1	1	1	1	1	1	0	0	1	1	0	1	1
S1_14810591	1	14810591	43.6016	0	1	0	0	0	0	1	0	1	1	0	1	0	1	0	0	0	1	0	1	1	0	1	0	0	1	1	0	0	1	0	0	0	1	1	1	1	1	1	0	0	1	1	0	1	1
S1_14860525	1	14860525	43.6016	0	1	0	0	0	0	1	0	1	1	0	1	0	1	0	0	0	1	0	1	1	0	1	0	0	1	1	0	0	1	0	0	0	1	1	1	1	1	1	0	0	1	1	0	1	1
S1_14868088	1	14868088	43.6016	0	1	0	0	0	0	1	0	1	1	0	1	0	1	0	0	0	1	0	1	1	0	1	0	0	1	1	0	0	1	0	0	0	1	1	1	1	1	1	0	0	1	1	0	1	1
S1_14877020	1	14877020	43.6016	0	1	0	0	0	0	1	0	1	1	0	1	0	1	0	0	0	1	0	1	1	0	1	0	NA	1	1	0	0	1	0	0	0	1	1	1	1	1	1	0	0	1	1	0	1	1
S1_14241861	1	14241861	43.7976	0	1	0	0	0	0	1	0	1	1	0	1	0	1	0	0	0	1	0	1	1	0	1	0	0	1	1	0	0	1	0	0	0	1	1	1	1	1	1	0	0	1	1	0	1	1
S1_14268655	1	14268655	43.7976	0	1	0	0	0	0	1	0	1	1	0	1	0	1	0	0	0	1	0	1	1	0	1	0	0	1	1	0	0	1	0	0	0	1	1	1	1	1	1	0	0	1	1	0	1	1
S1_14318652	1	14318652	43.7976	0	1	0	0	0	0	1	0	1	1	0	1	0	1	0	0	0	1	0	1	1	0	1	0	0	1	1	0	0	1	0	0	0	1	1	1	1	1	1	0	0	1	1	0	1	1
S1_14330008	1	14330008	43.7976	0	1	0	0	0	0	1	0	1	1	0	1	0	1	0	0	0	1	0	1	1	0	1	0	0	1	1	0	0	1	0	0	0	1	1	1	1	1	1	0	0	1	1	0	1	1
S1_14341098	1	14341098	43.7976	0	1	0	0	0	0	1	0	1	1	0	1	0	1	0	0	0	1	0	1	1	0	1	0	0	1	1	0	0	1	0	0	0	1	1	1	1	1	1	0	0	1	1	0	1	1
S1_14345858	1	14345858	43.7976	0	1	0	0	0	0	1	0	1	1	0	1	0	1	0	0	0	1	0	1	1	0	1	0	0	1	1	0	0	1	0	0	0	1	1	1	1	1	1	0	0	1	1	0	1	1
S1_14347581	1	14347581	43.7976	0	1	0	0	0	0	1	0	1	1	0	1	0	1	0	0	0	1	0	1	1	0	1	0	0	1	1	0	0	1	0	0	0	1	1	1	1	1	1	0	0	1	1	0	1	1
S1_14347866	1	14347866	43.7976	0	1	0	0	0	0	1	0	1	1	0	1	0	1	0	0	0	1	0	1	1	0	1	0	0	1	1	0	0	1	0	0	0	1	1	1	1	1	1	0	0	1	1	0	1	1
S1_14351404	1	14351404	43.7976	0	1	0	0	0	0	1	0	1	1	0	1	0	1	0	0	0	1	0	1	1	0	1	0	0	1	1	0	0	1	0	0	0	1	1	1	1	1	1	0	0	1	1	0	1	1
S1_14352520	1	14352520	43.7976	0	1	0	0	0	0	1	0	1	1	0	1	0	1	0	0	0	1	0	1	1	0	1	0	0	1	1	0	0	1	0	0	0	1	1	1	1	1	1	0	0	1	1	0	1	1
S1_14383197	1	14383197	43.7976	0	1	0	0	0	0	1	0	1	1	0	1	0	1	0	0	0	1	0	1	1	0	1	0	0	1	1	0	0	1	0	0	0	1	1	1	1	1	1	0	0	1	1	0	1	1
S1_14386314	1	14386314	43.7976	0	1	0	0	0	0	1	0	1	1	0	1	0	1	0	0	0	1	0	1	1	0	1	0	0	1	1	0	0	1	0	0	0	1	1	1	1	1	1	0	0	1	1	0	1	1
S1_14387579	1	14387579	43.7976	0	1	0	0	0	0	1	0	1	1	0	1	0	1	0	0	0	1	0	1	1	0	1	0	0	1	1	0	0	1	0	0	0	1	1	1	1	1	1	0	0	1	1	0	1	1
S1_14405696	1	14405696	43.7976	0	1	0	0	0	0	1	0	1	1	0	1	0	1	0	0	0	1	0	1	1	0	1	0	0	1	1	0	0	1	0	0	0	1	1	1	1	1	1	0	0	1	1	0	1	1
S1_14089515	1	14089515	44.1199	0	1	0	0	0	0	1	0	1	1	0	1	0	1	0	0	0	1	0	1	1	0	1	0	0	1	1	0	0	1	0	0	0	1	1	1	1	1	1	0	0	1	1	0	1	1
S1_14089595	1	14089595	44.1199	0	1	0	0	0	0	1	0	1	1	0	1	0	1	0	0	0	1	0	1	1	0	1	0	0	1	1	0	0	1	0	0	0	1	1	1	1	1	1	0	0	1	1	0	1	1
S1_14125996	1	14125996	44.1199	0	1	0	0	0	0	1	0	1	1	0	1	0	1	0	0	0	1	0	1	1	0	1	0	0	1	1	0	0	1	0	0	0	1	1	1	1	1	1	0	0	1	1	0	1	1
S1_14133487	1	14133487	44.1199	0	1	0	0	0	0	1	0	1	1	0	1	0	1	0	0	0	1	0	1	1	0	1	0	0	1	1	0	0	1	0	0	0	1	1	1	1	1	1	0	0	1	1	0	1	1
S1_14134002	1	14134002	44.1199	0	1	0	0	0	0	1	0	1	1	0	1	0	1	0	0	0	1	0	1	1	0	1	0	0	1	1	0	0	1	0	0	0	1	1	1	1	1	1	0	0	1	1	0	1	1
S1_14139233	1	14139233	44.1199	0	1	0	0	0	0	1	0	1	1	0	1	0	1	0	0	0	1	0	1	1	0	1	0	0	1	1	0	0	1	0	0	0	1	1	1	1	1	1	0	0	1	1	0	1	1
S1_14151901	1	14151901	44.1199	0	1	0	0	0	0	1	0	1	1	0	1	0	1	0	0	0	1	0	1	1	0	1	0	0	1	1	0	0	1	0	0	0	1	1	1	1	1	1	0	0	1	1	0	1	1
S1_14181247	1	14181247	44.1199	0	1	0	0	0	0	1	0	1	1	0	1	0	1	0	0	0	1	0	1	1	0	1	0	0	1	1	0	0	1	0	0	0	1	1	1	1	1	1	0	0	1	1	0	1	1
S1_14213944	1	14213944	44.1199	0	1	0	0	0	0	1	0	1	1	0	1	0	1	0	0	0	1	0	1	1	0	1	0	0	1	1	0	0	1	0	0	0	1	1	1	1	1	1	0	0	1	1	0	1	1
S1_14219831	1	14219831	44.1199	0	1	0	0	0	0	1	0	1	1	0	1	0	1	0	0	0	1	0	1	1	0	1	0	0	1	1	0	0	1	0	0	0	1	1	1	1	1	1	0	0	1	1	0	1	1
S1_13756317	1	13756317	44.3555	0	1	0	0	0	0	1	0	1	1	0	1	0	1	0	0	0	1	0	1	1	0	1	0	0	1	1	0	0	1	0	0	0	1	1	1	1	1	1	0	0	1	1	0	1	1
S1_13768269	1	13768269	44.3555	0	1	0	0	0	0	1	0	1	1	0	1	0	1	0	0	0	1	0	1	1	0	1	0	0	1	1	0	0	1	0	0	0	1	1	1	1	1	1	0	0	1	1	0	1	1
S1_13788262	1	13788262	44.3555	0	1	0	0	0	0	1	0	1	1	0	1	0	1	0	0	0	1	0	1	1	0	1	0	0	1	1	0	0	1	0	0	0	1	1	1	1	1	1	0	0	1	1	0	1	1
S1_13853559	1	13853559	44.3555	0	1	0	0	0	0	1	0	1	1	0	1	0	1	0	0	0	1	0	1	1	0	1	0	0	1	1	0	0	1	0	0	0	1	1	1	1	1	1	0	0	1	1	0	1	1
S1_13873741	1	13873741	44.3555	0	1	0	0	0	0	1	0	1	1	0	1	0	1	0	0	0	1	0	1	1	0	1	0	0	1	1	0	0	1	0	0	0	1	1	1	1	1	1	0	0	1	1	0	1	1
S1_13875328	1	13875328	44.3555	0	1	0	0	0	0	1	0	1	1	0	1	0	1	0	0	0	1	0	1	1	0	1	0	0	1	1	0	0	1	0	0	0	1	1	1	1	1	1	0	0	1	1	0	1	1
S1_13217980	1	13217980	44.5021	0	1	0	0	0	0	1	0	1	1	0	1	0	1	0	0	0	1	0	1	1	0	1	0	0	1	1	0	0	1	0	0	0	1	1	1	1	1	1	0	0	1	1	0	1	1
S1_13342411	1	13342411	44.5021	0	1	0	0	0	0	1	0	1	1	0	1	0	1	0	0	0	1	0	1	1	0	1	0	0	1	1	0	0	1	0	0	0	1	1	1	1	1	1	0	0	1	1	0	1	1
S1_13610647	1	13610647	44.5021	0	1	0	0	0	0	1	0	1	1	0	1	0	1	0	0	0	1	0	1	1	0	1	0	0	1	1	0	0	1	0	0	0	1	1	1	1	1	1	0	0	1	1	0	1	1
S1_13634214	1	13634214	44.5021	0	1	0	0	0	0	1	0	1	1	0	1	0	1	0	0	0	1	0	1	1	0	1	0	0	1	1	0	0	1	0	0	0	1	1	1	1	1	1	0	0	1	1	0	1	1
S1_13112989	1	13112989	44.6487	0	1	0	0	0	0	1	0	1	1	0	1	0	1	0	0	0	1	0	1	1	0	1	0	0	1	1	0	0	1	0	0	0	1	1	1	1	1	1	0	0	1	1	0	1	1
S1_13117000	1	13117000	44.6487	0	1	0	0	0	0	1	0	1	1	0	1	0	1	0	0	0	1	0	1	1	0	1	0	0	1	1	0	0	1	0	0	0	1	1	1	1	1	1	0	0	1	1	0	1	1
S1_13120220	1	13120220	44.6487	0	1	0	0	0	0	1	0	1	1	0	1	0	1	0	0	0	1	0	1	1	0	1	0	0	1	1	0	0	1	0	0	0	1	1	1	1	1	1	0	0	1	1	0	1	1
S1_13120331	1	13120331	44.6487	0	1	0	0	0	0	1	0	1	1	0	1	0	1	0	0	0	1	0	1	1	0	1	0	0	1	1	0	0	1	0	0	0	1	1	1	1	1	1	0	0	1	1	0	1	1
S1_13124058	1	13124058	44.6487	0	1	0	0	0	0	1	0	1	1	0	1	0	1	0	0	0	1	0	1	1	0	1	0	0	1	1	0	0	1	0	0	0	1	1	1	1	1	1	0	0	1	1	0	1	1
S1_13124114	1	13124114	44.6487	0	1	0	0	0	0	1	0	1	1	0	1	0	1	0	0	0	1	0	1	1	0	1	0	0	1	1	0	0	1	0	0	0	1	1	1	1	1	1	0	0	1	1	0	1	1
S1_13151497	1	13151497	44.6487	0	1	0	0	0	0	1	0	1	1	0	1	0	1	0	0	0	1	0	1	1	0	1	0	0	1	1	0	0	1	0	0	0	1	1	1	1	1	1	0	0	1	1	0	1	1
S1_13155199	1	13155199	44.6487	0	1	0	0	0	0	1	0	1	1	0	1	0	1	0	0	0	1	0	1	1	0	1	0	0	1	1	0	0	1	0	0	0	1	1	1	1	1	1	0	0	1	1	0	1	1
S1_12971743	1	12971743	44.7954	0	1	0	0	0	0	1	0	1	1	0	1	0	1	0	0	0	1	0	1	1	0	1	0	0	1	1	0	0	1	0	0	0	1	1	1	1	1	1	0	0	1	1	0	1	1
S1_12332596	1	12332596	45.2353	0	1	0	0	0	0	1	0	1	1	0	1	0	1	0	0	0	0	0	1	1	0	1	0	0	1	1	0	0	1	0	0	0	1	1	1	1	1	1	0	0	1	1	0	1	1
S1_12491739	1	12491739	45.2353	0	1	0	0	0	0	1	0	1	1	0	1	0	1	0	0	0	0	0	1	1	0	1	0	0	1	1	0	0	1	0	0	0	1	1	1	1	1	1	0	0	1	1	0	1	1
S1_12491781	1	12491781	45.2353	0	1	0	0	0	0	1	0	1	1	0	1	0	1	0	0	0	0	0	1	1	0	1	0	0	1	1	0	0	1	0	0	0	1	1	1	1	1	1	0	0	1	1	0	1	1
S1_12505725	1	12505725	45.2353	0	1	0	0	0	0	1	0	1	1	0	1	0	1	0	0	0	0	0	1	1	0	1	0	0	1	1	0	0	1	0	0	0	1	1	1	1	1	1	0	0	1	1	0	1	1
S1_12507811	1	12507811	45.2353	0	1	0	0	0	0	1	0	1	1	0	1	0	1	0	0	0	0	0	1	1	0	1	0	0	1	1	0	0	1	0	0	0	1	1	1	1	1	1	0	0	1	1	0	1	1
S1_12517303	1	12517303	45.2353	0	1	0	0	0	0	1	0	1	1	0	1	0	1	0	0	0	0	0	1	1	0	1	0	0	1	1	0	0	1	0	0	0	1	1	1	1	1	1	0	0	1	1	0	1	1
S1_12528179	1	12528179	45.2353	0	1	0	0	0	0	1	0	1	1	0	1	0	1	0	0	0	0	0	1	1	0	1	0	0	1	1	0	0	1	0	0	0	1	1	1	1	1	1	0	0	1	1	0	1	1
S1_12528556	1	12528556	45.2353	0	1	0	0	0	0	1	0	1	1	0	1	0	1	0	0	0	0	0	1	1	0	1	0	0	1	1	0	0	1	0	0	0	1	1	1	1	1	1	0	0	1	1	0	1	1
S1_12530642	1	12530642	45.2353	0	1	0	0	0	0	1	0	1	1	0	1	0	1	0	0	0	0	0	1	1	0	1	0	0	1	1	0	0	1	0	0	0	1	1	1	1	1	1	0	0	1	1	0	1	1
S1_12531996	1	12531996	45.2353	0	1	0	0	0	0	1	0	1	1	0	1	0	1	0	0	0	0	0	1	1	0	1	0	0	1	1	0	0	1	0	0	0	1	1	1	1	1	1	0	0	1	1	0	1	1
S1_12595394	1	12595394	45.2353	0	1	0	0	0	0	1	0	1	1	0	1	0	1	0	0	0	0	0	1	1	0	1	0	0	1	1	0	0	1	0	0	0	1	1	1	1	1	1	0	0	1	1	0	1	1
S1_12644240	1	12644240	45.2353	0	1	0	0	0	0	1	0	1	1	0	1	0	1	0	0	0	0	0	1	1	0	1	0	0	1	1	0	0	1	0	0	0	1	1	1	1	1	1	0	0	1	1	0	1	1
S1_12664775	1	12664775	45.2353	0	1	0	0	0	0	1	0	1	1	0	1	0	1	0	0	0	0	0	1	1	0	1	0	0	1	1	0	0	1	0	0	0	1	1	1	1	1	1	0	0	1	1	0	1	1
S1_12724727	1	12724727	45.2353	0	1	0	0	0	0	1	0	1	1	0	1	0	1	0	0	0	0	0	1	1	0	1	0	0	1	1	0	0	1	0	0	0	1	1	1	1	1	1	0	0	1	1	0	1	1
S1_12726467	1	12726467	45.2353	0	1	0	0	0	0	1	0	1	1	0	1	0	1	0	0	0	NA	0	1	1	0	1	0	0	1	1	0	0	1	0	0	0	1	1	1	1	1	1	0	0	1	1	0	1	1
S1_12081356	1	12081356	45.3819	0	1	0	0	0	0	1	0	1	1	0	1	0	1	0	0	0	0	0	1	1	0	1	0	0	1	1	0	0	1	0	0	0	1	1	1	1	1	1	0	0	1	1	0	1	1
S1_12085306	1	12085306	45.3819	0	1	0	0	0	0	1	0	1	1	0	1	0	1	0	0	0	0	0	1	1	0	1	0	0	1	1	0	0	1	0	0	0	1	1	1	1	1	1	0	0	1	1	0	1	1
S1_12085592	1	12085592	45.3819	0	1	0	0	0	0	1	0	1	1	0	1	0	1	0	0	0	0	0	1	1	0	1	0	0	1	1	0	0	1	0	0	0	1	1	1	1	1	1	0	0	1	1	0	1	1
S1_12085681	1	12085681	45.3819	0	1	0	0	0	0	1	0	1	1	0	1	0	1	0	0	0	0	0	1	1	0	1	0	0	1	1	0	0	1	0	0	0	1	1	1	1	1	1	0	0	1	1	0	1	1
S1_12108337	1	12108337	45.3819	0	1	0	0	0	0	1	0	1	1	0	1	0	1	0	0	0	0	0	1	1	0	1	0	0	1	1	0	0	1	0	0	0	1	1	1	1	1	1	0	0	1	1	0	1	1
S1_12109595	1	12109595	45.3819	0	1	0	0	0	0	1	0	1	1	0	1	0	1	0	0	0	0	0	1	1	0	1	0	0	1	1	0	0	1	0	0	0	1	1	1	1	1	1	0	0	1	1	0	1	1
S1_12110529	1	12110529	45.3819	0	1	0	0	0	0	1	0	1	1	0	1	0	1	0	0	0	0	0	1	1	0	1	0	0	1	1	0	0	1	0	0	0	1	1	1	1	1	1	0	0	1	1	0	1	1
S1_12137842	1	12137842	45.3819	0	1	0	0	0	0	1	0	1	1	0	1	0	1	0	0	0	0	0	1	1	0	1	0	0	1	1	0	0	1	0	0	0	1	1	1	1	1	1	0	0	1	1	0	1	1
S1_12155150	1	12155150	45.3819	0	1	0	0	0	0	1	0	1	1	0	1	0	1	0	0	0	0	0	1	1	0	1	0	0	1	1	0	0	1	0	0	0	1	1	1	1	1	1	0	0	1	1	0	1	1
S1_12180328	1	12180328	45.3819	0	1	0	0	0	0	1	0	1	1	0	1	0	1	0	0	0	0	0	1	1	0	1	0	0	1	1	0	0	1	0	0	0	1	1	1	1	1	1	0	0	1	1	0	1	1
S1_12232587	1	12232587	45.3819	0	1	0	0	0	0	1	0	1	1	0	1	0	1	0	0	0	0	0	1	1	0	1	0	0	1	1	0	0	1	0	0	0	1	1	1	1	1	1	0	0	1	1	0	1	1
S1_12272923	1	12272923	45.3819	0	1	0	0	0	0	1	0	1	1	0	1	0	1	0	0	0	0	0	1	1	0	1	0	0	1	1	0	0	1	0	0	0	1	1	1	1	1	1	0	0	1	1	0	1	1
S1_12009754	1	12009754	45.5285	0	1	0	0	0	0	1	0	1	1	0	1	0	1	0	0	0	0	0	1	1	0	1	0	0	1	1	0	0	1	0	0	0	1	1	1	1	1	1	0	0	1	1	0	1	1
S1_12028862	1	12028862	45.5285	0	1	0	0	0	0	1	0	1	1	0	1	0	1	0	0	0	0	0	1	1	0	1	0	0	1	1	0	0	1	0	0	0	1	1	1	1	1	1	0	0	1	1	0	1	1
S1_11844587	1	11844587	45.6752	0	1	0	0	0	0	1	0	1	1	0	1	0	1	0	0	0	0	0	1	1	0	1	0	0	1	1	0	0	1	0	0	0	1	1	1	1	1	1	0	0	1	1	0	1	1
S1_11851142	1	11851142	45.6752	0	1	0	0	0	0	1	0	1	1	0	1	0	1	0	0	0	0	0	1	1	0	1	0	0	1	1	0	0	1	0	0	0	1	1	1	1	1	1	0	0	1	1	0	1	1
S1_11580710	1	11580710	45.9684	0	1	0	0	0	0	1	0	1	1	0	1	0	1	0	0	0	0	0	1	1	0	1	0	0	1	1	0	0	1	0	0	0	1	1	1	1	1	1	0	0	1	1	0	1	1
S1_11760469	1	11760469	45.9684	0	1	0	0	0	0	1	0	1	1	0	1	0	1	0	0	0	0	0	1	1	0	1	0	0	1	1	0	0	1	0	0	0	1	1	1	1	1	1	0	0	1	1	0	1	1
S1_11778007	1	11778007	45.9684	0	1	0	0	0	0	1	0	1	1	0	1	0	1	0	0	0	0	0	1	1	0	1	0	0	1	1	0	0	1	0	0	0	1	1	1	1	1	1	0	0	1	1	0	1	1
S1_11004318	1	11004318	46.2617	0	1	0	0	0	0	1	0	1	1	0	1	0	1	0	0	0	0	0	1	1	0	1	0	0	1	1	0	0	1	0	0	0	1	1	1	1	1	1	0	0	1	1	0	1	1
S1_11020070	1	11020070	46.2617	0	1	0	0	0	0	1	0	1	1	0	1	0	1	0	0	0	0	0	1	1	0	1	0	0	1	1	0	0	1	0	0	0	1	1	1	1	1	1	0	0	1	1	0	1	1
S1_11036700	1	11036700	46.2617	0	1	0	0	0	0	1	0	1	1	0	1	0	1	0	0	0	0	0	1	1	0	1	0	0	1	1	0	0	1	0	0	0	1	1	1	1	1	1	0	0	1	1	0	1	1
S1_11076270	1	11076270	46.2617	0	1	0	0	0	0	1	0	1	1	0	1	0	1	0	0	0	0	0	1	1	0	1	0	0	1	1	0	0	1	0	0	0	1	1	1	1	1	1	0	0	1	1	0	1	1
S1_11090859	1	11090859	46.2617	0	1	0	0	0	0	1	0	1	1	0	1	0	1	0	0	0	0	0	1	1	0	1	0	0	1	1	0	0	1	0	0	0	1	1	1	1	1	1	0	0	1	1	0	1	1
S1_11100131	1	11100131	46.2617	0	1	0	0	0	0	1	0	1	1	0	1	0	1	0	0	0	0	0	1	1	0	1	0	0	1	1	0	0	1	0	0	0	1	1	1	1	1	1	0	0	1	1	0	1	1
S1_11117814	1	11117814	46.2617	0	1	0	0	0	0	1	0	1	1	0	1	0	1	0	0	0	0	0	1	1	0	1	0	0	1	1	0	0	1	0	0	0	1	1	1	1	1	1	0	0	1	1	0	1	1
S1_11120359	1	11120359	46.2617	0	1	0	0	0	0	1	0	1	1	0	1	0	1	0	0	0	0	0	1	1	0	1	0	0	1	1	0	0	1	0	0	0	1	1	1	1	1	1	0	0	1	1	0	1	1
S1_11240033	1	11240033	46.2617	0	1	0	0	0	0	1	0	1	1	0	1	0	1	0	0	0	0	0	1	1	0	1	0	0	1	1	0	0	1	0	0	0	1	1	1	1	1	1	0	0	1	1	0	1	1
S1_10806546	1	10806546	46.5732	0	1	0	0	0	0	1	0	1	1	0	1	0	1	0	0	0	0	0	1	1	0	1	0	0	1	1	0	0	1	0	0	0	1	1	1	1	1	1	0	0	1	1	0	1	1
S1_10728248	1	10728248	47.0179	0	1	0	0	0	0	1	0	1	1	0	1	0	1	0	0	0	0	0	1	1	0	1	0	0	1	1	0	0	1	0	0	0	1	1	1	1	1	1	0	0	1	1	0	1	1
S1_10478515	1	10478515	48.2393	0	1	0	0	0	0	1	0	1	1	0	1	0	1	0	0	0	0	0	1	1	0	1	0	0	1	1	0	0	1	0	0	0	1	1	1	1	1	1	0	0	1	1	0	1	1
S1_10349784	1	10349784	48.7517	0	1	0	0	0	0	1	0	1	1	0	1	0	1	0	0	0	0	0	0	1	0	1	0	0	1	1	0	0	1	0	0	0	1	1	1	1	1	1	0	0	1	1	0	1	1
S1_10426514	1	10426514	48.7517	0	1	0	0	0	0	1	0	1	1	0	1	0	1	0	0	0	0	0	NA	1	0	1	0	0	1	1	0	0	1	0	0	0	1	1	1	1	1	1	0	0	1	1	0	1	1
S1_10283530	1	10283530	48.9202	0	1	0	0	0	0	1	0	1	1	0	1	0	1	0	0	0	0	0	0	1	0	1	1	0	1	1	0	0	1	0	0	0	1	1	1	1	1	1	0	0	1	1	0	1	1
S1_10093243	1	10093243	49.6496	0	1	0	0	0	0	1	0	1	1	0	1	0	1	0	0	0	0	0	0	1	0	1	1	0	1	1	0	0	1	0	0	0	1	1	1	1	1	1	0	0	1	1	0	1	1
S1_9726752	1	9726752	49.8228	0	1	0	0	0	0	1	0	1	1	0	1	0	1	0	0	0	0	0	0	1	0	1	1	0	1	1	0	0	1	0	0	0	1	1	1	1	1	1	0	0	1	1	0	1	1
S1_9827364	1	9827364	49.8228	0	1	0	0	0	0	1	0	1	1	0	1	0	1	0	0	0	0	0	0	1	0	1	1	0	1	1	0	0	1	0	0	0	1	1	1	1	1	1	0	0	1	1	0	1	1
S1_9852220	1	9852220	49.8228	0	1	0	0	0	0	1	0	1	1	0	1	0	1	0	0	0	0	0	0	1	0	1	1	0	1	1	0	0	1	0	0	0	1	1	1	1	1	1	0	0	1	1	0	1	1
S1_9853695	1	9853695	49.8228	0	1	0	0	0	0	1	0	1	1	0	1	0	1	0	0	0	0	0	0	1	0	1	1	0	1	1	0	0	1	0	0	0	1	1	1	1	1	1	0	0	1	1	0	1	1
S1_9968894	1	9968894	49.8228	0	1	0	0	0	0	1	0	1	1	0	1	0	1	0	0	0	0	0	0	1	0	1	1	0	1	1	0	0	1	0	0	0	1	1	1	1	1	1	0	0	1	1	0	1	1
S1_10080395	1	10080395	49.8228	0	1	0	0	0	0	1	0	1	1	0	1	0	1	0	0	0	0	0	0	1	0	1	1	0	1	1	0	0	1	0	0	0	1	1	1	1	1	1	0	0	1	1	0	1	1
S1_9522183	1	9522183	50.3346	0	1	0	0	0	0	1	0	1	1	0	1	0	1	0	0	0	0	0	0	1	0	1	1	0	1	1	0	0	1	0	0	0	1	1	1	1	1	1	0	0	1	1	0	1	1
S1_9489708	1	9489708	51.0388	0	1	0	0	0	0	1	0	1	1	0	1	0	1	0	0	0	0	0	0	1	0	1	1	0	1	1	0	0	1	0	0	0	1	1	1	1	1	1	0	0	1	1	0	1	1
S1_9388673	1	9388673	51.3409	0	1	0	0	0	0	1	0	1	1	0	1	0	1	0	0	0	0	0	0	1	0	1	1	0	1	1	0	0	1	0	0	0	1	1	1	1	1	1	0	0	1	1	0	1	1
S1_9388717	1	9388717	51.3409	0	1	0	0	0	0	1	0	1	1	0	1	0	1	0	0	0	0	0	0	1	0	1	1	0	1	1	0	0	1	0	0	0	1	1	1	1	1	1	0	0	1	1	0	1	1
S1_9352264	1	9352264	51.6827	0	1	0	0	0	0	1	0	1	1	0	1	0	1	0	0	0	0	0	0	1	0	1	1	0	1	1	0	0	1	0	0	0	1	1	1	1	1	1	0	0	1	1	0	1	1
S1_9380252	1	9380252	51.6827	0	1	0	0	0	0	1	0	1	1	0	1	0	1	0	0	0	0	0	0	1	0	1	1	0	1	1	0	0	1	0	0	0	1	1	1	1	1	1	0	0	1	1	0	1	1
S1_9213688	1	9213688	52.1941	0	1	0	0	0	0	1	0	1	1	0	1	0	1	0	0	0	0	0	0	1	0	1	1	0	1	1	0	0	1	0	0	0	1	1	1	1	1	1	0	0	1	1	0	1	1
S1_8968241	1	8968241	52.5152	0	1	0	0	0	0	1	0	1	1	0	1	0	1	0	0	0	0	0	0	1	0	1	1	0	1	1	0	0	1	0	0	0	1	1	1	1	1	1	0	0	1	1	0	1	1
S1_9013437	1	9013437	52.5152	0	1	0	0	0	0	1	0	1	1	0	1	0	1	0	0	0	0	0	0	1	0	1	1	0	1	1	0	0	1	0	0	0	1	1	1	1	1	1	0	0	1	1	0	1	1
S1_9025680	1	9025680	52.5152	0	1	0	0	0	0	1	0	1	1	0	1	0	1	0	0	0	0	0	0	1	0	1	1	0	1	1	0	0	1	0	0	0	1	1	1	1	1	1	0	0	1	1	0	1	1
S1_9200359	1	9200359	52.5152	0	1	0	0	0	0	1	0	1	1	0	1	0	1	0	0	0	0	0	0	1	0	1	1	0	1	1	0	0	1	0	0	0	1	1	1	1	1	1	0	0	1	1	0	1	1
S1_8930159	1	8930159	52.6721	0	1	0	0	0	0	1	0	1	1	0	1	0	1	0	0	0	0	0	0	1	0	1	1	0	1	1	0	0	1	0	0	0	1	1	1	1	1	1	0	0	1	1	0	1	1
S1_8755269	1	8755269	52.8998	0	1	0	0	0	0	1	0	1	1	0	1	0	1	NA	0	0	0	0	0	1	0	1	1	0	1	1	0	0	1	0	0	0	1	1	1	1	1	1	0	0	1	1	0	1	1
S1_8802305	1	8802305	52.8998	0	1	0	0	0	0	1	0	1	1	0	1	0	1	0	0	0	0	0	0	1	0	1	1	0	1	1	0	0	1	0	0	0	1	1	1	1	1	1	0	0	1	1	0	1	1
S1_8481281	1	8481281	53.1877	0	1	0	0	0	0	1	0	1	1	0	1	0	1	NA	0	0	0	0	0	1	0	1	1	0	1	1	0	0	1	0	0	NA	1	1	1	1	1	1	0	0	1	1	0	1	1
S1_8521987	1	8521987	53.1877	0	1	0	0	0	0	1	0	1	1	0	1	0	1	NA	0	0	0	0	0	1	0	1	1	0	1	1	0	0	1	0	0	NA	1	1	1	1	1	1	0	0	1	1	0	1	1
S1_8739438	1	8739438	53.1877	0	1	0	0	0	0	1	0	1	1	0	1	0	1	NA	0	0	0	0	0	1	0	1	1	0	1	1	0	0	1	0	0	0	1	1	1	1	1	1	0	0	1	1	0	1	1
S1_8303215	1	8303215	55.1592	0	1	0	0	0	0	1	0	1	1	0	1	0	1	NA	0	0	0	0	0	1	0	1	1	0	1	1	0	0	1	0	0	NA	1	1	1	1	1	1	0	0	1	1	0	1	1
S1_8120419	1	8120419	56.3999	0	1	0	0	0	0	1	0	1	1	0	1	0	1	NA	0	0	0	0	0	1	0	0	1	0	1	1	0	0	1	0	0	1	1	1	1	1	1	1	0	0	1	1	0	1	1
S1_8062057	1	8062057	56.7903	0	1	0	0	0	0	1	0	1	1	0	1	0	1	NA	0	0	0	0	0	1	0	0	1	0	1	1	0	0	1	0	0	1	1	1	1	1	1	1	0	0	1	1	0	1	1
S1_8111548	1	8111548	56.7903	0	1	0	0	0	0	1	0	1	1	0	1	0	1	NA	0	0	0	0	0	1	0	0	1	0	1	1	0	0	1	0	0	1	1	1	1	1	1	1	0	0	1	1	0	1	1
S1_7948957	1	7948957	57.2351	0	1	0	0	0	0	1	0	1	1	0	1	0	1	NA	0	0	0	0	0	1	0	0	1	0	1	1	0	0	1	0	0	1	1	1	1	1	1	1	0	0	1	1	0	1	1
S1_8000057	1	8000057	57.2351	0	1	0	0	0	0	1	0	1	1	0	1	0	1	NA	0	0	0	0	0	1	0	0	1	0	1	1	0	0	1	0	0	1	1	1	1	1	1	1	0	0	1	1	0	1	1
S1_7837615	1	7837615	57.5844	0	1	0	0	0	0	1	0	1	1	0	1	0	1	NA	0	0	0	0	0	1	0	0	1	0	1	1	0	0	1	0	0	1	1	1	1	1	1	1	0	0	1	1	0	1	1
S1_7847314	1	7847314	57.5844	0	1	0	0	0	0	1	0	1	1	0	1	0	1	NA	0	0	0	0	0	1	0	0	1	0	1	1	0	0	1	0	0	1	1	1	1	1	1	1	0	0	1	1	0	1	1
S1_7860696	1	7860696	57.5844	0	1	0	0	0	0	1	0	1	1	0	1	0	1	NA	0	0	0	0	0	1	0	0	1	0	1	1	0	0	1	0	0	1	1	1	1	1	1	1	0	0	1	1	0	1	1
S1_7704686	1	7704686	57.9381	0	1	0	0	0	0	1	0	1	1	0	1	0	1	NA	0	0	0	0	0	1	0	0	1	0	1	1	0	NA	1	0	0	1	1	1	1	1	1	1	0	0	1	1	0	1	1
S1_7716634	1	7716634	57.9381	0	1	0	0	0	0	1	0	1	1	0	1	0	1	NA	0	0	0	0	0	1	0	0	1	0	1	1	0	NA	1	0	0	1	1	1	1	1	1	1	0	0	1	1	0	1	1
S1_7718336	1	7718336	57.9381	0	1	0	0	0	0	1	0	1	1	0	1	0	1	NA	0	0	0	0	0	1	0	0	1	0	1	1	0	0	1	0	0	1	1	1	1	1	1	1	0	0	1	1	0	1	1
S1_7718402	1	7718402	57.9381	0	1	0	0	0	0	1	0	1	1	0	1	0	1	NA	0	0	0	0	0	1	0	0	1	0	1	1	0	0	1	0	0	1	1	1	1	1	1	1	0	0	1	1	0	1	1
S1_7458564	1	7458564	58.7105	0	1	0	0	0	0	0	0	1	1	0	1	0	1	1	0	0	0	0	0	1	0	0	1	0	1	1	0	NA	1	0	0	1	1	1	1	1	1	1	0	0	1	1	0	1	1
S1_7508294	1	7508294	58.7105	0	1	0	0	0	0	0	0	1	1	0	1	0	1	1	0	0	0	0	0	1	0	0	1	0	1	1	0	NA	1	0	0	1	1	1	1	1	1	1	0	0	1	1	0	1	1
S1_7508714	1	7508714	58.7105	0	1	0	0	0	0	0	0	1	1	0	1	0	1	1	0	0	0	0	0	1	0	0	1	0	1	1	0	NA	1	0	0	1	1	1	1	1	1	1	0	0	1	1	0	1	1
S1_7513768	1	7513768	58.7105	0	1	0	0	0	0	0	0	1	1	0	1	0	1	1	0	0	0	0	0	1	0	0	1	0	1	1	0	NA	1	0	0	1	1	1	1	1	1	1	0	0	1	1	0	1	1
S1_7513820	1	7513820	58.7105	0	1	0	0	0	0	0	0	1	1	0	1	0	1	1	0	0	0	0	0	1	0	0	1	0	1	1	0	NA	1	0	0	1	1	1	1	1	1	1	0	0	1	1	0	1	1
S1_7582013	1	7582013	58.7105	0	1	0	0	0	0	0	0	1	1	0	1	0	1	1	0	0	0	0	0	1	0	0	1	0	1	1	0	NA	1	0	0	1	1	1	1	1	1	1	0	0	1	1	0	1	1
S1_7595831	1	7595831	58.7105	0	1	0	0	0	0	0	0	1	1	0	1	0	1	NA	0	0	0	0	0	1	0	0	1	0	1	1	0	NA	1	0	0	1	1	1	1	1	1	1	0	0	1	1	0	1	1
S1_7389399	1	7389399	59.3035	0	1	0	0	0	0	0	0	1	1	0	1	0	1	1	0	0	0	0	0	1	0	0	1	0	1	1	0	NA	1	0	0	1	1	1	1	1	1	1	0	0	1	1	0	1	1
S1_7285451	1	7285451	59.8017	0	1	0	0	0	0	0	0	1	1	0	1	0	1	1	0	0	0	0	0	1	0	0	1	0	1	1	0	NA	1	0	0	1	1	1	1	1	1	1	0	0	1	1	0	1	1
S1_7285496	1	7285496	59.8017	0	1	0	0	0	0	0	0	1	1	0	1	0	1	1	0	0	0	0	0	1	0	0	1	0	1	1	0	NA	1	0	0	1	1	1	1	1	1	1	0	0	1	1	0	1	1
S1_7287399	1	7287399	59.8017	0	1	0	0	0	0	0	0	1	1	0	1	0	1	1	0	0	0	0	0	1	0	0	1	0	1	1	0	NA	1	0	0	1	1	1	1	1	1	1	0	0	1	1	0	1	1
S1_7311773	1	7311773	59.8017	0	1	0	0	0	0	0	0	1	1	0	1	0	1	1	0	0	0	0	0	1	0	0	1	0	1	1	0	NA	1	0	0	1	1	1	1	1	1	1	0	0	1	1	0	1	1
S1_7311881	1	7311881	59.8017	0	1	0	0	0	0	0	0	1	1	0	1	0	1	1	0	0	0	0	0	1	0	0	1	0	1	1	0	NA	1	0	0	1	1	1	1	1	1	1	0	0	1	1	0	1	1
S1_7318509	1	7318509	59.8017	0	1	0	0	0	0	0	0	1	1	0	1	0	1	1	0	0	0	0	0	1	0	0	1	0	1	1	0	NA	1	0	0	1	1	1	1	1	1	1	0	0	1	1	0	1	1
S1_6973492	1	6973492	60.2694	0	1	0	0	0	0	0	0	1	1	0	1	0	1	1	0	0	0	0	0	1	0	0	1	0	1	1	0	1	1	0	0	1	1	1	1	1	1	1	0	0	1	1	0	1	1
S1_6973598	1	6973598	60.2694	0	1	0	0	0	0	0	0	1	1	0	1	0	1	1	0	0	0	0	0	1	0	0	1	0	1	1	0	1	1	0	0	1	1	1	1	1	1	1	0	0	1	1	0	1	1
S1_6988847	1	6988847	60.2694	0	1	0	0	0	0	0	0	1	1	0	1	0	1	1	0	0	0	0	0	1	0	0	1	0	1	1	0	1	1	0	0	1	1	1	1	1	1	1	0	0	1	1	0	1	1
S1_7002267	1	7002267	60.2694	0	1	0	0	0	0	0	0	1	1	0	1	0	1	1	0	0	0	0	0	1	0	0	1	0	1	1	0	1	1	0	0	1	1	1	1	1	1	1	0	0	1	1	0	1	1
S1_7013949	1	7013949	60.2694	0	1	0	0	0	0	0	0	1	1	0	1	0	1	1	0	0	0	0	0	1	0	0	1	0	1	1	0	1	1	0	0	1	1	1	1	1	1	1	0	0	1	1	0	1	1
S1_7219275	1	7219275	60.2694	0	1	0	0	0	0	0	0	1	1	0	1	0	1	1	0	0	0	0	0	1	0	0	1	0	1	1	0	NA	1	0	0	1	1	1	1	1	1	1	0	0	1	1	0	1	1
S1_6474326	1	6474326	63.2043	0	1	0	0	0	1	0	0	1	1	0	1	0	1	1	0	0	0	0	0	1	0	0	1	0	1	1	0	1	1	0	0	1	1	1	1	1	1	1	0	0	1	1	0	1	1
S1_6444549	1	6444549	63.3509	0	1	0	0	0	1	0	0	1	1	0	1	0	1	1	0	0	0	0	0	1	0	0	1	0	1	1	0	1	1	0	0	1	1	1	1	1	1	1	0	0	1	1	0	1	1
S1_6402890	1	6402890	63.5184	0	1	0	0	0	1	0	0	1	1	0	1	0	1	1	0	0	0	0	0	1	0	0	1	0	1	1	0	1	1	0	0	1	1	1	1	1	1	1	0	0	1	1	0	1	1
S1_6104731	1	6104731	64.362	0	1	0	0	0	1	0	0	1	1	0	1	0	1	1	0	NA	0	0	0	1	0	0	1	0	1	1	0	1	1	NA	0	1	1	1	1	1	1	1	0	0	1	1	0	1	1
S1_6397512	1	6397512	64.362	0	1	0	0	0	1	0	0	1	1	0	1	0	1	1	0	0	0	0	0	1	0	0	1	0	1	1	0	1	1	0	0	1	1	1	1	1	1	1	0	0	1	1	0	1	1
S1_6050611	1	6050611	64.5556	0	1	0	0	0	1	0	0	1	1	0	1	0	1	1	0	1	0	0	0	1	0	0	1	0	1	1	0	1	1	1	0	1	1	1	1	1	1	1	0	0	1	1	0	1	1
S1_6069978	1	6069978	64.5556	0	1	0	0	0	1	0	0	1	1	0	1	0	1	1	0	1	0	0	0	1	0	0	1	0	1	1	0	1	1	1	0	1	1	1	1	1	1	1	0	0	1	1	0	1	1
S1_6075756	1	6075756	64.5556	0	1	0	0	0	1	0	0	1	1	0	1	0	1	1	0	NA	0	0	0	1	0	0	1	0	1	1	0	1	1	NA	0	1	1	1	1	1	1	1	0	0	1	1	0	1	1
S1_5946846	1	5946846	64.9654	0	1	0	0	0	1	0	0	1	1	0	1	0	1	1	0	1	0	0	0	1	0	0	1	0	1	1	0	1	1	1	0	1	1	1	1	1	1	1	0	0	1	1	0	1	1
S1_5967397	1	5967397	64.9654	0	1	0	0	0	1	0	0	1	1	0	1	0	1	1	0	1	0	0	0	1	0	0	1	0	1	1	0	1	1	1	0	1	1	1	1	1	1	1	0	0	1	1	0	1	1
S1_5747891	1	5747891	66.134	0	1	0	0	0	1	0	0	1	1	0	1	0	1	1	0	1	0	0	0	1	0	0	1	0	1	1	0	1	1	1	0	1	1	1	1	1	1	1	0	0	1	1	0	1	1
S1_5762048	1	5762048	66.134	0	1	0	0	0	1	0	0	1	1	0	1	0	1	1	0	1	0	0	0	1	0	0	1	0	1	1	0	1	1	1	0	1	1	1	1	1	1	1	0	0	1	1	0	1	1
S1_5536030	1	5536030	67.1641	0	1	0	0	0	1	0	0	1	1	0	1	0	1	1	0	1	0	0	0	1	0	0	1	1	1	1	0	1	1	1	0	1	1	1	1	1	1	1	0	0	1	1	0	1	1
S1_5472093	1	5472093	67.9178	0	1	0	0	0	1	0	0	1	1	0	1	0	1	1	0	1	0	0	0	1	0	0	1	1	1	1	0	1	1	1	0	1	1	1	1	1	1	1	0	0	1	1	0	1	1
S1_5304653	1	5304653	68.2982	0	1	0	0	0	1	0	0	1	1	0	1	0	1	1	0	1	0	0	0	1	0	0	1	1	1	1	0	1	1	1	0	1	1	1	1	1	1	1	0	0	1	1	0	1	1
S1_5374544	1	5374544	68.2982	0	1	0	0	0	1	0	0	1	1	0	1	0	1	1	0	1	0	0	0	1	0	0	1	1	1	1	0	1	1	1	0	1	1	1	1	1	1	1	0	0	1	1	0	1	1
S1_5383749	1	5383749	68.2982	0	1	0	0	0	1	0	0	1	1	0	1	0	1	1	0	1	0	0	0	1	0	0	1	1	1	1	0	1	1	1	0	1	1	1	1	1	1	1	0	0	1	1	0	1	1
S1_5427851	1	5427851	68.2982	0	1	0	0	0	1	0	0	1	1	0	1	0	1	1	0	1	0	0	0	1	0	0	1	1	1	1	0	1	1	1	0	1	1	1	1	1	1	1	0	0	1	1	0	1	1
S1_5427913	1	5427913	68.2982	0	1	0	0	0	1	0	0	1	1	0	1	0	1	1	0	1	0	0	0	1	0	0	1	1	1	1	0	1	1	1	0	1	1	1	1	1	1	1	0	0	1	1	0	1	1
S1_5428547	1	5428547	68.2982	0	1	0	0	0	1	0	0	1	1	0	1	0	1	1	0	1	0	0	0	1	0	0	1	1	1	1	0	1	1	1	0	1	1	1	1	1	1	1	0	0	1	1	0	1	1
S1_5429956	1	5429956	68.2982	0	1	0	0	0	1	0	0	1	1	0	1	0	1	1	0	1	0	0	0	1	0	0	1	1	1	1	0	1	1	1	0	1	1	1	1	1	1	1	0	0	1	1	0	1	1
S1_5430001	1	5430001	68.2982	0	1	0	0	0	1	0	0	1	1	0	1	0	1	1	0	1	0	0	0	1	0	0	1	1	1	1	0	1	1	1	0	1	1	1	1	1	1	1	0	0	1	1	0	1	1
S1_5433343	1	5433343	68.2982	0	1	0	0	0	1	0	0	1	1	0	1	0	1	1	0	1	0	0	0	1	0	0	1	1	1	1	0	1	1	1	0	1	1	1	1	1	1	1	0	0	1	1	0	1	1
S1_5127437	1	5127437	68.8008	0	1	0	0	0	1	0	0	1	1	0	1	0	1	1	0	1	0	0	0	1	0	0	1	1	1	1	0	1	1	1	0	1	1	1	1	1	1	1	0	0	1	1	0	1	1
S1_5014526	1	5014526	68.964	0	1	0	0	0	1	0	0	1	1	0	1	0	1	1	0	1	0	0	0	1	0	0	1	1	1	1	0	1	1	1	0	1	1	1	1	1	1	1	0	0	1	1	0	1	1
S1_5068065	1	5068065	68.964	0	1	0	0	0	1	0	0	1	1	0	1	0	1	1	0	1	0	0	0	1	0	0	1	1	1	1	0	1	1	1	0	1	1	1	1	1	1	1	0	0	1	1	0	1	1
S1_5084789	1	5084789	68.964	0	1	0	0	0	1	0	0	1	1	0	1	0	1	1	0	1	0	0	0	1	0	0	1	1	1	1	0	1	1	1	0	1	1	1	1	1	1	1	0	0	1	1	0	1	1
S1_4880170	1	4880170	69.2656	0	1	0	0	0	1	0	0	1	1	0	1	0	1	1	0	1	0	0	0	1	0	0	1	1	1	1	0	1	1	1	0	1	1	1	1	1	1	1	0	0	1	1	0	1	1
S1_4913707	1	4913707	69.2656	0	1	0	0	0	1	0	0	1	1	0	1	0	1	1	0	1	0	0	0	1	0	0	1	1	1	1	0	1	1	1	0	1	1	1	1	1	1	1	0	0	1	1	0	1	1
S1_4610322	1	4610322	70.5073	0	1	0	0	0	1	0	0	1	1	0	1	0	1	1	0	1	0	0	0	1	0	0	1	1	1	1	0	1	1	1	0	1	1	1	1	1	1	1	0	0	1	1	0	1	1
S1_4541870	1	4541870	70.8747	0	1	0	0	0	1	0	0	1	1	0	1	0	1	1	0	1	0	0	0	1	0	0	1	1	1	1	0	1	1	1	0	1	1	1	1	1	1	1	0	0	1	1	0	1	1
S1_4458549	1	4458549	71.2588	0	1	0	0	0	1	0	0	1	1	0	1	0	1	1	0	1	0	0	0	1	0	0	1	1	1	1	0	1	1	1	0	1	1	1	1	1	1	1	0	0	1	1	0	1	1
S1_4458594	1	4458594	71.2588	0	1	0	0	0	1	0	0	1	1	0	1	0	1	1	0	1	0	0	0	1	0	0	1	1	1	1	0	1	1	1	0	1	1	1	1	1	1	1	0	0	1	1	0	1	1
S1_4391381	1	4391381	71.6078	0	1	0	0	0	1	0	0	1	1	0	1	0	1	1	0	1	0	0	0	1	0	0	1	1	1	1	0	1	1	1	0	1	1	1	1	1	1	1	0	0	1	1	0	1	1
S1_4357330	1	4357330	71.7544	0	1	0	0	0	1	0	0	1	1	0	1	0	1	1	0	1	0	0	0	1	0	0	1	1	1	1	0	1	1	1	0	1	1	1	1	1	1	1	0	0	1	1	0	1	1
S1_4040245	1	4040245	73.4608	0	1	0	0	0	1	0	0	1	1	0	1	0	1	1	0	1	0	0	0	1	0	0	1	1	1	1	0	1	1	1	0	1	1	1	1	1	1	1	0	0	1	1	0	1	1
S1_4013664	1	4013664	74.3793	0	1	0	0	0	1	0	0	1	1	0	1	0	1	1	0	1	0	0	0	1	0	0	1	1	1	1	0	1	1	1	0	1	1	1	1	1	1	1	0	0	1	1	0	1	1
S1_3682854	1	3682854	74.9565	0	1	0	0	0	1	0	0	1	1	0	1	0	1	1	0	1	0	0	0	1	0	0	1	1	1	1	0	1	1	1	0	1	1	1	1	1	1	1	0	0	1	1	0	1	1
S1_3442135	1	3442135	75.7658	0	1	1	0	0	1	0	0	1	1	0	1	0	1	1	0	1	0	0	0	1	0	0	1	1	1	1	0	1	1	1	0	1	1	1	1	1	1	1	0	0	1	1	0	1	1
S1_3445385	1	3445385	75.7658	0	1	NA	0	0	1	0	0	1	1	0	1	0	1	1	0	1	0	0	0	1	0	0	1	1	1	1	0	1	1	1	0	1	1	1	1	1	1	1	0	0	1	1	0	1	1
S1_3297535	1	3297535	76.0871	0	1	1	0	0	1	0	0	1	1	1	1	0	1	1	0	1	0	0	0	1	0	0	1	1	1	1	0	1	1	1	0	1	1	1	1	1	1	1	0	0	1	1	0	1	1
S1_3304855	1	3304855	76.0871	0	1	1	0	0	1	0	0	1	1	NA	1	0	1	1	0	1	0	0	0	1	0	0	1	1	1	1	0	1	1	1	0	1	1	1	1	1	1	1	0	0	1	1	0	1	1
S1_3432909	1	3432909	76.0871	0	1	1	0	0	1	0	0	1	1	NA	1	0	1	1	0	1	0	0	0	1	0	0	1	1	1	1	0	1	1	1	0	1	1	1	1	1	1	1	0	0	1	1	0	1	1
S1_3242983	1	3242983	76.3324	0	1	1	0	0	1	0	0	1	1	1	1	0	1	1	0	1	0	0	0	1	0	0	1	1	1	1	0	1	1	1	0	1	1	1	1	1	1	1	0	0	1	1	0	1	1
S1_3265506	1	3265506	76.3324	0	1	1	0	0	1	0	0	1	1	1	1	0	1	1	0	1	0	0	0	1	0	0	1	1	1	1	0	1	1	1	0	1	1	1	1	1	1	1	0	0	1	1	0	1	1
S1_3265562	1	3265562	76.3324	0	1	1	0	0	1	0	0	1	1	1	1	0	1	1	0	1	0	0	0	1	0	0	1	1	1	1	0	1	1	1	0	1	1	1	1	1	1	1	0	0	1	1	0	1	1
S1_3268738	1	3268738	76.3324	0	1	1	0	0	1	0	0	1	1	1	1	0	1	1	0	1	0	0	0	1	0	0	1	1	1	1	0	1	1	1	0	1	1	1	1	1	1	1	0	0	1	1	0	1	1
S1_3187633	1	3187633	76.8952	0	1	1	0	0	1	0	0	1	1	1	1	0	1	1	0	1	0	0	0	1	0	0	1	1	1	1	0	1	1	1	0	1	1	1	1	1	1	1	0	0	1	1	0	1	1
S1_3042922	1	3042922	77.433	0	1	1	0	0	1	0	0	1	1	1	1	0	1	1	0	1	0	0	0	1	0	0	1	1	1	1	0	1	1	1	0	1	1	1	1	1	1	1	0	0	1	1	0	1	1
S1_3077067	1	3077067	77.433	0	1	1	0	0	1	0	0	1	1	1	1	0	1	1	0	1	0	0	0	1	0	0	1	1	1	1	0	1	1	1	0	1	1	1	1	1	1	1	0	0	1	1	0	1	1
S1_3080842	1	3080842	77.433	0	1	1	0	0	1	0	0	1	1	1	1	0	1	1	0	1	0	0	0	1	0	0	1	1	1	1	0	1	1	1	0	1	1	1	1	1	1	1	0	0	1	1	0	1	1
S1_3094631	1	3094631	77.433	0	1	1	0	0	1	0	0	1	1	1	1	0	1	1	0	1	0	0	0	1	0	0	1	1	1	1	0	1	1	1	0	1	1	1	1	1	1	1	0	0	1	1	0	1	1
S1_2967572	1	2967572	78.09	0	1	1	0	0	1	0	0	1	1	1	1	0	1	1	0	1	0	0	0	1	0	0	1	1	1	1	0	1	1	1	0	1	1	1	1	1	1	1	0	0	1	1	0	1	1
S1_2771185	1	2771185	78.5251	0	1	1	0	0	1	0	0	1	1	1	1	0	1	1	0	1	0	0	0	1	0	0	1	1	1	1	0	1	1	1	0	1	1	1	1	1	1	1	0	0	1	1	0	1	1
S1_2852206	1	2852206	78.5251	0	1	1	0	0	1	0	0	1	1	1	1	0	1	1	0	1	0	0	0	1	0	0	1	1	1	1	0	1	1	1	0	1	1	1	1	1	1	1	0	0	1	1	0	1	1
S1_2464822	1	2464822	79.6664	0	1	1	0	0	1	0	0	1	1	1	1	0	1	1	0	1	0	0	0	1	0	0	1	1	1	1	0	1	1	1	0	1	1	1	1	1	1	1	0	0	1	1	0	1	1
S1_2454697	1	2454697	79.9778	0	1	1	0	0	1	0	0	1	1	1	1	0	1	1	0	1	0	0	0	1	0	0	1	1	1	1	0	1	1	1	0	1	1	1	1	1	1	1	0	0	1	1	0	1	1
S1_2355325	1	2355325	81.1844	0	1	1	0	0	1	0	0	1	1	1	1	0	1	1	0	1	0	1	0	1	0	0	1	1	1	1	0	1	1	1	0	1	1	1	1	1	1	1	0	0	1	1	0	1	1
S1_2323573	1	2323573	82.0346	0	1	1	0	0	1	0	0	1	1	1	1	0	1	1	0	1	0	1	0	1	0	0	1	1	1	1	1	1	1	1	0	1	1	1	1	1	1	1	0	0	1	1	0	1	1
S1_2259262	1	2259262	82.7435	0	1	1	0	0	1	0	0	1	1	1	1	0	1	1	0	1	0	1	0	1	0	0	1	1	1	1	1	1	1	1	0	1	1	1	1	1	1	1	0	0	1	1	0	1	1
S1_2208538	1	2208538	83.676	0	1	0	0	0	1	0	0	1	1	1	1	0	1	1	0	1	0	1	0	1	0	0	1	1	1	1	1	1	1	1	0	1	1	1	1	1	1	1	0	0	1	1	0	1	1
S1_2242760	1	2242760	83.676	0	1	0	0	0	1	0	0	1	1	1	1	0	1	1	0	1	0	1	0	1	0	0	1	1	1	1	1	1	1	1	0	1	1	1	1	1	1	1	0	0	1	1	0	1	1
S1_2173742	1	2173742	84.4267	0	1	0	0	0	1	0	0	1	1	1	1	0	1	1	0	1	0	1	0	1	0	0	1	1	1	1	1	1	1	1	0	1	1	1	1	1	1	1	0	0	1	1	0	1	1
S1_2143705	1	2143705	85.1827	0	1	0	0	0	1	0	0	1	1	1	1	0	1	1	0	1	0	1	0	1	0	0	1	1	1	1	1	1	1	1	0	1	1	1	1	1	1	1	0	0	1	1	NA	1	1
S1_1378478	1	1378478	90.0324	0	1	0	0	0	1	0	0	1	1	1	1	0	1	1	0	1	0	1	0	1	0	0	1	1	1	1	1	1	1	1	0	1	1	1	1	1	1	1	0	0	1	NA	1	1	1
S1_1394035	1	1394035	90.0324	0	1	0	0	0	1	0	0	1	1	1	1	0	1	1	0	1	0	1	0	1	0	0	1	1	1	1	1	1	1	1	0	1	1	1	1	1	1	1	0	0	1	NA	NA	1	1
S1_1423034	1	1423034	90.0324	0	1	0	0	0	1	0	0	1	1	1	1	0	1	1	0	1	0	1	0	1	0	0	1	1	1	1	1	1	1	1	0	1	1	1	1	1	1	1	0	0	1	NA	NA	1	1
S1_1298632	1	1298632	90.1808	0	1	0	0	0	1	0	0	1	1	1	1	0	1	1	0	1	0	1	0	1	0	0	1	1	1	1	1	1	1	1	0	1	1	1	1	1	1	1	0	0	1	0	1	1	1
S1_1266176	1	1266176	90.6759	1	1	0	0	0	1	0	0	1	1	1	1	0	1	1	0	1	0	1	0	1	0	0	1	1	1	1	1	1	1	1	0	1	1	1	1	1	1	1	0	0	1	0	1	1	1
S1_1007948	1	1007948	91.8852	1	1	0	0	0	1	0	0	1	1	1	1	0	NA	1	0	1	0	1	0	1	0	0	1	1	1	1	1	1	NA	1	0	1	1	NA	1	1	1	1	0	0	NA	0	1	1	1
S1_975305	1	975305	92.8109	1	1	0	0	0	1	0	0	1	1	1	1	0	NA	1	0	1	0	1	0	1	0	0	1	1	1	1	1	1	0	1	0	1	1	0	1	1	1	1	0	0	NA	0	1	1	1
S1_922899	1	922899	93.5703	1	1	0	0	0	1	0	0	1	1	1	1	0	NA	1	0	1	0	1	0	1	0	0	1	1	1	1	1	1	0	1	0	1	1	0	1	1	1	1	0	0	NA	0	1	1	1
S1_907416	1	907416	94.5355	1	1	0	0	0	1	0	0	1	1	1	1	0	NA	1	0	1	0	1	0	1	0	0	1	1	1	1	1	1	0	1	0	1	1	0	1	1	1	1	0	0	NA	0	1	1	1
S1_878970	1	878970	96.5997	1	1	0	0	0	1	0	0	1	1	1	1	0	0	1	0	1	0	1	0	1	0	0	1	1	1	1	1	1	0	1	0	1	1	0	1	1	1	1	0	0	0	0	1	1	1
S1_759267	1	759267	97.8839	1	1	0	0	0	1	0	0	1	1	1	1	0	0	1	0	1	0	1	0	1	0	0	1	1	1	1	1	1	0	1	0	1	1	0	1	1	1	1	0	0	0	0	1	1	1
S1_676345	1	676345	98.9189	1	1	0	0	0	1	0	0	1	1	1	1	0	0	1	0	1	0	1	0	1	0	0	1	1	1	1	1	1	0	1	0	1	1	0	1	1	1	1	0	0	0	0	1	1	1
S1_649893	1	649893	99.418	1	1	0	0	0	1	0	0	1	1	1	1	0	0	1	0	1	0	1	0	1	0	0	1	1	1	1	1	1	0	1	0	1	1	0	1	1	1	1	0	0	0	0	1	1	1
S1_653206	1	653206	99.418	1	1	0	0	0	1	0	0	1	1	1	1	0	0	1	0	1	0	1	0	1	0	0	1	1	1	1	1	1	0	1	0	1	1	0	1	1	1	1	0	0	0	0	1	1	1
S1_538112	1	538112	101.325	1	1	0	0	0	1	0	0	1	1	1	1	0	0	1	0	1	0	1	0	1	0	0	1	1	1	1	1	1	0	1	0	1	1	0	1	1	1	1	0	0	0	0	1	1	1
S1_517531	1	517531	101.601	1	1	0	0	0	1	0	0	1	1	1	1	0	0	1	0	1	0	1	0	1	0	0	1	1	1	1	1	1	0	1	0	1	1	0	1	1	1	1	0	0	0	0	1	1	1
S1_344886	1	344886	102.026	1	1	0	0	0	1	0	0	1	1	1	1	0	0	1	0	1	0	1	0	1	0	0	1	1	1	1	1	1	0	1	0	1	1	0	1	1	1	1	0	0	0	0	1	1	1
S1_279820	1	279820	103.266	1	1	0	0	0	1	0	0	1	0	1	1	0	0	1	0	1	0	1	0	1	0	0	1	1	1	1	1	1	0	1	0	1	1	0	1	1	1	1	0	0	0	0	1	1	1
S1_241439	1	241439	104.173	1	1	0	0	0	1	0	0	1	0	1	1	0	0	1	0	1	0	1	0	1	0	0	1	1	1	1	1	1	0	1	0	1	1	0	1	1	1	1	0	0	0	0	1	1	1
S1_242037	1	242037	104.173	1	1	0	0	0	1	0	0	1	0	1	1	0	0	1	0	1	0	1	0	1	0	0	1	1	1	1	1	1	0	1	0	1	1	0	1	1	1	1	0	0	0	0	1	1	1
S1_98001	1	98001	105.07	1	1	0	0	0	1	0	0	1	0	1	1	0	NA	NA	0	1	0	1	0	1	0	0	1	1	1	1	1	NA	0	1	0	1	0	0	1	1	NA	NA	0	1	0	0	1	1	1
S1_98064	1	98064	105.07	1	1	0	0	0	1	0	0	1	0	1	1	0	0	1	0	1	0	1	0	1	0	0	1	1	1	1	1	1	0	1	0	1	0	0	1	1	NA	NA	0	1	0	0	1	1	1
S1_98745	1	98745	105.07	1	1	0	0	0	1	0	0	1	0	1	1	0	0	1	0	1	0	1	0	1	0	0	1	1	1	1	1	1	0	1	0	1	0	0	1	1	NA	NA	0	1	0	0	1	1	1
S1_98792	1	98792	105.07	1	1	0	0	0	1	0	0	1	0	1	1	0	0	1	0	1	0	1	0	1	0	0	1	1	1	1	1	1	0	1	0	1	0	0	1	1	NA	NA	0	1	0	0	1	1	1
S1_189293	1	189293	105.07	1	1	0	0	0	1	0	0	1	0	1	1	0	0	1	0	1	0	1	0	1	0	0	1	1	1	1	1	1	0	1	0	1	0	0	1	1	1	NA	0	1	0	0	1	1	1
S2_28081700	2	28081700	0	1	0	0	1	0	1	1	0	0	1	1	1	0	0	0	1	0	0	1	1	NA	0	1	0	0	1	0	0	1	1	NA	0	1	1	NA	0	1	NA	NA	0	1	0	0	1	1	1
S2_28048094	2	28048094	1.67493	1	0	0	1	0	1	1	0	0	1	1	1	0	0	0	1	0	0	1	1	1	0	1	0	0	1	0	0	1	1	NA	0	1	1	NA	0	1	0	NA	0	1	0	0	1	1	1
S2_27013164	2	27013164	4.08286	1	0	0	1	0	1	1	0	0	1	1	1	0	0	0	1	0	0	1	1	1	0	1	0	0	1	0	0	1	1	0	0	1	1	NA	0	1	0	NA	0	1	0	0	1	1	1
S2_26984865	2	26984865	5.07371	1	0	0	1	0	1	1	0	0	1	1	1	0	0	0	1	0	0	1	1	1	0	1	0	0	1	0	0	1	1	0	0	1	1	NA	0	1	0	NA	0	1	0	0	1	1	1
S2_26896066	2	26896066	6.49474	1	0	0	1	0	1	1	0	0	1	1	1	0	0	0	1	0	0	1	1	1	0	1	0	0	1	0	0	1	1	0	0	1	1	NA	0	1	0	NA	0	1	0	0	1	1	1
S2_26851679	2	26851679	7.7242	1	0	0	1	0	1	1	0	0	1	1	1	0	0	0	1	0	0	1	1	1	0	1	0	0	1	0	0	1	1	0	0	1	1	NA	0	1	0	NA	0	1	0	0	1	1	1
S2_26776990	2	26776990	7.7242	1	0	0	1	0	1	1	0	0	1	1	1	0	0	0	1	0	0	1	1	1	0	1	0	0	1	0	0	1	1	0	0	1	1	0	0	1	0	NA	0	1	0	0	1	1	1
S2_26797912	2	26797912	7.7242	1	0	0	1	0	1	1	0	0	1	1	1	0	0	0	1	0	0	1	1	1	0	1	0	0	1	0	0	1	1	0	0	1	1	NA	0	1	0	NA	0	1	0	0	1	1	1
S2_26801509	2	26801509	7.7242	1	0	0	1	0	1	1	0	0	1	1	1	0	0	0	1	0	0	1	1	1	0	1	0	0	1	0	0	1	1	0	0	1	1	NA	0	1	0	NA	0	1	0	0	1	1	1
S2_26586913	2	26586913	9.16222	1	0	0	1	0	1	1	0	0	1	1	1	0	0	0	1	0	0	1	1	1	0	1	0	0	1	0	0	1	1	0	0	1	1	0	0	1	0	NA	0	1	0	0	1	1	1
S2_26316579	2	26316579	10.5933	1	0	0	1	0	1	1	0	0	1	1	1	0	0	0	1	0	0	1	1	1	0	1	0	0	1	0	0	1	1	0	0	1	1	0	0	1	0	NA	0	1	0	0	1	1	1
S2_26316639	2	26316639	10.5933	1	0	0	1	0	1	1	0	0	1	1	1	0	0	0	1	0	0	1	1	1	0	1	0	0	1	0	0	1	1	0	0	1	1	0	0	1	0	NA	0	1	0	0	1	1	1
S2_26307723	2	26307723	11.4879	1	0	0	1	0	1	1	0	0	1	1	1	0	0	0	1	0	0	1	1	1	0	1	0	0	1	0	0	1	1	0	0	1	1	0	0	1	0	NA	0	1	0	0	1	1	1
S2_26309520	2	26309520	11.4879	1	0	0	1	0	1	1	0	0	1	1	1	0	0	0	1	0	0	1	1	1	0	1	0	0	1	0	0	1	1	0	0	1	1	0	0	1	0	NA	0	1	0	0	1	1	1
S2_26098928	2	26098928	12.6633	1	0	0	1	0	1	1	0	0	1	1	1	0	0	0	1	0	0	1	1	1	0	1	0	0	1	0	0	1	1	0	0	1	1	0	0	1	0	NA	0	1	0	0	1	1	1
S2_26192865	2	26192865	12.6633	1	0	0	1	0	1	1	0	0	1	1	1	0	0	0	1	0	0	1	1	1	0	1	0	0	1	0	0	1	1	0	0	1	1	0	0	1	0	NA	0	1	0	0	1	1	1
S2_26005302	2	26005302	14.3209	1	0	0	1	0	1	1	0	0	1	1	1	0	0	0	1	0	0	1	1	1	0	1	0	0	1	0	0	1	1	0	0	1	1	0	0	1	0	NA	0	1	0	0	1	1	1
S2_25873218	2	25873218	15.3004	1	0	0	1	0	1	1	0	0	1	1	1	0	0	0	1	0	0	1	1	1	0	1	0	0	1	0	0	1	1	0	0	1	1	0	0	1	0	NA	0	1	0	0	1	1	1
S2_25674484	2	25674484	15.681	1	0	0	1	0	1	1	0	0	1	1	1	0	0	0	1	0	0	1	1	1	0	1	0	0	1	0	0	1	1	0	0	1	1	0	0	1	0	1	0	1	0	0	1	1	1
S2_25689891	2	25689891	15.681	1	0	0	1	0	1	1	0	0	1	1	1	0	0	0	1	0	0	1	1	1	0	1	0	0	1	0	0	1	1	0	0	1	1	0	0	1	0	1	0	1	0	0	1	1	1
S2_24129437	2	24129437	18.7779	1	0	0	1	0	1	1	0	0	1	1	1	0	0	0	1	0	0	1	1	1	0	1	0	0	1	0	0	1	1	0	0	1	1	0	0	1	0	1	0	1	0	0	1	0	1
S2_24132742	2	24132742	18.7779	1	0	0	1	0	1	1	0	0	1	1	1	0	0	0	1	0	0	1	1	1	0	1	0	0	1	0	0	1	1	0	0	1	1	0	0	1	0	1	0	1	0	0	1	0	1
S2_24150687	2	24150687	18.7779	1	0	0	1	0	1	1	0	0	1	1	1	0	0	0	1	0	0	1	1	1	0	1	0	0	1	0	0	1	1	0	0	1	1	0	0	1	0	1	0	1	0	0	1	0	1
S2_24154201	2	24154201	18.7779	1	0	0	1	0	1	1	0	0	1	1	1	0	0	0	1	0	0	1	1	1	0	1	0	0	1	0	0	1	1	0	0	1	1	0	0	1	0	1	0	1	0	0	1	0	1
S2_24190317	2	24190317	18.7779	1	0	0	1	0	1	1	0	0	1	1	1	0	0	0	1	0	0	1	1	1	0	1	0	0	1	0	0	1	1	0	0	1	1	0	0	1	0	1	0	1	0	0	1	0	1
S2_24197456	2	24197456	18.7779	1	0	0	1	0	1	1	0	0	1	1	1	0	0	0	1	0	0	1	1	1	0	1	0	0	1	0	0	1	1	0	0	1	1	0	0	1	0	1	0	1	0	0	1	0	1
S2_24205108	2	24205108	18.7779	1	0	0	1	0	1	1	0	0	1	1	1	0	0	0	1	0	0	1	1	1	0	1	0	0	1	0	0	1	1	0	0	1	1	0	0	1	0	1	0	1	0	0	1	0	1
S2_24205142	2	24205142	18.7779	1	0	0	1	0	1	1	0	0	1	1	1	0	0	0	1	0	0	1	1	1	0	1	0	0	1	0	0	1	1	0	0	1	1	0	0	1	0	1	0	1	0	0	1	0	1
S2_24240310	2	24240310	18.7779	1	0	0	1	0	1	1	0	0	1	1	1	0	0	0	1	0	0	1	1	1	0	1	0	0	1	0	0	1	1	0	0	1	1	0	0	1	0	1	0	1	0	0	1	0	1
S2_24244851	2	24244851	18.7779	1	0	0	1	0	1	1	0	0	1	1	1	0	0	0	1	0	0	1	1	1	0	1	0	0	1	0	0	1	1	0	0	1	1	0	0	1	0	1	0	1	0	0	1	0	1
S2_24263966	2	24263966	18.7779	1	0	0	1	0	1	1	0	0	1	1	1	0	0	0	1	0	0	1	1	1	0	1	0	0	1	0	0	1	1	0	0	1	1	0	0	1	0	1	0	1	0	0	1	0	1
S2_24291571	2	24291571	18.7779	1	0	0	1	0	1	1	0	0	1	1	1	0	0	0	1	0	0	1	1	1	0	1	0	0	1	0	0	1	1	0	0	1	1	0	0	1	0	1	0	1	0	0	1	0	1
S2_24297707	2	24297707	18.7779	1	0	0	1	0	1	1	0	0	1	1	1	0	0	0	1	0	0	1	1	1	0	1	0	0	1	0	0	1	1	0	0	1	1	0	0	1	0	1	0	1	0	0	1	0	1
S2_24297796	2	24297796	18.7779	1	0	0	1	0	1	1	0	0	1	1	1	0	0	0	1	0	0	1	1	1	0	1	0	0	1	0	0	1	1	0	0	1	1	0	0	1	0	1	0	1	0	0	1	0	1
S2_24322807	2	24322807	18.7779	1	0	0	1	0	1	1	0	0	1	1	1	0	0	0	1	0	0	1	1	1	0	1	0	0	1	0	0	1	1	0	0	1	1	0	0	1	0	1	0	1	0	0	1	0	1
S2_24322874	2	24322874	18.7779	1	0	0	1	0	1	1	0	0	1	1	1	0	0	0	1	0	0	1	1	1	0	1	0	0	1	0	0	1	1	0	0	1	1	0	0	1	0	1	0	1	0	0	1	0	1
S2_24339109	2	24339109	18.7779	1	0	0	1	0	1	1	0	0	1	1	1	0	0	0	1	0	0	1	1	1	0	1	0	0	1	0	0	1	1	0	0	1	1	0	0	1	0	1	0	1	0	0	1	0	1
S2_24339169	2	24339169	18.7779	1	0	0	1	0	1	1	0	0	1	1	1	0	0	0	1	0	0	1	1	1	0	1	0	0	1	0	0	1	1	0	0	1	1	0	0	1	0	1	0	1	0	0	1	0	1
S2_24357767	2	24357767	18.7779	1	0	0	1	0	1	1	0	0	1	1	1	0	0	0	1	0	0	1	1	1	0	1	0	0	1	0	0	1	1	0	0	1	1	0	0	1	0	1	0	1	0	0	1	0	1
S2_24357796	2	24357796	18.7779	1	0	0	1	0	1	1	0	0	1	1	1	0	0	0	1	0	0	1	1	1	0	1	0	0	1	0	0	1	1	0	0	1	1	0	0	1	0	1	0	1	0	0	1	0	1
S2_24357823	2	24357823	18.7779	1	0	0	1	0	1	1	0	0	1	1	1	0	0	0	1	0	0	1	1	1	0	1	0	0	1	0	0	1	1	0	0	1	1	0	0	1	0	1	0	1	0	0	1	0	1
S2_24438550	2	24438550	18.7779	1	0	0	1	0	1	1	0	0	1	1	1	0	0	0	1	0	0	1	1	1	0	1	0	0	1	0	0	1	1	0	0	1	1	0	0	1	0	1	0	1	0	0	1	0	1
S2_23708473	2	23708473	18.9258	1	0	0	1	0	1	1	0	0	1	1	1	0	0	0	1	0	0	1	1	1	0	1	0	0	1	0	0	1	1	0	0	1	1	0	0	1	0	1	0	1	0	0	1	0	1
S2_23778566	2	23778566	18.9258	1	0	0	1	0	1	1	0	0	1	1	1	0	0	0	1	0	0	1	1	1	0	1	0	0	1	0	0	1	1	0	0	1	1	0	0	1	0	1	0	1	0	0	1	0	1
S2_23705852	2	23705852	19.0879	1	0	0	1	0	1	1	0	0	1	1	1	0	0	0	1	0	0	1	1	1	0	1	0	0	1	0	0	1	1	0	0	1	1	0	0	1	0	1	0	1	0	0	1	0	1
S2_23638474	2	23638474	19.6602	1	0	0	1	0	1	1	0	0	1	1	1	0	0	0	1	0	0	1	1	1	0	1	0	0	1	0	0	1	1	0	0	1	1	0	0	1	0	1	0	1	0	0	1	0	1
S2_23638724	2	23638724	19.6602	1	0	0	1	0	1	1	0	0	1	1	1	0	0	0	1	0	0	1	1	1	0	1	0	0	1	0	0	1	1	0	0	1	1	0	0	1	0	1	0	1	0	0	1	0	1
S2_23325891	2	23325891	20.1819	1	0	0	1	0	1	1	0	0	1	1	1	0	0	0	1	0	0	1	1	1	0	1	0	0	1	0	0	1	1	0	0	1	1	0	0	1	0	1	0	1	0	0	1	0	1
S2_23573993	2	23573993	20.1819	1	0	0	1	0	1	1	0	0	1	1	1	0	0	0	1	0	0	1	1	1	0	1	0	0	1	0	0	1	1	0	0	1	1	0	0	1	0	1	0	1	0	0	1	0	1
S2_23162344	2	23162344	20.54	1	0	0	1	0	1	1	0	0	1	1	1	0	0	0	1	0	0	1	1	1	0	1	0	0	1	0	0	1	1	0	0	1	1	0	0	1	0	1	0	1	0	0	1	0	1
S2_22712707	2	22712707	20.881	1	0	0	1	0	1	1	0	0	1	1	1	0	1	0	1	0	0	1	1	1	0	1	0	0	1	0	0	1	1	0	0	1	1	0	0	1	0	1	0	1	0	0	1	0	1
S2_22724532	2	22724532	20.881	1	0	0	1	0	1	1	0	0	1	1	1	0	1	0	1	0	0	1	1	1	0	1	0	0	1	0	0	1	1	0	0	1	1	0	0	1	0	1	0	1	0	0	1	0	1
S2_22754999	2	22754999	20.881	1	0	0	1	0	1	1	0	0	1	1	1	0	1	0	1	0	0	1	1	1	0	1	0	0	1	0	0	1	1	0	0	1	1	0	0	1	0	1	0	1	0	0	1	0	1
S2_22807065	2	22807065	20.881	1	0	0	1	0	1	1	0	0	1	1	1	0	1	0	1	0	0	1	1	1	0	1	0	0	1	0	0	1	1	0	0	1	1	0	0	1	0	1	0	1	0	0	1	0	1
S2_22965946	2	22965946	20.881	1	0	0	1	0	1	1	0	0	1	1	1	0	1	0	1	0	0	1	1	1	0	1	0	0	1	0	0	1	1	0	0	1	1	0	0	1	0	1	0	1	0	0	1	0	1
S2_23006246	2	23006246	20.881	1	0	0	1	0	1	1	0	0	1	1	1	0	1	0	1	0	0	1	1	1	0	1	0	0	1	0	0	1	1	0	0	1	1	0	0	1	0	1	0	1	0	0	1	0	1
S2_23006329	2	23006329	20.881	1	0	0	1	0	1	1	0	0	1	1	1	0	1	0	1	0	0	1	1	1	0	1	0	0	1	0	0	1	1	0	0	1	1	0	0	1	0	1	0	1	0	0	1	0	1
S2_23024428	2	23024428	20.881	1	0	0	1	0	1	1	0	0	1	1	1	0	1	0	1	0	0	1	1	1	0	1	0	0	1	0	0	1	1	0	0	1	1	0	0	1	0	1	0	1	0	0	1	0	1
S2_23077888	2	23077888	20.881	1	0	0	1	0	1	1	0	0	1	1	1	0	1	0	1	0	0	1	1	1	0	1	0	0	1	0	0	1	1	0	0	1	1	0	0	1	0	1	0	1	0	0	1	0	1
S2_22634911	2	22634911	21.3301	1	0	0	1	0	1	1	0	0	1	1	1	0	1	0	1	0	0	1	1	1	0	1	0	0	1	0	0	1	1	0	0	1	1	0	0	1	0	1	0	1	0	0	1	0	1
S2_22488369	2	22488369	22.5686	1	0	0	1	0	1	1	0	0	1	1	1	0	1	0	1	0	0	1	1	1	0	1	0	0	1	0	0	1	1	0	0	1	0	0	0	1	0	1	0	1	0	0	1	0	1
S2_22494093	2	22494093	22.5686	1	0	0	1	0	1	1	0	0	1	1	1	0	1	0	1	0	0	1	1	1	0	1	0	0	1	0	0	1	1	0	0	1	NA	0	0	1	0	1	0	1	0	0	1	0	1
S2_22498021	2	22498021	22.5686	1	0	0	1	0	1	1	0	0	1	1	1	0	1	0	1	0	0	1	1	1	0	1	0	0	1	0	0	1	1	0	0	1	NA	0	0	1	0	1	0	1	0	0	1	0	1
S2_22440787	2	22440787	23.2299	1	0	0	1	0	1	1	0	0	1	1	1	0	1	0	1	0	0	1	1	1	0	1	0	0	1	0	0	1	1	0	0	1	0	0	0	1	0	1	0	1	0	0	1	0	1
S2_22440805	2	22440805	23.2299	1	0	0	1	0	1	1	0	0	1	1	1	0	1	0	1	0	0	1	1	1	0	1	0	0	1	0	0	1	1	0	0	1	0	0	0	1	0	1	0	1	0	0	1	0	1
S2_22443235	2	22443235	23.2299	1	0	0	1	0	1	1	0	0	1	1	1	0	1	0	1	0	0	1	1	1	0	1	0	0	1	0	0	1	1	0	0	1	0	0	0	1	0	1	0	1	0	0	1	0	1
S2_22385006	2	22385006	23.9755	1	0	0	1	0	1	1	0	0	1	1	1	0	1	0	1	0	0	1	1	1	0	1	0	0	1	0	0	1	1	0	0	1	0	0	0	1	0	1	0	1	0	0	1	0	1
S2_22352036	2	22352036	24.9121	1	0	0	1	0	1	1	0	0	1	1	1	0	1	0	1	0	0	1	1	1	0	1	0	0	1	0	0	1	1	0	0	1	0	0	0	1	0	1	0	1	0	0	1	0	1
S2_22143189	2	22143189	25.086	1	0	0	1	0	1	1	0	0	1	1	1	0	1	0	1	0	0	1	1	1	0	1	0	0	1	0	0	1	1	0	0	1	0	0	0	1	0	1	0	1	0	0	1	0	1
S2_22144377	2	22144377	25.086	1	0	0	1	0	1	1	0	0	1	1	1	0	1	0	1	0	0	1	1	1	0	1	0	0	1	0	0	1	1	0	0	1	0	0	0	1	0	1	0	1	0	0	1	0	1
S2_22146047	2	22146047	25.086	1	0	0	1	0	1	1	0	0	1	1	1	0	1	0	1	0	0	1	1	1	0	1	0	0	1	0	0	1	1	0	0	1	0	0	0	1	0	1	0	1	0	0	1	0	1
S2_22279666	2	22279666	25.086	1	0	0	1	0	1	1	0	0	1	1	1	0	1	0	1	0	0	1	1	1	0	1	0	0	1	0	0	1	1	0	0	1	0	0	0	1	0	1	0	1	0	0	1	0	1
S2_22283822	2	22283822	25.086	1	0	0	1	0	1	1	0	0	1	1	1	0	1	0	1	0	0	1	1	1	0	1	0	0	1	0	0	1	1	0	0	1	0	0	0	1	0	1	0	1	0	0	1	0	1
S2_22284038	2	22284038	25.086	1	0	0	1	0	1	1	0	0	1	1	1	0	1	0	1	0	0	1	1	1	0	1	0	0	1	0	0	1	1	0	0	1	0	0	0	1	0	1	0	1	0	0	1	0	1
S2_21689696	2	21689696	25.4206	1	0	0	1	0	1	1	0	0	1	1	1	0	1	0	1	0	0	1	1	1	0	1	0	0	1	0	0	1	1	0	0	1	0	0	0	1	0	1	0	1	0	0	1	0	1
S2_22043687	2	22043687	25.4206	1	0	0	1	0	1	1	0	0	1	1	1	0	1	0	1	0	0	1	1	1	0	1	0	0	1	0	0	1	1	0	0	1	0	0	0	1	0	1	0	1	0	0	1	0	1
S2_21609988	2	21609988	25.697	1	0	0	1	0	1	1	0	0	1	1	1	0	1	0	1	0	0	1	1	1	0	1	0	0	1	0	0	1	1	0	0	1	0	0	0	1	0	1	0	1	0	0	1	0	1
S2_21513928	2	21513928	26.1124	1	0	0	1	0	1	1	0	0	1	1	1	0	1	0	1	0	0	1	1	1	0	1	0	0	1	0	0	1	1	0	0	1	0	0	0	1	0	1	0	1	0	0	1	0	1
S2_21386526	2	21386526	26.5748	1	0	0	1	0	1	1	0	0	1	1	1	0	1	0	1	0	0	1	1	1	0	1	0	0	1	0	0	1	1	0	0	1	0	0	0	1	0	1	0	1	0	0	1	0	1
S2_21386574	2	21386574	26.5748	1	0	0	1	0	1	1	0	0	1	1	1	0	1	0	1	0	0	1	1	1	0	1	0	0	1	0	0	1	1	0	0	1	0	0	0	1	0	1	0	1	0	0	1	0	1
S2_21406423	2	21406423	26.5748	1	0	0	1	0	1	1	0	0	1	1	1	0	1	0	1	0	0	1	1	1	0	1	0	0	1	0	0	1	1	0	0	1	0	0	0	1	0	1	0	1	0	0	1	0	1
S2_21323280	2	21323280	27.0358	1	0	0	1	0	1	1	0	NA	1	1	1	0	1	0	1	0	0	1	1	1	0	1	0	0	1	0	0	1	1	0	0	1	0	0	0	1	0	1	0	1	0	0	1	0	1
S2_21169454	2	21169454	28.6354	1	0	0	1	0	1	1	0	1	1	1	1	0	1	0	1	0	0	1	1	1	0	0	0	0	1	0	0	1	1	0	0	1	0	0	0	1	0	1	0	1	0	0	1	0	1
S2_21175396	2	21175396	28.6354	1	0	0	1	0	1	1	0	1	1	1	1	0	1	0	1	0	0	1	1	1	0	0	0	0	1	0	0	1	1	0	0	1	0	0	0	1	0	1	0	1	0	0	1	0	1
S2_21105226	2	21105226	28.7827	1	0	0	1	0	1	1	0	1	1	1	1	0	1	0	1	0	0	1	1	1	0	0	0	0	1	0	0	1	1	0	0	1	0	0	0	1	0	1	0	1	0	0	1	0	1
S2_21108065	2	21108065	28.7827	1	0	0	1	0	1	1	0	1	1	1	1	0	1	0	1	0	0	1	1	1	0	0	0	0	1	0	0	1	1	0	0	1	0	0	0	1	0	1	0	1	0	0	1	0	1
S2_20783042	2	20783042	28.9293	1	0	0	1	0	1	1	0	1	1	1	1	0	1	0	1	0	0	1	1	1	0	0	0	0	1	0	0	1	1	0	0	1	0	0	0	1	0	1	0	1	0	0	1	0	1
S2_20831651	2	20831651	28.9293	1	0	0	1	0	1	1	0	1	1	1	1	0	1	0	1	0	0	1	1	1	0	0	0	0	1	0	0	1	1	0	0	1	0	0	0	1	0	1	0	1	0	0	1	0	1
S2_20861780	2	20861780	28.9293	1	0	0	1	0	1	1	0	1	1	1	1	0	1	0	1	0	0	1	1	1	0	0	0	0	1	0	0	1	1	0	0	1	0	0	0	1	0	1	0	1	0	0	1	0	1
S2_20902459	2	20902459	28.9293	1	0	0	1	0	1	1	0	1	1	1	1	0	1	0	1	0	0	1	1	1	0	0	0	0	1	0	0	1	1	0	0	1	0	0	0	1	0	1	0	1	0	0	1	0	1
S2_21017611	2	21017611	28.9293	1	0	0	1	0	1	1	0	1	1	1	1	0	1	0	1	0	0	1	1	1	0	0	0	0	1	0	0	1	1	0	0	1	0	0	0	1	0	1	0	1	0	0	1	0	1
S2_20683291	2	20683291	29.792	1	0	0	1	0	1	1	0	1	1	1	1	0	1	0	1	0	0	1	1	1	0	0	0	0	1	0	0	NA	1	0	0	1	0	0	0	1	0	1	0	1	0	0	1	0	1
S2_20570782	2	20570782	30.7348	1	0	0	1	0	1	1	0	1	1	1	1	0	1	0	1	0	0	1	1	1	0	0	0	0	1	0	0	0	1	0	0	1	0	0	0	1	0	1	0	1	0	0	1	0	1
S2_20591182	2	20591182	30.7348	1	0	0	1	0	1	1	0	1	1	1	1	0	1	0	1	0	0	1	1	1	0	0	0	0	1	0	0	0	1	0	0	1	0	0	0	1	0	1	0	1	0	0	1	0	1
S2_20591237	2	20591237	30.7348	1	0	0	1	0	1	1	0	1	1	1	1	0	1	0	1	0	0	1	1	1	0	0	0	0	1	0	0	0	1	0	0	1	0	0	0	1	0	1	0	1	0	0	1	0	1
S2_20591532	2	20591532	30.7348	1	0	0	1	0	1	1	0	1	1	1	1	0	1	0	1	0	0	1	1	1	0	0	0	0	1	0	0	0	1	0	0	1	0	0	0	1	0	1	0	1	0	0	1	0	1
S2_20612570	2	20612570	30.7348	1	0	0	1	0	1	1	0	1	1	1	1	0	1	0	1	0	0	1	1	1	0	0	0	0	1	0	0	NA	1	0	0	1	0	0	0	1	0	1	0	1	0	0	1	0	1
S2_20613046	2	20613046	30.7348	1	0	0	1	0	1	1	0	1	1	1	1	0	1	0	1	0	0	1	1	1	0	0	0	0	1	0	0	NA	1	0	0	1	0	0	0	1	0	1	0	1	0	0	1	0	1
S2_20622763	2	20622763	30.7348	1	0	0	1	0	1	1	0	1	1	1	1	0	1	0	1	0	0	1	1	1	0	0	0	0	1	0	0	NA	1	0	0	1	0	0	0	1	0	1	0	1	0	0	1	0	1
S2_20658434	2	20658434	30.7348	1	0	0	1	0	1	1	0	1	1	1	1	0	1	0	1	0	0	1	1	1	0	0	0	0	1	0	0	NA	1	0	0	1	0	0	0	1	0	1	0	1	0	0	1	0	1
S2_20501411	2	20501411	31.0214	1	0	0	1	0	1	1	0	1	1	1	1	0	1	0	1	0	0	1	1	1	0	0	0	0	1	0	0	0	1	0	0	1	0	0	0	1	0	1	0	1	0	0	1	0	1
S2_20504928	2	20504928	31.0214	1	0	0	1	0	1	1	0	1	1	1	1	0	1	0	1	0	0	1	1	1	0	0	0	0	1	0	0	0	1	0	0	1	0	0	0	1	0	1	0	1	0	0	1	0	1
S2_20510477	2	20510477	31.0214	1	0	0	1	0	1	1	0	1	1	1	1	0	1	0	1	0	0	1	1	1	0	0	0	0	1	0	0	0	1	0	0	1	0	0	0	1	0	1	0	1	0	0	1	0	1
S2_20486217	2	20486217	31.3212	1	0	0	1	0	1	1	0	1	1	1	1	0	1	0	1	0	0	1	1	1	0	0	0	0	1	0	0	0	1	0	0	1	0	0	0	1	0	1	0	1	0	0	1	0	1
S2_20413640	2	20413640	31.7791	1	0	0	1	0	1	1	0	1	1	1	1	0	1	0	1	0	0	1	1	1	0	0	0	0	1	0	0	0	1	0	0	1	0	0	0	1	0	1	0	1	0	0	1	0	1
S2_20417525	2	20417525	31.7791	1	0	0	1	0	1	1	0	1	1	1	1	0	1	0	1	0	0	1	1	1	0	0	0	0	1	0	0	0	1	0	0	1	0	0	0	1	0	1	0	1	0	0	1	0	1
S2_20104677	2	20104677	32.3656	1	0	0	1	0	1	1	0	1	1	1	1	0	1	0	1	0	0	1	1	1	0	0	0	0	1	0	0	0	1	0	0	1	0	0	0	1	0	1	0	1	0	0	1	0	1
S2_20104827	2	20104827	32.3656	1	0	0	1	0	1	1	0	1	1	1	1	0	1	0	1	0	0	1	1	1	0	0	0	0	1	0	0	0	1	0	0	1	0	0	0	1	0	1	0	1	0	0	1	0	1
S2_20114265	2	20114265	32.3656	1	0	0	1	0	1	1	0	1	1	1	1	0	1	0	1	0	0	1	1	1	0	0	0	0	1	0	0	0	1	0	0	1	0	0	0	1	0	1	0	1	0	0	1	0	1
S2_20114362	2	20114362	32.3656	1	0	0	1	0	1	1	0	1	1	1	1	0	1	0	1	0	0	1	1	1	0	0	0	0	1	0	0	0	1	0	0	1	0	0	0	1	0	1	0	1	0	0	1	0	1
S2_20115084	2	20115084	32.3656	1	0	0	1	0	1	1	0	1	1	1	1	0	1	0	1	0	0	1	1	1	0	0	0	0	1	0	0	0	1	0	0	1	0	0	0	1	0	1	0	1	0	0	1	0	1
S2_20122070	2	20122070	32.3656	1	0	0	1	0	1	1	0	1	1	1	1	0	1	0	1	0	0	1	1	1	0	0	0	0	1	0	0	0	1	0	0	1	0	0	0	1	0	1	0	1	0	0	1	0	1
S2_20127552	2	20127552	32.3656	1	0	0	1	0	1	1	0	1	1	1	1	0	1	0	1	0	0	1	1	1	0	0	0	0	1	0	0	0	1	0	0	1	0	0	0	1	0	1	0	1	0	0	1	0	1
S2_20130247	2	20130247	32.3656	1	0	0	1	0	1	1	0	1	1	1	1	0	1	0	1	0	0	1	1	1	0	0	0	0	1	0	0	0	1	0	0	1	0	0	0	1	0	1	0	1	0	0	1	0	1
S2_20269305	2	20269305	32.3656	1	0	0	1	0	1	1	0	1	1	1	1	0	1	0	1	0	0	1	1	1	0	0	0	0	1	0	0	0	1	0	0	1	0	0	0	1	0	1	0	1	0	0	1	0	1
S2_19888500	2	19888500	32.5123	1	0	0	1	0	1	1	0	1	1	1	1	0	1	0	1	0	0	1	1	1	0	0	0	0	1	0	0	0	1	0	0	1	0	0	0	1	0	1	0	1	0	0	1	0	1
S2_19888589	2	19888589	32.5123	1	0	0	1	0	1	1	0	1	1	1	1	0	1	0	1	0	0	1	1	1	0	0	0	0	1	0	0	0	1	0	0	1	0	0	0	1	0	1	0	1	0	0	1	0	1
S2_19901215	2	19901215	32.5123	1	0	0	1	0	1	1	0	1	1	1	1	0	1	0	1	0	0	1	1	1	0	0	0	0	1	0	0	0	1	0	0	1	0	0	0	1	0	1	0	1	0	0	1	0	1
S2_19906314	2	19906314	32.5123	1	0	0	1	0	1	1	0	1	1	1	1	0	1	0	1	0	0	1	1	1	0	0	0	0	1	0	0	0	1	0	0	1	0	0	0	1	0	1	0	1	0	0	1	0	1
S2_19906352	2	19906352	32.5123	1	0	0	1	0	1	1	0	1	1	1	1	0	1	0	1	0	0	1	1	1	0	0	0	0	1	0	0	0	1	0	0	1	0	0	0	1	0	1	0	1	0	0	1	0	1
S2_20055154	2	20055154	32.5123	1	0	0	1	0	1	1	0	1	1	1	1	0	1	0	1	0	0	1	1	1	0	0	0	0	1	0	0	0	1	0	0	1	0	0	0	1	0	1	0	1	0	0	1	0	1
S2_19657068	2	19657068	32.7612	1	0	0	1	0	1	1	0	1	1	1	1	0	1	0	1	0	0	1	1	1	0	0	0	0	1	0	0	0	1	0	0	1	0	0	0	1	0	1	0	1	0	0	1	0	1
S2_19789122	2	19789122	32.7612	1	0	0	1	0	1	1	0	1	1	1	1	0	1	0	1	0	0	1	1	1	0	0	0	0	1	0	0	0	1	0	0	1	0	0	0	1	0	1	0	1	0	0	1	0	1
S2_19865541	2	19865541	32.7612	1	0	0	1	0	1	1	0	1	1	1	1	0	1	0	1	0	0	1	1	1	0	0	0	0	1	0	0	0	1	0	0	1	0	0	0	1	0	1	0	1	0	0	1	0	1
S2_19613383	2	19613383	33.2454	1	0	0	1	0	1	1	0	1	1	1	1	0	1	0	1	0	0	1	1	1	0	0	0	0	1	0	0	0	1	0	0	1	0	0	0	1	0	1	0	1	0	0	1	0	1
S2_14296360	2	14296360	33.5387	1	0	0	1	0	1	1	0	1	1	1	1	0	1	0	1	0	0	1	1	1	0	0	0	0	1	0	0	0	1	0	0	1	0	0	0	1	0	1	0	1	0	0	1	0	1
S2_14331563	2	14331563	33.5387	1	0	0	1	0	1	1	0	1	1	1	1	0	1	0	1	0	0	1	1	1	0	0	0	0	1	0	0	0	1	0	0	1	0	0	0	1	0	1	0	1	0	0	1	0	1
S2_14415754	2	14415754	33.5387	1	0	0	1	0	1	1	0	1	1	1	1	0	1	0	1	0	0	1	1	1	0	0	0	0	1	0	0	0	1	0	0	1	0	0	0	1	0	1	0	1	0	0	1	0	1
S2_14562371	2	14562371	33.5387	1	0	0	1	0	1	1	0	1	1	1	1	0	1	0	1	0	0	1	1	1	0	0	0	0	1	0	0	0	1	0	0	1	0	0	0	1	0	1	0	1	0	0	1	0	1
S2_14653082	2	14653082	33.5387	1	0	0	1	0	1	1	0	1	1	1	1	0	1	0	1	0	0	1	1	1	0	0	0	0	1	0	0	0	1	0	0	1	0	0	0	1	0	1	0	1	0	0	1	0	1
S2_14715330	2	14715330	33.5387	1	0	0	1	0	1	1	0	1	1	1	1	0	1	0	1	0	0	1	1	1	0	0	0	0	1	0	0	0	1	0	0	1	0	0	0	1	0	1	0	1	0	0	1	0	1
S2_14847878	2	14847878	33.5387	1	0	0	1	0	1	1	0	1	1	1	1	0	1	0	1	0	0	1	1	1	0	0	0	0	1	0	0	0	1	0	0	1	0	0	0	1	0	1	0	1	0	0	1	0	1
S2_14908258	2	14908258	33.5387	1	0	0	1	0	1	1	0	1	1	1	1	0	1	0	1	0	0	1	1	1	0	0	0	0	1	0	0	0	1	0	0	1	0	0	0	1	0	1	0	1	0	0	1	0	1
S2_14986651	2	14986651	33.5387	1	0	0	1	0	1	1	0	1	1	1	1	0	1	0	1	0	0	1	1	1	0	0	0	0	1	0	0	0	1	0	0	1	0	0	0	1	0	1	0	1	0	0	1	0	1
S2_15158914	2	15158914	33.5387	1	0	0	1	0	1	1	0	1	1	1	1	0	1	0	1	0	0	1	1	1	0	0	0	0	1	0	0	0	1	0	0	1	0	0	0	1	0	1	0	1	0	0	1	0	1
S2_15197478	2	15197478	33.5387	1	0	0	1	0	1	1	0	1	1	1	1	0	1	0	1	0	0	1	1	1	0	0	0	0	1	0	0	0	1	0	0	1	0	0	0	1	0	1	0	1	0	0	1	0	1
S2_15356234	2	15356234	33.5387	1	0	0	1	0	1	1	0	1	1	1	1	0	1	0	1	0	0	1	1	1	0	0	0	0	1	0	0	0	1	0	0	1	0	0	0	1	0	1	0	1	0	0	1	0	1
S2_15531786	2	15531786	33.5387	1	0	0	1	0	1	1	0	1	1	1	1	0	1	0	1	0	0	1	1	1	0	0	0	0	1	0	0	0	1	0	0	1	0	0	0	1	0	1	0	1	0	0	1	0	1
S2_15563956	2	15563956	33.5387	1	0	0	1	0	1	1	0	1	1	1	1	0	1	0	1	0	0	1	1	1	0	0	0	0	1	0	0	0	1	0	0	1	0	0	0	1	0	1	0	1	0	0	1	0	1
S2_15654704	2	15654704	33.5387	1	0	0	1	0	1	1	0	1	1	1	1	0	1	0	1	0	0	1	1	1	0	0	0	0	1	0	0	0	1	0	0	1	0	0	0	1	0	1	0	1	0	0	1	0	1
S2_15825182	2	15825182	33.5387	1	0	0	1	0	1	1	0	1	1	1	1	0	1	0	1	0	0	1	1	1	0	0	0	0	1	0	0	0	1	0	0	1	0	0	0	1	0	1	0	1	0	0	1	0	1
S2_15855366	2	15855366	33.5387	1	0	0	1	0	1	1	0	1	1	1	1	0	1	0	1	0	0	1	1	1	0	0	0	0	1	0	0	0	1	0	0	1	0	0	0	1	0	1	0	1	0	0	1	0	1
S2_16081661	2	16081661	33.5387	1	0	0	1	0	1	1	0	1	1	1	1	0	1	0	1	0	0	1	1	1	0	0	0	0	1	0	0	0	1	0	0	1	0	0	0	1	0	1	0	1	0	0	1	0	1
S2_16134060	2	16134060	33.5387	1	0	0	1	0	1	1	0	1	1	1	1	0	1	0	1	0	0	1	1	1	0	0	0	0	1	0	0	0	1	0	0	1	0	0	0	1	0	1	0	1	0	0	1	0	1
S2_16138788	2	16138788	33.5387	1	0	0	1	0	1	1	0	1	1	1	1	0	1	0	1	0	0	1	1	1	0	0	0	0	1	0	0	0	1	0	0	1	0	0	0	1	0	1	0	1	0	0	1	0	1
S2_16142562	2	16142562	33.5387	1	0	0	1	0	1	1	0	1	1	1	1	0	1	0	1	0	0	1	1	1	0	0	0	0	1	0	0	0	1	0	0	1	0	0	0	1	0	1	0	1	0	0	1	0	1
S2_16144064	2	16144064	33.5387	1	0	0	1	0	1	1	0	1	1	1	1	0	1	0	1	0	0	1	1	1	0	0	0	0	1	0	0	0	1	0	0	1	0	0	0	1	0	1	0	1	0	0	1	0	1
S2_16145278	2	16145278	33.5387	1	0	0	1	0	1	1	0	1	1	1	1	0	1	0	1	0	0	1	1	1	0	0	0	0	1	0	0	0	1	0	0	1	0	0	0	1	0	1	0	1	0	0	1	0	1
S2_16145333	2	16145333	33.5387	1	0	0	1	0	1	1	0	1	1	1	1	0	1	0	1	0	0	1	1	1	0	0	0	0	1	0	0	0	1	0	0	1	0	0	0	1	0	1	0	1	0	0	1	0	1
S2_16153830	2	16153830	33.5387	1	0	0	1	0	1	1	0	1	1	1	1	0	1	0	1	0	0	1	1	1	0	0	0	0	1	0	0	0	1	0	0	1	0	0	0	1	0	1	0	1	0	0	1	0	1
S2_16202377	2	16202377	33.5387	1	0	0	1	0	1	1	0	1	1	1	1	0	1	0	1	0	0	1	1	1	0	0	0	0	1	0	0	0	1	0	0	1	0	0	0	1	0	1	0	1	0	0	1	0	1
S2_16208973	2	16208973	33.5387	1	0	0	1	0	1	1	0	1	1	1	1	0	1	0	1	0	0	1	1	1	0	0	0	0	1	0	0	0	1	0	0	1	0	0	0	1	0	1	0	1	0	0	1	0	1
S2_16224324	2	16224324	33.5387	1	0	0	1	0	1	1	0	1	1	1	1	0	1	0	1	0	0	1	1	1	0	0	0	0	1	0	0	0	1	0	0	1	0	0	0	1	0	1	0	1	0	0	1	0	1
S2_16240605	2	16240605	33.5387	1	0	0	1	0	1	1	0	1	1	1	1	0	1	0	1	0	0	1	1	1	0	0	0	0	1	0	0	0	1	0	0	1	0	0	0	1	0	1	0	1	0	0	1	0	1
S2_16250296	2	16250296	33.5387	1	0	0	1	0	1	1	0	1	1	1	1	0	1	0	1	0	0	1	1	1	0	0	0	0	1	0	0	0	1	0	0	1	0	0	0	1	0	1	0	1	0	0	1	0	1
S2_16250375	2	16250375	33.5387	1	0	0	1	0	1	1	0	1	1	1	1	0	1	0	1	0	0	1	1	1	0	0	0	0	1	0	0	0	1	0	0	1	0	0	0	1	0	1	0	1	0	0	1	0	1
S2_16254387	2	16254387	33.5387	1	0	0	1	0	1	1	0	1	1	1	1	0	1	0	1	0	0	1	1	1	0	0	0	0	1	0	0	0	1	0	0	1	0	0	0	1	0	1	0	1	0	0	1	0	1
S2_16254921	2	16254921	33.5387	1	0	0	1	0	1	1	0	1	1	1	1	0	1	0	1	0	0	1	1	1	0	0	0	0	1	0	0	0	1	0	0	1	0	0	0	1	0	1	0	1	0	0	1	0	1
S2_16256426	2	16256426	33.5387	1	0	0	1	0	1	1	0	1	1	1	1	0	1	0	1	0	0	1	1	1	0	0	0	0	1	0	0	0	1	0	0	1	0	0	0	1	0	1	0	1	0	0	1	0	1
S2_16256529	2	16256529	33.5387	1	0	0	1	0	1	1	0	1	1	1	1	0	1	0	1	0	0	1	1	1	0	0	0	0	1	0	0	0	1	0	0	1	0	0	0	1	0	1	0	1	0	0	1	0	1
S2_16262131	2	16262131	33.5387	1	0	0	1	0	1	1	0	1	1	1	1	0	1	0	1	0	0	1	1	1	0	0	0	0	1	0	0	0	1	0	0	1	0	0	0	1	0	1	0	1	0	0	1	0	1
S2_16278193	2	16278193	33.5387	1	0	0	1	0	1	1	0	1	1	1	1	0	1	0	1	0	0	1	1	1	0	0	0	0	1	0	0	0	1	0	0	1	0	0	0	1	0	1	0	1	0	0	1	0	1
S2_16304363	2	16304363	33.5387	1	0	0	1	0	1	1	0	1	1	1	1	0	1	0	1	0	0	1	1	1	0	0	0	0	1	0	0	0	1	0	0	1	0	0	0	1	0	1	0	1	0	0	1	0	1
S2_16335397	2	16335397	33.5387	1	0	0	1	0	1	1	0	1	1	1	1	0	1	0	1	0	0	1	1	1	0	0	0	0	1	0	0	0	1	0	0	1	0	0	0	1	0	1	0	1	0	0	1	0	1
S2_16354010	2	16354010	33.5387	1	0	0	1	0	1	1	0	1	1	1	1	0	1	0	1	0	0	1	1	1	0	0	0	0	1	0	0	0	1	0	0	1	0	0	0	1	0	1	0	1	0	0	1	0	1
S2_16358505	2	16358505	33.5387	1	0	0	1	0	1	1	0	1	1	1	1	0	1	0	1	0	0	1	1	1	0	0	0	0	1	0	0	0	1	0	0	1	0	0	0	1	0	1	0	1	0	0	1	0	1
S2_16368751	2	16368751	33.5387	1	0	0	1	0	1	1	0	1	1	1	1	0	1	0	1	0	0	1	1	1	0	0	0	0	1	0	0	0	1	0	0	1	0	0	0	1	0	1	0	1	0	0	1	0	1
S2_16391407	2	16391407	33.5387	1	0	0	1	0	1	1	0	1	1	1	1	0	1	0	1	0	0	1	1	1	0	0	0	0	1	0	0	0	1	0	0	1	0	0	0	1	0	1	0	1	0	0	1	0	1
S2_16417417	2	16417417	33.5387	1	0	0	1	0	1	1	0	1	1	1	1	0	1	0	1	0	0	1	1	1	0	0	0	0	1	0	0	0	1	0	0	1	0	0	0	1	0	1	0	1	0	0	1	0	1
S2_16436392	2	16436392	33.5387	1	0	0	1	0	1	1	0	1	1	1	1	0	1	0	1	0	0	1	1	1	0	0	0	0	1	0	0	0	1	0	0	1	0	0	0	1	0	1	0	1	0	0	1	0	1
S2_16467736	2	16467736	33.5387	1	0	0	1	0	1	1	0	1	1	1	1	0	1	0	1	0	0	1	1	1	0	0	0	0	1	0	0	0	1	0	0	1	0	0	0	1	0	1	0	1	0	0	1	0	1
S2_16484133	2	16484133	33.5387	1	0	0	1	0	1	1	0	1	1	1	1	0	1	0	1	0	0	1	1	1	0	0	0	0	1	0	0	0	1	0	0	1	0	0	0	1	0	1	0	1	0	0	1	0	1
S2_16516938	2	16516938	33.5387	1	0	0	1	0	1	1	0	1	1	1	1	0	1	0	1	0	0	1	1	1	0	0	0	0	1	0	0	0	1	0	0	1	0	0	0	1	0	1	0	1	0	0	1	0	1
S2_16544211	2	16544211	33.5387	1	0	0	1	0	1	1	0	1	1	1	1	0	1	0	1	0	0	1	1	1	0	0	0	0	1	0	0	0	1	0	0	1	0	0	0	1	0	1	0	1	0	0	1	0	1
S2_16570460	2	16570460	33.5387	1	0	0	1	0	1	1	0	1	1	1	1	0	1	0	1	0	0	1	1	1	0	0	0	0	1	0	0	0	1	0	0	1	0	0	0	1	0	1	0	1	0	0	1	0	1
S2_16574119	2	16574119	33.5387	1	0	0	1	0	1	1	0	1	1	1	1	0	1	0	1	0	0	1	1	1	0	0	0	0	1	0	0	0	1	0	0	1	0	0	0	1	0	1	0	1	0	0	1	0	1
S2_16592358	2	16592358	33.5387	1	0	0	1	0	1	1	0	1	1	1	1	0	1	0	1	0	0	1	1	1	0	0	0	0	1	0	0	0	1	0	0	1	0	0	0	1	0	1	0	1	0	0	1	0	1
S2_16593343	2	16593343	33.5387	1	0	0	1	0	1	1	0	1	1	1	1	0	1	0	1	0	0	1	1	1	0	0	0	0	1	0	0	0	1	0	0	1	0	0	0	1	0	1	0	1	0	0	1	0	1
S2_16617448	2	16617448	33.5387	1	0	0	1	0	1	1	0	1	1	1	1	0	1	0	1	0	0	1	1	1	0	0	0	0	1	0	0	0	1	0	0	1	0	0	0	1	0	1	0	1	0	0	1	0	1
S2_16627064	2	16627064	33.5387	1	0	0	1	0	1	1	0	1	1	1	1	0	1	0	1	0	0	1	1	1	0	0	0	0	1	0	0	0	1	0	0	1	0	0	0	1	0	1	0	1	0	0	1	0	1
S2_16629150	2	16629150	33.5387	1	0	0	1	0	1	1	0	1	1	1	1	0	1	0	1	0	0	1	1	1	0	0	0	0	1	0	0	0	1	0	0	1	0	0	0	1	0	1	0	1	0	0	1	0	1
S2_16635785	2	16635785	33.5387	1	0	0	1	0	1	1	0	1	1	1	1	0	1	0	1	0	0	1	1	1	0	0	0	0	1	0	0	0	1	0	0	1	0	0	0	1	0	1	0	1	0	0	1	0	1
S2_16644010	2	16644010	33.5387	1	0	0	1	0	1	1	0	1	1	1	1	0	1	0	1	0	0	1	1	1	0	0	0	0	1	0	0	0	1	0	0	1	0	0	0	1	0	1	0	1	0	0	1	0	1
S2_16653090	2	16653090	33.5387	1	0	0	1	0	1	1	0	1	1	1	1	0	1	0	1	0	0	1	1	1	0	0	0	0	1	0	0	0	1	0	0	1	0	0	0	1	0	1	0	1	0	0	1	0	1
S2_16685559	2	16685559	33.5387	1	0	0	1	0	1	1	0	1	1	1	1	0	1	0	1	0	0	1	1	1	0	0	0	0	1	0	0	0	1	0	0	1	0	0	0	1	0	1	0	1	0	0	1	0	1
S2_16688562	2	16688562	33.5387	1	0	0	1	0	1	1	0	1	1	1	1	0	1	0	1	0	0	1	1	1	0	0	0	0	1	0	0	0	1	0	0	1	0	0	0	1	0	1	0	1	0	0	1	0	1
S2_16715715	2	16715715	33.5387	1	0	0	1	0	1	1	0	1	1	1	1	0	1	0	1	0	0	1	1	1	0	0	0	0	1	0	0	0	1	0	0	1	0	0	0	1	0	1	0	1	0	0	1	0	1
S2_16717681	2	16717681	33.5387	1	0	0	1	0	1	1	0	1	1	1	1	0	1	0	1	0	0	1	1	1	0	0	0	0	1	0	0	0	1	0	0	1	0	0	0	1	0	1	0	1	0	0	1	0	1
S2_16759574	2	16759574	33.5387	1	0	0	1	0	1	1	0	1	1	1	1	0	1	0	1	0	0	1	1	1	0	0	0	0	1	0	0	0	1	0	0	1	0	0	0	1	0	1	0	1	0	0	1	0	1
S2_16807503	2	16807503	33.5387	1	0	0	1	0	1	1	0	1	1	1	1	0	1	0	1	0	0	1	1	1	0	0	0	0	1	0	0	0	1	0	0	1	0	0	0	1	0	1	0	1	0	0	1	0	1
S2_16819483	2	16819483	33.5387	1	0	0	1	0	1	1	0	1	1	1	1	0	1	0	1	0	0	1	1	1	0	0	0	0	1	0	0	0	1	0	0	1	0	0	0	1	0	1	0	1	0	0	1	0	1
S2_16836079	2	16836079	33.5387	1	0	0	1	0	1	1	0	1	1	1	1	0	1	0	1	0	0	1	1	1	0	0	0	0	1	0	0	0	1	0	0	1	0	0	0	1	0	1	0	1	0	0	1	0	1
S2_16838603	2	16838603	33.5387	1	0	0	1	0	1	1	0	1	1	1	1	0	1	0	1	0	0	1	1	1	0	0	0	0	1	0	0	0	1	0	0	1	0	0	0	1	0	1	0	1	0	0	1	0	1
S2_16840181	2	16840181	33.5387	1	0	0	1	0	1	1	0	1	1	1	1	0	1	0	1	0	0	1	1	1	0	0	0	0	1	0	0	0	1	0	0	1	0	0	0	1	0	1	0	1	0	0	1	0	1
S2_16840238	2	16840238	33.5387	1	0	0	1	0	1	1	0	1	1	1	1	0	1	0	1	0	0	1	1	1	0	0	0	0	1	0	0	0	1	0	0	1	0	0	0	1	0	1	0	1	0	0	1	0	1
S2_16879020	2	16879020	33.5387	1	0	0	1	0	1	1	0	1	1	1	1	0	1	0	1	0	0	1	1	1	0	0	0	0	1	0	0	0	1	0	0	1	0	0	0	1	0	1	0	1	0	0	1	0	1
S2_17071345	2	17071345	33.5387	1	0	0	1	0	1	1	0	1	1	1	1	0	1	0	1	0	0	1	1	1	0	0	0	0	1	0	0	0	1	0	0	1	0	0	0	1	0	1	0	1	0	0	1	0	1
S2_17093526	2	17093526	33.5387	1	0	0	1	0	1	1	0	1	1	1	1	0	1	0	1	0	0	1	1	1	0	0	0	0	1	0	0	0	1	0	0	1	0	0	0	1	0	1	0	1	0	0	1	0	1
S2_17106179	2	17106179	33.5387	1	0	0	1	0	1	1	0	1	1	1	1	0	1	0	1	0	0	1	1	1	0	0	0	0	1	0	0	0	1	0	0	1	0	0	0	1	0	1	0	1	0	0	1	0	1
S2_17112877	2	17112877	33.5387	1	0	0	1	0	1	1	0	1	1	1	1	0	1	0	1	0	0	1	1	1	0	0	0	0	1	0	0	0	1	0	0	1	0	0	0	1	0	1	0	1	0	0	1	0	1
S2_17125768	2	17125768	33.5387	1	0	0	1	0	1	1	0	1	1	1	1	0	1	0	1	0	0	1	1	1	0	0	0	0	1	0	0	0	1	0	0	1	0	0	0	1	0	1	0	1	0	0	1	0	1
S2_17137791	2	17137791	33.5387	1	0	0	1	0	1	1	0	1	1	1	1	0	1	0	1	0	0	1	1	1	0	0	0	0	1	0	0	0	1	0	0	1	0	0	0	1	0	1	0	1	0	0	1	0	1
S2_17164079	2	17164079	33.5387	1	0	0	1	0	1	1	0	1	1	1	1	0	1	0	1	0	0	1	1	1	0	0	0	0	1	0	0	0	1	0	0	1	0	0	0	1	0	1	0	1	0	0	1	0	1
S2_17168109	2	17168109	33.5387	1	0	0	1	0	1	1	0	1	1	1	1	0	1	0	1	0	0	1	1	1	0	0	0	0	1	0	0	0	1	0	0	1	0	0	0	1	0	1	0	1	0	0	1	0	1
S2_17170105	2	17170105	33.5387	1	0	0	1	0	1	1	0	1	1	1	1	0	1	0	1	0	0	1	1	1	0	0	0	0	1	0	0	0	1	0	0	1	0	0	0	1	0	1	0	1	0	0	1	0	1
S2_17173796	2	17173796	33.5387	1	0	0	1	0	1	1	0	1	1	1	1	0	1	0	1	0	0	1	1	1	0	0	0	0	1	0	0	0	1	0	0	1	0	0	0	1	0	1	0	1	0	0	1	0	1
S2_17175313	2	17175313	33.5387	1	0	0	1	0	1	1	0	1	1	1	1	0	1	0	1	0	0	1	1	1	0	0	0	0	1	0	0	0	1	0	0	1	0	0	0	1	0	1	0	1	0	0	1	0	1
S2_17200840	2	17200840	33.5387	1	0	0	1	0	1	1	0	1	1	1	1	0	1	0	1	0	0	1	1	1	0	0	0	0	1	0	0	0	1	0	0	1	0	0	0	1	0	1	0	1	0	0	1	0	1
S2_17244452	2	17244452	33.5387	1	0	0	1	0	1	1	0	1	1	1	1	0	1	0	1	0	0	1	1	1	0	0	0	0	1	0	0	0	1	0	0	1	0	0	0	1	0	1	0	1	0	0	1	0	1
S2_17274731	2	17274731	33.5387	1	0	0	1	0	1	1	0	1	1	1	1	0	1	0	1	0	0	1	1	1	0	0	0	0	1	0	0	0	1	0	0	1	0	0	0	1	0	1	0	1	0	0	1	0	1
S2_17339858	2	17339858	33.5387	1	0	0	1	0	1	1	0	1	1	1	1	0	1	0	1	0	0	1	1	1	0	0	0	0	1	0	0	0	1	0	0	1	0	0	0	1	0	1	0	1	0	0	1	0	1
S2_17394258	2	17394258	33.5387	1	0	0	1	0	1	1	0	1	1	1	1	0	1	0	1	0	0	1	1	1	0	0	0	0	1	0	0	0	1	0	0	1	0	0	0	1	0	1	0	1	0	0	1	0	1
S2_17413972	2	17413972	33.5387	1	0	0	1	0	1	1	0	1	1	1	1	0	1	0	1	0	0	1	1	1	0	0	0	0	1	0	0	0	1	0	0	1	0	0	0	1	0	1	0	1	0	0	1	0	1
S2_17415191	2	17415191	33.5387	1	0	0	1	0	1	1	0	1	1	1	1	0	1	0	1	0	0	1	1	1	0	0	0	0	1	0	0	0	1	0	0	1	0	0	0	1	0	1	0	1	0	0	1	0	1
S2_17485867	2	17485867	33.5387	1	0	0	1	0	1	1	0	1	1	1	1	0	1	0	1	0	0	1	1	1	0	0	0	0	1	0	0	0	1	0	0	1	0	0	0	1	0	1	0	1	0	0	1	0	1
S2_17485955	2	17485955	33.5387	1	0	0	1	0	1	1	0	1	1	1	1	0	1	0	1	0	0	1	1	1	0	0	0	0	1	0	0	0	1	0	0	1	0	0	0	1	0	1	0	1	0	0	1	0	1
S2_17486690	2	17486690	33.5387	1	0	0	1	0	1	1	0	1	1	1	1	0	1	0	1	0	0	1	1	1	0	0	0	0	1	0	0	0	1	0	0	1	0	0	0	1	0	1	0	1	0	0	1	0	1
S2_17734631	2	17734631	33.5387	1	0	0	1	0	1	1	0	1	1	1	1	0	1	0	1	0	0	1	1	1	0	0	0	0	1	0	0	0	1	0	0	1	0	0	0	1	0	1	0	1	0	0	1	0	1
S2_17761257	2	17761257	33.5387	1	0	0	1	0	1	1	0	1	1	1	1	0	1	0	1	0	0	1	1	1	0	0	0	0	1	0	0	0	1	0	0	1	0	0	0	1	0	1	0	1	0	0	1	0	1
S2_17822525	2	17822525	33.5387	1	0	0	1	0	1	1	0	1	1	1	1	0	1	0	1	0	0	1	1	1	0	0	0	0	1	0	0	0	1	0	0	1	0	0	0	1	0	1	0	1	0	0	1	0	1
S2_17822597	2	17822597	33.5387	1	0	0	1	0	1	1	0	1	1	1	1	0	1	0	1	0	0	1	1	1	0	0	0	0	1	0	0	0	1	0	0	1	0	0	0	1	0	1	0	1	0	0	1	0	1
S2_17852183	2	17852183	33.5387	1	0	0	1	0	1	1	0	1	1	1	1	0	1	0	1	0	0	1	1	1	0	0	0	0	1	0	0	0	1	0	0	1	0	0	0	1	0	1	0	1	0	0	1	0	1
S2_17913006	2	17913006	33.5387	1	0	0	1	0	1	1	0	1	1	1	1	0	1	0	1	0	0	1	1	1	0	0	0	0	1	0	0	0	1	0	0	1	0	0	0	1	0	1	0	1	0	0	1	0	1
S2_17915084	2	17915084	33.5387	1	0	0	1	0	1	1	0	1	1	1	1	0	1	0	1	0	0	1	1	1	0	0	0	0	1	0	0	0	1	0	0	1	0	0	0	1	0	1	0	1	0	0	1	0	1
S2_17920984	2	17920984	33.5387	1	0	0	1	0	1	1	0	1	1	1	1	0	1	0	1	0	0	1	1	1	0	0	0	0	1	0	0	0	1	0	0	1	0	0	0	1	0	1	0	1	0	0	1	0	1
S2_17925342	2	17925342	33.5387	1	0	0	1	0	1	1	0	1	1	1	1	0	1	0	1	0	0	1	1	1	0	0	0	0	1	0	0	0	1	0	0	1	0	0	0	1	0	1	0	1	0	0	1	0	1
S2_17925650	2	17925650	33.5387	1	0	0	1	0	1	1	0	1	1	1	1	0	1	0	1	0	0	1	1	1	0	0	0	0	1	0	0	0	1	0	0	1	0	0	0	1	0	1	0	1	0	0	1	0	1
S2_17940398	2	17940398	33.5387	1	0	0	1	0	1	1	0	1	1	1	1	0	1	0	1	0	0	1	1	1	0	0	0	0	1	0	0	0	1	0	0	1	0	0	0	1	0	1	0	1	0	0	1	0	1
S2_17955730	2	17955730	33.5387	1	0	0	1	0	1	1	0	1	1	1	1	0	1	0	1	0	0	1	1	1	0	0	0	0	1	0	0	0	1	0	0	1	0	0	0	1	0	1	0	1	0	0	1	0	1
S2_17987728	2	17987728	33.5387	1	0	0	1	0	1	1	0	1	1	1	1	0	1	0	1	0	0	1	1	1	0	0	0	0	1	0	0	0	1	0	0	1	0	0	0	1	0	1	0	1	0	0	1	0	1
S2_18032450	2	18032450	33.5387	1	0	0	1	0	1	1	0	1	1	1	1	0	1	0	1	0	0	1	1	1	0	0	0	0	1	0	0	0	1	0	0	1	0	0	0	1	0	1	0	1	0	0	1	0	1
S2_18047894	2	18047894	33.5387	1	0	0	1	0	1	1	0	1	1	1	1	0	1	0	1	0	0	1	1	1	0	0	0	0	1	0	0	0	1	0	0	1	0	0	0	1	0	1	0	1	0	0	1	0	1
S2_18060837	2	18060837	33.5387	1	0	0	1	0	1	1	0	1	1	1	1	0	1	0	1	0	0	1	1	1	0	0	0	0	1	0	0	0	1	0	0	1	0	0	0	1	0	1	0	1	0	0	1	0	1
S2_18073176	2	18073176	33.5387	1	0	0	1	0	1	1	0	1	1	1	1	0	1	0	1	0	0	1	1	1	0	0	0	0	1	0	0	0	1	0	0	1	0	0	0	1	0	1	0	1	0	0	1	0	1
S2_18074017	2	18074017	33.5387	1	0	0	1	0	1	1	0	1	1	1	1	0	1	0	1	0	0	1	1	1	0	0	0	0	1	0	0	0	1	0	0	1	0	0	0	1	0	1	0	1	0	0	1	0	1
S2_18101473	2	18101473	33.5387	1	0	0	1	0	1	1	0	1	1	1	1	0	1	0	1	0	0	1	1	1	0	0	0	0	1	0	0	0	1	0	0	1	0	0	0	1	0	1	0	1	0	0	1	0	1
S2_18144552	2	18144552	33.5387	1	0	0	1	0	1	1	0	1	1	1	1	0	1	0	1	0	0	1	1	1	0	0	0	0	1	0	0	0	1	0	0	1	0	0	0	1	0	1	0	1	0	0	1	0	1
S2_18177260	2	18177260	33.5387	1	0	0	1	0	1	1	0	1	1	1	1	0	1	0	1	0	0	1	1	1	0	0	0	0	1	0	0	0	1	0	0	1	0	0	0	1	0	1	0	1	0	0	1	0	1
S2_18187978	2	18187978	33.5387	1	0	0	1	0	1	1	0	1	1	1	1	0	1	0	1	0	0	1	1	1	0	0	0	0	1	0	0	0	1	0	0	1	0	0	0	1	0	1	0	1	0	0	1	0	1
S2_18187985	2	18187985	33.5387	1	0	0	1	0	1	1	0	1	1	1	1	0	1	0	1	0	0	1	1	1	0	0	0	0	1	0	0	0	1	0	0	1	0	0	0	1	0	1	0	1	0	0	1	0	1
S2_18211500	2	18211500	33.5387	1	0	0	1	0	1	1	0	1	1	1	1	0	1	0	1	0	0	1	1	1	0	0	0	0	1	0	0	0	1	0	0	1	0	0	0	1	0	1	0	1	0	0	1	0	1
S2_18214515	2	18214515	33.5387	1	0	0	1	0	1	1	0	1	1	1	1	0	1	0	1	0	0	1	1	1	0	0	0	0	1	0	0	0	1	0	0	1	0	0	0	1	0	1	0	1	0	0	1	0	1
S2_18282592	2	18282592	33.5387	1	0	0	1	0	1	1	0	1	1	1	1	0	1	0	1	0	0	1	1	1	0	0	0	0	1	0	0	0	1	0	0	1	0	0	0	1	0	1	0	1	0	0	1	0	1
S2_18283847	2	18283847	33.5387	1	0	0	1	0	1	1	0	1	1	1	1	0	1	0	1	0	0	1	1	1	0	0	0	0	1	0	0	0	1	0	0	1	0	0	0	1	0	1	0	1	0	0	1	0	1
S2_18290016	2	18290016	33.5387	1	0	0	1	0	1	1	0	1	1	1	1	0	1	0	1	0	0	1	1	1	0	0	0	0	1	0	0	0	1	0	0	1	0	0	0	1	0	1	0	1	0	0	1	0	1
S2_18429515	2	18429515	33.5387	1	0	0	1	0	1	1	0	1	1	1	1	0	1	0	1	0	0	1	1	1	0	0	0	0	1	0	0	0	1	0	0	1	0	0	0	1	0	1	0	1	0	0	1	0	1
S2_18462567	2	18462567	33.5387	1	0	0	1	0	1	1	0	1	1	1	1	0	1	0	1	0	0	1	1	1	0	0	0	0	1	0	0	0	1	0	0	1	0	0	0	1	0	1	0	1	0	0	1	0	1
S2_18463423	2	18463423	33.5387	1	0	0	1	0	1	1	0	1	1	1	1	0	1	0	1	0	0	1	1	1	0	0	0	0	1	0	0	0	1	0	0	1	0	0	0	1	0	1	0	1	0	0	1	0	1
S2_18463931	2	18463931	33.5387	1	0	0	1	0	1	1	0	1	1	1	1	0	1	0	1	0	0	1	1	1	0	0	0	0	1	0	0	0	1	0	0	1	0	0	0	1	0	1	0	1	0	0	1	0	1
S2_18463976	2	18463976	33.5387	1	0	0	1	0	1	1	0	1	1	1	1	0	1	0	1	0	0	1	1	1	0	0	0	0	1	0	0	0	1	0	0	1	0	0	0	1	0	1	0	1	0	0	1	0	1
S2_18467223	2	18467223	33.5387	1	0	0	1	0	1	1	0	1	1	1	1	0	1	0	1	0	0	1	1	1	0	0	0	0	1	0	0	0	1	0	0	1	0	0	0	1	0	1	0	1	0	0	1	0	1
S2_18467290	2	18467290	33.5387	1	0	0	1	0	1	1	0	1	1	1	1	0	1	0	1	0	0	1	1	1	0	0	0	0	1	0	0	0	1	0	0	1	0	0	0	1	0	1	0	1	0	0	1	0	1
S2_18469096	2	18469096	33.5387	1	0	0	1	0	1	1	0	1	1	1	1	0	1	0	1	0	0	1	1	1	0	0	0	0	1	0	0	0	1	0	0	1	0	0	0	1	0	1	0	1	0	0	1	0	1
S2_18469396	2	18469396	33.5387	1	0	0	1	0	1	1	0	1	1	1	1	0	1	0	1	0	0	1	1	1	0	0	0	0	1	0	0	0	1	0	0	1	0	0	0	1	0	1	0	1	0	0	1	0	1
S2_18479299	2	18479299	33.5387	1	0	0	1	0	1	1	0	1	1	1	1	0	1	0	1	0	0	1	1	1	0	0	0	0	1	0	0	0	1	0	0	1	0	0	0	1	0	1	0	1	0	0	1	0	1
S2_18481683	2	18481683	33.5387	1	0	0	1	0	1	1	0	1	1	1	1	0	1	0	1	0	0	1	1	1	0	0	0	0	1	0	0	0	1	0	0	1	0	0	0	1	0	1	0	1	0	0	1	0	1
S2_18526272	2	18526272	33.5387	1	0	0	1	0	1	1	0	1	1	1	1	0	1	0	1	0	0	1	1	1	0	0	0	0	1	0	0	0	1	0	0	1	0	0	0	1	0	1	0	1	0	0	1	0	1
S2_18527160	2	18527160	33.5387	1	0	0	1	0	1	1	0	1	1	1	1	0	1	0	1	0	0	1	1	1	0	0	0	0	1	0	0	0	1	0	0	1	0	0	0	1	0	1	0	1	0	0	1	0	1
S2_18527435	2	18527435	33.5387	1	0	0	1	0	1	1	0	1	1	1	1	0	1	0	1	0	0	1	1	1	0	0	0	0	1	0	0	0	1	0	0	1	0	0	0	1	0	1	0	1	0	0	1	0	1
S2_18531348	2	18531348	33.5387	1	0	0	1	0	1	1	0	1	1	1	1	0	1	0	1	0	0	1	1	1	0	0	0	0	1	0	0	0	1	0	0	1	0	0	0	1	0	1	0	1	0	0	1	0	1
S2_18537927	2	18537927	33.5387	1	0	0	1	0	1	1	0	1	1	1	1	0	1	0	1	0	0	1	1	1	0	0	0	0	1	0	0	0	1	0	0	1	0	0	0	1	0	1	0	1	0	0	1	0	1
S2_18537999	2	18537999	33.5387	1	0	0	1	0	1	1	0	1	1	1	1	0	1	0	1	0	0	1	1	1	0	0	0	0	1	0	0	0	1	0	0	1	0	0	0	1	0	1	0	1	0	0	1	0	1
S2_18648859	2	18648859	33.5387	1	0	0	1	0	1	1	0	1	1	1	1	0	1	0	1	0	0	1	1	1	0	0	0	0	1	0	0	0	1	0	0	1	0	0	0	1	0	1	0	1	0	0	1	0	1
S2_18654134	2	18654134	33.5387	1	0	0	1	0	1	1	0	1	1	1	1	0	1	0	1	0	0	1	1	1	0	0	0	0	1	0	0	0	1	0	0	1	0	0	0	1	0	1	0	1	0	0	1	0	1
S2_18663911	2	18663911	33.5387	1	0	0	1	0	1	1	0	1	1	1	1	0	1	0	1	0	0	1	1	1	0	0	0	0	1	0	0	0	1	0	0	1	0	0	0	1	0	1	0	1	0	0	1	0	1
S2_18665964	2	18665964	33.5387	1	0	0	1	0	1	1	0	1	1	1	1	0	1	0	1	0	0	1	1	1	0	0	0	0	1	0	0	0	1	0	0	1	0	0	0	1	0	1	0	1	0	0	1	0	1
S2_18673581	2	18673581	33.5387	1	0	0	1	0	1	1	0	1	1	1	1	0	1	0	1	0	0	1	1	1	0	0	0	0	1	0	0	0	1	0	0	1	0	0	0	1	0	1	0	1	0	0	1	0	1
S2_18675044	2	18675044	33.5387	1	0	0	1	0	1	1	0	1	1	1	1	0	1	0	1	0	0	1	1	1	0	0	0	0	1	0	0	0	1	0	0	1	0	0	0	1	0	1	0	1	0	0	1	0	1
S2_18712942	2	18712942	33.5387	1	0	0	1	0	1	1	0	1	1	1	1	0	1	0	1	0	0	1	1	1	0	0	0	0	1	0	0	0	1	0	0	1	0	0	0	1	0	1	0	1	0	0	1	0	1
S2_18793867	2	18793867	33.5387	1	0	0	1	0	1	1	0	1	1	1	1	0	1	0	1	0	0	1	1	1	0	0	0	0	1	0	0	0	1	0	0	1	0	0	0	1	0	1	0	1	0	0	1	0	1
S2_18794567	2	18794567	33.5387	1	0	0	1	0	1	1	0	1	1	1	1	0	1	0	1	0	0	1	1	1	0	0	0	0	1	0	0	0	1	0	0	1	0	0	0	1	0	1	0	1	0	0	1	0	1
S2_18809688	2	18809688	33.5387	1	0	0	1	0	1	1	0	1	1	1	1	0	1	0	1	0	0	1	1	1	0	0	0	0	1	0	0	0	1	0	0	1	0	0	0	1	0	1	0	1	0	0	1	0	1
S2_18811408	2	18811408	33.5387	1	0	0	1	0	1	1	0	1	1	1	1	0	1	0	1	0	0	1	1	1	0	0	0	0	1	0	0	0	1	0	0	1	0	0	0	1	0	1	0	1	0	0	1	0	1
S2_18822978	2	18822978	33.5387	1	0	0	1	0	1	1	0	1	1	1	1	0	1	0	1	0	0	1	1	1	0	0	0	0	1	0	0	0	1	0	0	1	0	0	0	1	0	1	0	1	0	0	1	0	1
S2_18856560	2	18856560	33.5387	1	0	0	1	0	1	1	0	1	1	1	1	0	1	0	1	0	0	1	1	1	0	0	0	0	1	0	0	0	1	0	0	1	0	0	0	1	0	1	0	1	0	0	1	0	1
S2_18936808	2	18936808	33.5387	1	0	0	1	0	1	1	0	1	1	1	1	0	1	0	1	0	0	1	1	1	0	0	0	0	1	0	0	0	1	0	0	1	0	0	0	1	0	1	0	1	0	0	1	0	1
S2_19057886	2	19057886	33.5387	1	0	0	1	0	1	1	0	1	1	1	1	0	1	0	1	0	0	1	1	1	0	0	0	0	1	0	0	0	1	0	0	1	0	0	0	1	0	1	0	1	0	0	1	0	1
S2_19057990	2	19057990	33.5387	1	0	0	1	0	1	1	0	1	1	1	1	0	1	0	1	0	0	1	1	1	0	0	0	0	1	0	0	0	1	0	0	1	0	0	0	1	0	1	0	1	0	0	1	0	1
S2_19059579	2	19059579	33.5387	1	0	0	1	0	1	1	0	1	1	1	1	0	1	0	1	0	0	1	1	1	0	0	0	0	1	0	0	0	1	0	0	1	0	0	0	1	0	1	0	1	0	0	1	0	1
S2_19139647	2	19139647	33.5387	1	0	0	1	0	1	1	0	1	1	1	1	0	1	0	1	0	0	1	1	1	0	0	0	0	1	0	0	0	1	0	0	1	0	0	0	1	0	1	0	1	0	0	1	0	1
S2_19149633	2	19149633	33.5387	1	0	0	1	0	1	1	0	1	1	1	1	0	1	0	1	0	0	1	1	1	0	0	0	0	1	0	0	0	1	0	0	1	0	0	0	1	0	1	0	1	0	0	1	0	1
S2_19184458	2	19184458	33.5387	1	0	0	1	0	1	1	0	1	1	1	1	0	1	0	1	0	0	1	1	1	0	0	0	0	1	0	0	0	1	0	0	1	0	0	0	1	0	1	0	1	0	0	1	0	1
S2_19187206	2	19187206	33.5387	1	0	0	1	0	1	1	0	1	1	1	1	0	1	0	1	0	0	1	1	1	0	0	0	0	1	0	0	0	1	0	0	1	0	0	0	1	0	1	0	1	0	0	1	0	1
S2_19216205	2	19216205	33.5387	1	0	0	1	0	1	1	0	1	1	1	1	0	1	0	1	0	0	1	1	1	0	0	0	0	1	0	0	0	1	0	0	1	0	0	0	1	0	1	0	1	0	0	1	0	1
S2_19221456	2	19221456	33.5387	1	0	0	1	0	1	1	0	1	1	1	1	0	1	0	1	0	0	1	1	1	0	0	0	0	1	0	0	0	1	0	0	1	0	0	0	1	0	1	0	1	0	0	1	0	1
S2_19314977	2	19314977	33.5387	1	0	0	1	0	1	1	0	1	1	1	1	0	1	0	1	0	0	1	1	1	0	0	0	0	1	0	0	0	1	0	0	1	0	0	0	1	0	1	0	1	0	0	1	0	1
S2_19381676	2	19381676	33.5387	1	0	0	1	0	1	1	0	1	1	1	1	0	1	0	1	0	0	1	1	1	0	0	0	0	1	0	0	0	1	0	0	1	0	0	0	1	0	1	0	1	0	0	1	0	1
S2_19408599	2	19408599	33.5387	1	0	0	1	0	1	1	0	1	1	1	1	0	1	0	1	0	0	1	1	1	0	0	0	0	1	0	0	0	1	0	0	1	0	0	0	1	0	1	0	1	0	0	1	0	1
S2_19426512	2	19426512	33.5387	1	0	0	1	0	1	1	0	1	1	1	1	0	1	0	1	0	0	1	1	1	0	0	0	0	1	0	0	0	1	0	0	1	0	0	0	1	0	1	0	1	0	0	1	0	1
S2_19438752	2	19438752	33.5387	1	0	0	1	0	1	1	0	1	1	1	1	0	1	0	1	0	0	1	1	1	0	0	0	0	1	0	0	0	1	0	0	1	0	0	0	1	0	1	0	1	0	0	1	0	1
S2_19466912	2	19466912	33.5387	1	0	0	1	0	1	1	0	1	1	1	1	0	1	0	1	0	0	1	1	1	0	0	0	0	1	0	0	0	1	0	0	1	0	0	0	1	0	1	0	1	0	0	1	0	1
S2_19477042	2	19477042	33.5387	1	0	0	1	0	1	1	0	1	1	1	1	0	1	0	1	0	0	1	1	1	0	0	0	0	1	0	0	0	1	0	0	1	0	0	0	1	0	1	0	1	0	0	1	0	1
S2_19480178	2	19480178	33.5387	1	0	0	1	0	1	1	0	1	1	1	1	0	1	0	1	0	0	1	1	1	0	0	0	0	1	0	0	0	1	0	0	1	0	0	0	1	0	1	0	1	0	0	1	0	1
S2_19546582	2	19546582	33.5387	1	0	0	1	0	1	1	0	1	1	1	1	0	1	0	1	0	0	1	1	1	0	0	0	0	1	0	0	0	1	0	0	1	0	0	0	1	0	1	0	1	0	0	1	0	1
S2_10443085	2	10443085	33.6853	1	0	0	1	0	1	1	0	1	1	1	1	0	1	0	1	0	0	1	1	1	0	0	0	0	1	0	0	0	1	0	0	1	0	0	0	1	0	1	0	1	0	0	1	0	1
S2_10451852	2	10451852	33.6853	1	0	0	1	0	1	1	0	1	1	1	1	0	1	0	1	0	0	1	1	1	0	0	0	0	1	0	0	0	1	0	0	1	0	0	0	1	0	1	0	1	0	0	1	0	1
S2_10486154	2	10486154	33.6853	1	0	0	1	0	1	1	0	1	1	1	1	0	1	0	1	0	0	1	1	1	0	0	0	0	1	0	0	0	1	0	0	1	0	0	0	1	0	1	0	1	0	0	1	0	1
S2_10486209	2	10486209	33.6853	1	0	0	1	0	1	1	0	1	1	1	1	0	1	0	1	0	0	1	1	1	0	0	0	0	1	0	0	0	1	0	0	1	0	0	0	1	0	1	0	1	0	0	1	0	1
S2_10502230	2	10502230	33.6853	1	0	0	1	0	1	1	0	1	1	1	1	0	1	0	1	0	0	1	1	1	0	0	0	0	1	0	0	0	1	0	0	1	0	0	0	1	0	1	0	1	0	0	1	0	1
S2_10549215	2	10549215	33.6853	1	0	0	1	0	1	1	0	1	1	1	1	0	1	0	1	0	0	1	1	1	0	0	0	0	1	0	0	0	1	0	0	1	0	0	0	1	0	1	0	1	0	0	1	0	1
S2_10572832	2	10572832	33.6853	1	0	0	1	0	1	1	0	1	1	1	1	0	1	0	1	0	0	1	1	1	0	0	0	0	1	0	0	0	1	0	0	1	0	0	0	1	0	1	0	1	0	0	1	0	1
S2_10768669	2	10768669	33.6853	1	0	0	1	0	1	1	0	1	1	1	1	0	1	0	1	0	0	1	1	1	0	0	0	0	1	0	0	0	1	0	0	1	0	0	0	1	0	1	0	1	0	0	1	0	1
S2_10773696	2	10773696	33.6853	1	0	0	1	0	1	1	0	1	1	1	1	0	1	0	1	0	0	1	1	1	0	0	0	0	1	0	0	0	1	0	0	1	0	0	0	1	0	1	0	1	0	0	1	0	1
S2_10787316	2	10787316	33.6853	1	0	0	1	0	1	1	0	1	1	1	1	0	1	0	1	0	0	1	1	1	0	0	0	0	1	0	0	0	1	0	0	1	0	0	0	1	0	1	0	1	0	0	1	0	1
S2_10792497	2	10792497	33.6853	1	0	0	1	0	1	1	0	1	1	1	1	0	1	0	1	0	0	1	1	1	0	0	0	0	1	0	0	0	1	0	0	1	0	0	0	1	0	1	0	1	0	0	1	0	1
S2_10809674	2	10809674	33.6853	1	0	0	1	0	1	1	0	1	1	1	1	0	1	0	1	0	0	1	1	1	0	0	0	0	1	0	0	0	1	0	0	1	0	0	0	1	0	1	0	1	0	0	1	0	1
S2_10812556	2	10812556	33.6853	1	0	0	1	0	1	1	0	1	1	1	1	0	1	0	1	0	0	1	1	1	0	0	0	0	1	0	0	0	1	0	0	1	0	0	0	1	0	1	0	1	0	0	1	0	1
S2_10812634	2	10812634	33.6853	1	0	0	1	0	1	1	0	1	1	1	1	0	1	0	1	0	0	1	1	1	0	0	0	0	1	0	0	0	1	0	0	1	0	0	0	1	0	1	0	1	0	0	1	0	1
S2_10815038	2	10815038	33.6853	1	0	0	1	0	1	1	0	1	1	1	1	0	1	0	1	0	0	1	1	1	0	0	0	0	1	0	0	0	1	0	0	1	0	0	0	1	0	1	0	1	0	0	1	0	1
S2_10817235	2	10817235	33.6853	1	0	0	1	0	1	1	0	1	1	1	1	0	1	0	1	0	0	1	1	1	0	0	0	0	1	0	0	0	1	0	0	1	0	0	0	1	0	1	0	1	0	0	1	0	1
S2_10828436	2	10828436	33.6853	1	0	0	1	0	1	1	0	1	1	1	1	0	1	0	1	0	0	1	1	1	0	0	0	0	1	0	0	0	1	0	0	1	0	0	0	1	0	1	0	1	0	0	1	0	1
S2_10828489	2	10828489	33.6853	1	0	0	1	0	1	1	0	1	1	1	1	0	1	0	1	0	0	1	1	1	0	0	0	0	1	0	0	0	1	0	0	1	0	0	0	1	0	1	0	1	0	0	1	0	1
S2_10871297	2	10871297	33.6853	1	0	0	1	0	1	1	0	1	1	1	1	0	1	0	1	0	0	1	1	1	0	0	0	0	1	0	0	0	1	0	0	1	0	0	0	1	0	1	0	1	0	0	1	0	1
S2_11026423	2	11026423	33.6853	1	0	0	1	0	1	1	0	1	1	1	1	0	1	0	1	0	0	1	1	1	0	0	0	0	1	0	0	0	1	0	0	1	0	0	0	1	0	1	0	1	0	0	1	0	1
S2_11066109	2	11066109	33.6853	1	0	0	1	0	1	1	0	1	1	1	1	0	1	0	1	0	0	1	1	1	0	0	0	0	1	0	0	0	1	0	0	1	0	0	0	1	0	1	0	1	0	0	1	0	1
S2_11075646	2	11075646	33.6853	1	0	0	1	0	1	1	0	1	1	1	1	0	1	0	1	0	0	1	1	1	0	0	0	0	1	0	0	0	1	0	0	1	0	0	0	1	0	1	0	1	0	0	1	0	1
S2_11115356	2	11115356	33.6853	1	0	0	1	0	1	1	0	1	1	1	1	0	1	0	1	0	0	1	1	1	0	0	0	0	1	0	0	0	1	0	0	1	0	0	0	1	0	1	0	1	0	0	1	0	1
S2_11122475	2	11122475	33.6853	1	0	0	1	0	1	1	0	1	1	1	1	0	1	0	1	0	0	1	1	1	0	0	0	0	1	0	0	0	1	0	0	1	0	0	0	1	0	1	0	1	0	0	1	0	1
S2_11130063	2	11130063	33.6853	1	0	0	1	0	1	1	0	1	1	1	1	0	1	0	1	0	0	1	1	1	0	0	0	0	1	0	0	0	1	0	0	1	0	0	0	1	0	1	0	1	0	0	1	0	1
S2_11141955	2	11141955	33.6853	1	0	0	1	0	1	1	0	1	1	1	1	0	1	0	1	0	0	1	1	1	0	0	0	0	1	0	0	0	1	0	0	1	0	0	0	1	0	1	0	1	0	0	1	0	1
S2_11150571	2	11150571	33.6853	1	0	0	1	0	1	1	0	1	1	1	1	0	1	0	1	0	0	1	1	1	0	0	0	0	1	0	0	0	1	0	0	1	0	0	0	1	0	1	0	1	0	0	1	0	1
S2_11153630	2	11153630	33.6853	1	0	0	1	0	1	1	0	1	1	1	1	0	1	0	1	0	0	1	1	1	0	0	0	0	1	0	0	0	1	0	0	1	0	0	0	1	0	1	0	1	0	0	1	0	1
S2_11157516	2	11157516	33.6853	1	0	0	1	0	1	1	0	1	1	1	1	0	1	0	1	0	0	1	1	1	0	0	0	0	1	0	0	0	1	0	0	1	0	0	0	1	0	1	0	1	0	0	1	0	1
S2_11159802	2	11159802	33.6853	1	0	0	1	0	1	1	0	1	1	1	1	0	1	0	1	0	0	1	1	1	0	0	0	0	1	0	0	0	1	0	0	1	0	0	0	1	0	1	0	1	0	0	1	0	1
S2_11183174	2	11183174	33.6853	1	0	0	1	0	1	1	0	1	1	1	1	0	1	0	1	0	0	1	1	1	0	0	0	0	1	0	0	0	1	0	0	1	0	0	0	1	0	1	0	1	0	0	1	0	1
S2_11266574	2	11266574	33.6853	1	0	0	1	0	1	1	0	1	1	1	1	0	1	0	1	0	0	1	1	1	0	0	0	0	1	0	0	0	1	0	0	1	0	0	0	1	0	1	0	1	0	0	1	0	1
S2_11269364	2	11269364	33.6853	1	0	0	1	0	1	1	0	1	1	1	1	0	1	0	1	0	0	1	1	1	0	0	0	0	1	0	0	0	1	0	0	1	0	0	0	1	0	1	0	1	0	0	1	0	1
S2_11273750	2	11273750	33.6853	1	0	0	1	0	1	1	0	1	1	1	1	0	1	0	1	0	0	1	1	1	0	0	0	0	1	0	0	0	1	0	0	1	0	0	0	1	0	1	0	1	0	0	1	0	1
S2_11409788	2	11409788	33.6853	1	0	0	1	0	1	1	0	1	1	1	1	0	1	0	1	0	0	1	1	1	0	0	0	0	1	0	0	0	1	0	0	1	0	0	0	1	0	1	0	1	0	0	1	0	1
S2_11409845	2	11409845	33.6853	1	0	0	1	0	1	1	0	1	1	1	1	0	1	0	1	0	0	1	1	1	0	0	0	0	1	0	0	0	1	0	0	1	0	0	0	1	0	1	0	1	0	0	1	0	1
S2_11410660	2	11410660	33.6853	1	0	0	1	0	1	1	0	1	1	1	1	0	1	0	1	0	0	1	1	1	0	0	0	0	1	0	0	0	1	0	0	1	0	0	0	1	0	1	0	1	0	0	1	0	1
S2_11460256	2	11460256	33.6853	1	0	0	1	0	1	1	0	1	1	1	1	0	1	0	1	0	0	1	1	1	0	0	0	0	1	0	0	0	1	0	0	1	0	0	0	1	0	1	0	1	0	0	1	0	1
S2_11466476	2	11466476	33.6853	1	0	0	1	0	1	1	0	1	1	1	1	0	1	0	1	0	0	1	1	1	0	0	0	0	1	0	0	0	1	0	0	1	0	0	0	1	0	1	0	1	0	0	1	0	1
S2_11476714	2	11476714	33.6853	1	0	0	1	0	1	1	0	1	1	1	1	0	1	0	1	0	0	1	1	1	0	0	0	0	1	0	0	0	1	0	0	1	0	0	0	1	0	1	0	1	0	0	1	0	1
S2_11516004	2	11516004	33.6853	1	0	0	1	0	1	1	0	1	1	1	1	0	1	0	1	0	0	1	1	1	0	0	0	0	1	0	0	0	1	0	0	1	0	0	0	1	0	1	0	1	0	0	1	0	1
S2_11552984	2	11552984	33.6853	1	0	0	1	0	1	1	0	1	1	1	1	0	1	0	1	0	0	1	1	1	0	0	0	0	1	0	0	0	1	0	0	1	0	0	0	1	0	1	0	1	0	0	1	0	1
S2_11553042	2	11553042	33.6853	1	0	0	1	0	1	1	0	1	1	1	1	0	1	0	1	0	0	1	1	1	0	0	0	0	1	0	0	0	1	0	0	1	0	0	0	1	0	1	0	1	0	0	1	0	1
S2_11582072	2	11582072	33.6853	1	0	0	1	0	1	1	0	1	1	1	1	0	1	0	1	0	0	1	1	1	0	0	0	0	1	0	0	0	1	0	0	1	0	0	0	1	0	1	0	1	0	0	1	0	1
S2_11683302	2	11683302	33.6853	1	0	0	1	0	1	1	0	1	1	1	1	0	1	0	1	0	0	1	1	1	0	0	0	0	1	0	0	0	1	0	0	1	0	0	0	1	0	1	0	1	0	0	1	0	1
S2_11725431	2	11725431	33.6853	1	0	0	1	0	1	1	0	1	1	1	1	0	1	0	1	0	0	1	1	1	0	0	0	0	1	0	0	0	1	0	0	1	0	0	0	1	0	1	0	1	0	0	1	0	1
S2_11728287	2	11728287	33.6853	1	0	0	1	0	1	1	0	1	1	1	1	0	1	0	1	0	0	1	1	1	0	0	0	0	1	0	0	0	1	0	0	1	0	0	0	1	0	1	0	1	0	0	1	0	1
S2_11752314	2	11752314	33.6853	1	0	0	1	0	1	1	0	1	1	1	1	0	1	0	1	0	0	1	1	1	0	0	0	0	1	0	0	0	1	0	0	1	0	0	0	1	0	1	0	1	0	0	1	0	1
S2_11793471	2	11793471	33.6853	1	0	0	1	0	1	1	0	1	1	1	1	0	1	0	1	0	0	1	1	1	0	0	0	0	1	0	0	0	1	0	0	1	0	0	0	1	0	1	0	1	0	0	1	0	1
S2_11808156	2	11808156	33.6853	1	0	0	1	0	1	1	0	1	1	1	1	0	1	0	1	0	0	1	1	1	0	0	0	0	1	0	0	0	1	0	0	1	0	0	0	1	0	1	0	1	0	0	1	0	1
S2_11852047	2	11852047	33.6853	1	0	0	1	0	1	1	0	1	1	1	1	0	1	0	1	0	0	1	1	1	0	0	0	0	1	0	0	0	1	0	0	1	0	0	0	1	0	1	0	1	0	0	1	0	1
S2_11858148	2	11858148	33.6853	1	0	0	1	0	1	1	0	1	1	1	1	0	1	0	1	0	0	1	1	1	0	0	0	0	1	0	0	0	1	0	0	1	0	0	0	1	0	1	0	1	0	0	1	0	1
S2_11858195	2	11858195	33.6853	1	0	0	1	0	1	1	0	1	1	1	1	0	1	0	1	0	0	1	1	1	0	0	0	0	1	0	0	0	1	0	0	1	0	0	0	1	0	1	0	1	0	0	1	0	1
S2_11900964	2	11900964	33.6853	1	0	0	1	0	1	1	0	1	1	1	1	0	1	0	1	0	0	1	1	1	0	0	0	0	1	0	0	0	1	0	0	1	0	0	0	1	0	1	0	1	0	0	1	0	1
S2_11936393	2	11936393	33.6853	1	0	0	1	0	1	1	0	1	1	1	1	0	1	0	1	0	0	1	1	1	0	0	0	0	1	0	0	0	1	0	0	1	0	0	0	1	0	1	0	1	0	0	1	0	1
S2_11938193	2	11938193	33.6853	1	0	0	1	0	1	1	0	1	1	1	1	0	1	0	1	0	0	1	1	1	0	0	0	0	1	0	0	0	1	0	0	1	0	0	0	1	0	1	0	1	0	0	1	0	1
S2_11955855	2	11955855	33.6853	1	0	0	1	0	1	1	0	1	1	1	1	0	1	0	1	0	0	1	1	1	0	0	0	0	1	0	0	0	1	0	0	1	0	0	0	1	0	1	0	1	0	0	1	0	1
S2_11966673	2	11966673	33.6853	1	0	0	1	0	1	1	0	1	1	1	1	0	1	0	1	0	0	1	1	1	0	0	0	0	1	0	0	0	1	0	0	1	0	0	0	1	0	1	0	1	0	0	1	0	1
S2_11977994	2	11977994	33.6853	1	0	0	1	0	1	1	0	1	1	1	1	0	1	0	1	0	0	1	1	1	0	0	0	0	1	0	0	0	1	0	0	1	0	0	0	1	0	1	0	1	0	0	1	0	1
S2_11982445	2	11982445	33.6853	1	0	0	1	0	1	1	0	1	1	1	1	0	1	0	1	0	0	1	1	1	0	0	0	0	1	0	0	0	1	0	0	1	0	0	0	1	0	1	0	1	0	0	1	0	1
S2_11997226	2	11997226	33.6853	1	0	0	1	0	1	1	0	1	1	1	1	0	1	0	1	0	0	1	1	1	0	0	0	0	1	0	0	0	1	0	0	1	0	0	0	1	0	1	0	1	0	0	1	0	1
S2_11997305	2	11997305	33.6853	1	0	0	1	0	1	1	0	1	1	1	1	0	1	0	1	0	0	1	1	1	0	0	0	0	1	0	0	0	1	0	0	1	0	0	0	1	0	1	0	1	0	0	1	0	1
S2_12010840	2	12010840	33.6853	1	0	0	1	0	1	1	0	1	1	1	1	0	1	0	1	0	0	1	1	1	0	0	0	0	1	0	0	0	1	0	0	1	0	0	0	1	0	1	0	1	0	0	1	0	1
S2_12016168	2	12016168	33.6853	1	0	0	1	0	1	1	0	1	1	1	1	0	1	0	1	0	0	1	1	1	0	0	0	0	1	0	0	0	1	0	0	1	0	0	0	1	0	1	0	1	0	0	1	0	1
S2_12018003	2	12018003	33.6853	1	0	0	1	0	1	1	0	1	1	1	1	0	1	0	1	0	0	1	1	1	0	0	0	0	1	0	0	0	1	0	0	1	0	0	0	1	0	1	0	1	0	0	1	0	1
S2_12021933	2	12021933	33.6853	1	0	0	1	0	1	1	0	1	1	1	1	0	1	0	1	0	0	1	1	1	0	0	0	0	1	0	0	0	1	0	0	1	0	0	0	1	0	1	0	1	0	0	1	0	1
S2_12037412	2	12037412	33.6853	1	0	0	1	0	1	1	0	1	1	1	1	0	1	0	1	0	0	1	1	1	0	0	0	0	1	0	0	0	1	0	0	1	0	0	0	1	0	1	0	1	0	0	1	0	1
S2_12040162	2	12040162	33.6853	1	0	0	1	0	1	1	0	1	1	1	1	0	1	0	1	0	0	1	1	1	0	0	0	0	1	0	0	0	1	0	0	1	0	0	0	1	0	1	0	1	0	0	1	0	1
S2_12046564	2	12046564	33.6853	1	0	0	1	0	1	1	0	1	1	1	1	0	1	0	1	0	0	1	1	1	0	0	0	0	1	0	0	0	1	0	0	1	0	0	0	1	0	1	0	1	0	0	1	0	1
S2_12046606	2	12046606	33.6853	1	0	0	1	0	1	1	0	1	1	1	1	0	1	0	1	0	0	1	1	1	0	0	0	0	1	0	0	0	1	0	0	1	0	0	0	1	0	1	0	1	0	0	1	0	1
S2_12090301	2	12090301	33.6853	1	0	0	1	0	1	1	0	1	1	1	1	0	1	0	1	0	0	1	1	1	0	0	0	0	1	0	0	0	1	0	0	1	0	0	0	1	0	1	0	1	0	0	1	0	1
S2_12103333	2	12103333	33.6853	1	0	0	1	0	1	1	0	1	1	1	1	0	1	0	1	0	0	1	1	1	0	0	0	0	1	0	0	0	1	0	0	1	0	0	0	1	0	1	0	1	0	0	1	0	1
S2_12103443	2	12103443	33.6853	1	0	0	1	0	1	1	0	1	1	1	1	0	1	0	1	0	0	1	1	1	0	0	0	0	1	0	0	0	1	0	0	1	0	0	0	1	0	1	0	1	0	0	1	0	1
S2_12440035	2	12440035	33.6853	1	0	0	1	0	1	1	0	1	1	1	1	0	1	0	1	0	0	1	1	1	0	0	0	0	1	0	0	0	1	0	0	1	0	0	0	1	0	1	0	1	0	0	1	0	1
S2_12442964	2	12442964	33.6853	1	0	0	1	0	1	1	0	1	1	1	1	0	1	0	1	0	0	1	1	1	0	0	0	0	1	0	0	0	1	0	0	1	0	0	0	1	0	1	0	1	0	0	1	0	1
S2_12446749	2	12446749	33.6853	1	0	0	1	0	1	1	0	1	1	1	1	0	1	0	1	0	0	1	1	1	0	0	0	0	1	0	0	0	1	0	0	1	0	0	0	1	0	1	0	1	0	0	1	0	1
S2_12455447	2	12455447	33.6853	1	0	0	1	0	1	1	0	1	1	1	1	0	1	0	1	0	0	1	1	1	0	0	0	0	1	0	0	0	1	0	0	1	0	0	0	1	0	1	0	1	0	0	1	0	1
S2_12476805	2	12476805	33.6853	1	0	0	1	0	1	1	0	1	1	1	1	0	1	0	1	0	0	1	1	1	0	0	0	0	1	0	0	0	1	0	0	1	0	0	0	1	0	1	0	1	0	0	1	0	1
S2_12493545	2	12493545	33.6853	1	0	0	1	0	1	1	0	1	1	1	1	0	1	0	1	0	0	1	1	1	0	0	0	0	1	0	0	0	1	0	0	1	0	0	0	1	0	1	0	1	0	0	1	0	1
S2_12515957	2	12515957	33.6853	1	0	0	1	0	1	1	0	1	1	1	1	0	1	0	1	0	0	1	1	1	0	0	0	0	1	0	0	0	1	0	0	1	0	0	0	1	0	1	0	1	0	0	1	0	1
S2_12520009	2	12520009	33.6853	1	0	0	1	0	1	1	0	1	1	1	1	0	1	0	1	0	0	1	1	1	0	0	0	0	1	0	0	0	1	0	0	1	0	0	0	1	0	1	0	1	0	0	1	0	1
S2_12522867	2	12522867	33.6853	1	0	0	1	0	1	1	0	1	1	1	1	0	1	0	1	0	0	1	1	1	0	0	0	0	1	0	0	0	1	0	0	1	0	0	0	1	0	1	0	1	0	0	1	0	1
S2_12541927	2	12541927	33.6853	1	0	0	1	0	1	1	0	1	1	1	1	0	1	0	1	0	0	1	1	1	0	0	0	0	1	0	0	0	1	0	0	1	0	0	0	1	0	1	0	1	0	0	1	0	1
S2_12549100	2	12549100	33.6853	1	0	0	1	0	1	1	0	1	1	1	1	0	1	0	1	0	0	1	1	1	0	0	0	0	1	0	0	0	1	0	0	1	0	0	0	1	0	1	0	1	0	0	1	0	1
S2_12549462	2	12549462	33.6853	1	0	0	1	0	1	1	0	1	1	1	1	0	1	0	1	0	0	1	1	1	0	0	0	0	1	0	0	0	1	0	0	1	0	0	0	1	0	1	0	1	0	0	1	0	1
S2_12551792	2	12551792	33.6853	1	0	0	1	0	1	1	0	1	1	1	1	0	1	0	1	0	0	1	1	1	0	0	0	0	1	0	0	0	1	0	0	1	0	0	0	1	0	1	0	1	0	0	1	0	1
S2_12641581	2	12641581	33.6853	1	0	0	1	0	1	1	0	1	1	1	1	0	1	0	1	0	0	1	1	1	0	0	0	0	1	0	0	0	1	0	0	1	0	0	0	1	0	1	0	1	0	0	1	0	1
S2_12641675	2	12641675	33.6853	1	0	0	1	0	1	1	0	1	1	1	1	0	1	0	1	0	0	1	1	1	0	0	0	0	1	0	0	0	1	0	0	1	0	0	0	1	0	1	0	1	0	0	1	0	1
S2_12663424	2	12663424	33.6853	1	0	0	1	0	1	1	0	1	1	1	1	0	1	0	1	0	0	1	1	1	0	0	0	0	1	0	0	0	1	0	0	1	0	0	0	1	0	1	0	1	0	0	1	0	1
S2_12673914	2	12673914	33.6853	1	0	0	1	0	1	1	0	1	1	1	1	0	1	0	1	0	0	1	1	1	0	0	0	0	1	0	0	0	1	0	0	1	0	0	0	1	0	1	0	1	0	0	1	0	1
S2_12678161	2	12678161	33.6853	1	0	0	1	0	1	1	0	1	1	1	1	0	1	0	1	0	0	1	1	1	0	0	0	0	1	0	0	0	1	0	0	1	0	0	0	1	0	1	0	1	0	0	1	0	1
S2_12692779	2	12692779	33.6853	1	0	0	1	0	1	1	0	1	1	1	1	0	1	0	1	0	0	1	1	1	0	0	0	0	1	0	0	0	1	0	0	1	0	0	0	1	0	1	0	1	0	0	1	0	1
S2_12701008	2	12701008	33.6853	1	0	0	1	0	1	1	0	1	1	1	1	0	1	0	1	0	0	1	1	1	0	0	0	0	1	0	0	0	1	0	0	1	0	0	0	1	0	1	0	1	0	0	1	0	1
S2_12704221	2	12704221	33.6853	1	0	0	1	0	1	1	0	1	1	1	1	0	1	0	1	0	0	1	1	1	0	0	0	0	1	0	0	0	1	0	0	1	0	0	0	1	0	1	0	1	0	0	1	0	1
S2_12704293	2	12704293	33.6853	1	0	0	1	0	1	1	0	1	1	1	1	0	1	0	1	0	0	1	1	1	0	0	0	0	1	0	0	0	1	0	0	1	0	0	0	1	0	1	0	1	0	0	1	0	1
S2_12722858	2	12722858	33.6853	1	0	0	1	0	1	1	0	1	1	1	1	0	1	0	1	0	0	1	1	1	0	0	0	0	1	0	0	0	1	0	0	1	0	0	0	1	0	1	0	1	0	0	1	0	1
S2_12730281	2	12730281	33.6853	1	0	0	1	0	1	1	0	1	1	1	1	0	1	0	1	0	0	1	1	1	0	0	0	0	1	0	0	0	1	0	0	1	0	0	0	1	0	1	0	1	0	0	1	0	1
S2_12745451	2	12745451	33.6853	1	0	0	1	0	1	1	0	1	1	1	1	0	1	0	1	0	0	1	1	1	0	0	0	0	1	0	0	0	1	0	0	1	0	0	0	1	0	1	0	1	0	0	1	0	1
S2_12778174	2	12778174	33.6853	1	0	0	1	0	1	1	0	1	1	1	1	0	1	0	1	0	0	1	1	1	0	0	0	0	1	0	0	0	1	0	0	1	0	0	0	1	0	1	0	1	0	0	1	0	1
S2_12778290	2	12778290	33.6853	1	0	0	1	0	1	1	0	1	1	1	1	0	1	0	1	0	0	1	1	1	0	0	0	0	1	0	0	0	1	0	0	1	0	0	0	1	0	1	0	1	0	0	1	0	1
S2_12778420	2	12778420	33.6853	1	0	0	1	0	1	1	0	1	1	1	1	0	1	0	1	0	0	1	1	1	0	0	0	0	1	0	0	0	1	0	0	1	0	0	0	1	0	1	0	1	0	0	1	0	1
S2_12782032	2	12782032	33.6853	1	0	0	1	0	1	1	0	1	1	1	1	0	1	0	1	0	0	1	1	1	0	0	0	0	1	0	0	0	1	0	0	1	0	0	0	1	0	1	0	1	0	0	1	0	1
S2_12787998	2	12787998	33.6853	1	0	0	1	0	1	1	0	1	1	1	1	0	1	0	1	0	0	1	1	1	0	0	0	0	1	0	0	0	1	0	0	1	0	0	0	1	0	1	0	1	0	0	1	0	1
S2_12788115	2	12788115	33.6853	1	0	0	1	0	1	1	0	1	1	1	1	0	1	0	1	0	0	1	1	1	0	0	0	0	1	0	0	0	1	0	0	1	0	0	0	1	0	1	0	1	0	0	1	0	1
S2_12796943	2	12796943	33.6853	1	0	0	1	0	1	1	0	1	1	1	1	0	1	0	1	0	0	1	1	1	0	0	0	0	1	0	0	0	1	0	0	1	0	0	0	1	0	1	0	1	0	0	1	0	1
S2_12806104	2	12806104	33.6853	1	0	0	1	0	1	1	0	1	1	1	1	0	1	0	1	0	0	1	1	1	0	0	0	0	1	0	0	0	1	0	0	1	0	0	0	1	0	1	0	1	0	0	1	0	1
S2_12808907	2	12808907	33.6853	1	0	0	1	0	1	1	0	1	1	1	1	0	1	0	1	0	0	1	1	1	0	0	0	0	1	0	0	0	1	0	0	1	0	0	0	1	0	1	0	1	0	0	1	0	1
S2_12810993	2	12810993	33.6853	1	0	0	1	0	1	1	0	1	1	1	1	0	1	0	1	0	0	1	1	1	0	0	0	0	1	0	0	0	1	0	0	1	0	0	0	1	0	1	0	1	0	0	1	0	1
S2_12833697	2	12833697	33.6853	1	0	0	1	0	1	1	0	1	1	1	1	0	1	0	1	0	0	1	1	1	0	0	0	0	1	0	0	0	1	0	0	1	0	0	0	1	0	1	0	1	0	0	1	0	1
S2_12962527	2	12962527	33.6853	1	0	0	1	0	1	1	0	1	1	1	1	0	1	0	1	0	0	1	1	1	0	0	0	0	1	0	0	0	1	0	0	1	0	0	0	1	0	1	0	1	0	0	1	0	1
S2_13108534	2	13108534	33.6853	1	0	0	1	0	1	1	0	1	1	1	1	0	1	0	1	0	0	1	1	1	0	0	0	0	1	0	0	0	1	0	0	1	0	0	0	1	0	1	0	1	0	0	1	0	1
S2_13137763	2	13137763	33.6853	1	0	0	1	0	1	1	0	1	1	1	1	0	1	0	1	0	0	1	1	1	0	0	0	0	1	0	0	0	1	0	0	1	0	0	0	1	0	1	0	1	0	0	1	0	1
S2_13706047	2	13706047	33.6853	1	0	0	1	0	1	1	0	1	1	1	1	0	1	0	1	0	0	1	1	1	0	0	0	0	1	0	0	0	1	0	0	1	0	0	0	1	0	1	0	1	0	0	1	0	1
S2_13734376	2	13734376	33.6853	1	0	0	1	0	1	1	0	1	1	1	1	0	1	0	1	0	0	1	1	1	0	0	0	0	1	0	0	0	1	0	0	1	0	0	0	1	0	1	0	1	0	0	1	0	1
S2_13803824	2	13803824	33.6853	1	0	0	1	0	1	1	0	1	1	1	1	0	1	0	1	0	0	1	1	1	0	0	0	0	1	0	0	0	1	0	0	1	0	0	0	1	0	1	0	1	0	0	1	0	1
S2_14010694	2	14010694	33.6853	1	0	0	1	0	1	1	0	1	1	1	1	0	1	0	1	0	0	1	1	1	0	0	0	0	1	0	0	0	1	0	0	1	0	0	0	1	0	1	0	1	0	0	1	0	1
S2_14063708	2	14063708	33.6853	1	0	0	1	0	1	1	0	1	1	1	1	0	1	0	1	0	0	1	1	1	0	0	0	0	1	0	0	0	1	0	0	1	0	0	0	1	0	1	0	1	0	0	1	0	1
S2_14157320	2	14157320	33.6853	1	0	0	1	0	1	1	0	1	1	1	1	0	1	0	1	0	0	1	1	1	0	0	0	0	1	0	0	0	1	0	0	1	0	0	0	1	0	1	0	1	0	0	1	0	1
S2_14157868	2	14157868	33.6853	1	0	0	1	0	1	1	0	1	1	1	1	0	1	0	1	0	0	1	1	1	0	0	0	0	1	0	0	0	1	0	0	1	0	0	0	1	0	1	0	1	0	0	1	0	1
S2_10344104	2	10344104	33.9786	1	0	0	1	0	1	1	0	1	1	1	1	0	1	0	1	0	0	1	1	1	0	0	0	0	1	0	0	0	1	0	0	1	0	0	0	1	0	1	0	1	0	0	1	0	1
S2_10344167	2	10344167	33.9786	1	0	0	1	0	1	1	0	1	1	1	1	0	1	0	1	0	0	1	1	1	0	0	0	0	1	0	0	0	1	0	0	1	0	0	0	1	0	1	0	1	0	0	1	0	1
S2_9462277	2	9462277	34.1252	1	0	0	1	0	1	1	0	1	1	1	1	0	1	0	1	0	0	1	1	1	0	0	0	0	1	0	0	0	1	0	0	1	0	0	0	1	0	1	0	1	0	0	1	0	1
S2_9465706	2	9465706	34.1252	1	0	0	1	0	1	1	0	1	1	1	1	0	1	0	1	0	0	1	1	1	0	0	0	0	1	0	0	0	1	0	0	1	0	0	0	1	0	1	0	1	0	0	1	0	1
S2_9468244	2	9468244	34.1252	1	0	0	1	0	1	1	0	1	1	1	1	0	1	0	1	0	0	1	1	1	0	0	0	0	1	0	0	0	1	0	0	1	0	0	0	1	0	1	0	1	0	0	1	0	1
S2_9483665	2	9483665	34.1252	1	0	0	1	0	1	1	0	1	1	1	1	0	1	0	1	0	0	1	1	1	0	0	0	0	1	0	0	0	1	0	0	1	0	0	0	1	0	1	0	1	0	0	1	0	1
S2_9486901	2	9486901	34.1252	1	0	0	1	0	1	1	0	1	1	1	1	0	1	0	1	0	0	1	1	1	0	0	0	0	1	0	0	0	1	0	0	1	0	0	0	1	0	1	0	1	0	0	1	0	1
S2_9490856	2	9490856	34.1252	1	0	0	1	0	1	1	0	1	1	1	1	0	1	0	1	0	0	1	1	1	0	0	0	0	1	0	0	0	1	0	0	1	0	0	0	1	0	1	0	1	0	0	1	0	1
S2_9499081	2	9499081	34.1252	1	0	0	1	0	1	1	0	1	1	1	1	0	1	0	1	0	0	1	1	1	0	0	0	0	1	0	0	0	1	0	0	1	0	0	0	1	0	1	0	1	0	0	1	0	1
S2_9499129	2	9499129	34.1252	1	0	0	1	0	1	1	0	1	1	1	1	0	1	0	1	0	0	1	1	1	0	0	0	0	1	0	0	0	1	0	0	1	0	0	0	1	0	1	0	1	0	0	1	0	1
S2_9512349	2	9512349	34.1252	1	0	0	1	0	1	1	0	1	1	1	1	0	1	0	1	0	0	1	1	1	0	0	0	0	1	0	0	0	1	0	0	1	0	0	0	1	0	1	0	1	0	0	1	0	1
S2_9512475	2	9512475	34.1252	1	0	0	1	0	1	1	0	1	1	1	1	0	1	0	1	0	0	1	1	1	0	0	0	0	1	0	0	0	1	0	0	1	0	0	0	1	0	1	0	1	0	0	1	0	1
S2_9556817	2	9556817	34.1252	1	0	0	1	0	1	1	0	1	1	1	1	0	1	0	1	0	0	1	1	1	0	0	0	0	1	0	0	0	1	0	0	1	0	0	0	1	0	1	0	1	0	0	1	0	1
S2_9580335	2	9580335	34.1252	1	0	0	1	0	1	1	0	1	1	1	1	0	1	0	1	0	0	1	1	1	0	0	0	0	1	0	0	0	1	0	0	1	0	0	0	1	0	1	0	1	0	0	1	0	1
S2_9592349	2	9592349	34.1252	1	0	0	1	0	1	1	0	1	1	1	1	0	1	0	1	0	0	1	1	1	0	0	0	0	1	0	0	0	1	0	0	1	0	0	0	1	0	1	0	1	0	0	1	0	1
S2_9593483	2	9593483	34.1252	1	0	0	1	0	1	1	0	1	1	1	1	0	1	0	1	0	0	1	1	1	0	0	0	0	1	0	0	0	1	0	0	1	0	0	0	1	0	1	0	1	0	0	1	0	1
S2_9625335	2	9625335	34.1252	1	0	0	1	0	1	1	0	1	1	1	1	0	1	0	1	0	0	1	1	1	0	0	0	0	1	0	0	0	1	0	0	1	0	0	0	1	0	1	0	1	0	0	1	0	1
S2_9642314	2	9642314	34.1252	1	0	0	1	0	1	1	0	1	1	1	1	0	1	0	1	0	0	1	1	1	0	0	0	0	1	0	0	0	1	0	0	1	0	0	0	1	0	1	0	1	0	0	1	0	1
S2_9700706	2	9700706	34.1252	1	0	0	1	0	1	1	0	1	1	1	1	0	1	0	1	0	0	1	1	1	0	0	0	0	1	0	0	0	1	0	0	1	0	0	0	1	0	1	0	1	0	0	1	0	1
S2_9720932	2	9720932	34.1252	1	0	0	1	0	1	1	0	1	1	1	1	0	1	0	1	0	0	1	1	1	0	0	0	0	1	0	0	0	1	0	0	1	0	0	0	1	0	1	0	1	0	0	1	0	1
S2_9763789	2	9763789	34.1252	1	0	0	1	0	1	1	0	1	1	1	1	0	1	0	1	0	0	1	1	1	0	0	0	0	1	0	0	0	1	0	0	1	0	0	0	1	0	1	0	1	0	0	1	0	1
S2_9777356	2	9777356	34.1252	1	0	0	1	0	1	1	0	1	1	1	1	0	1	0	1	0	0	1	1	1	0	0	0	0	1	0	0	0	1	0	0	1	0	0	0	1	0	1	0	1	0	0	1	0	1
S2_9777492	2	9777492	34.1252	1	0	0	1	0	1	1	0	1	1	1	1	0	1	0	1	0	0	1	1	1	0	0	0	0	1	0	0	0	1	0	0	1	0	0	0	1	0	1	0	1	0	0	1	0	1
S2_9797227	2	9797227	34.1252	1	0	0	1	0	1	1	0	1	1	1	1	0	1	0	1	0	0	1	1	1	0	0	0	0	1	0	0	0	1	0	0	1	0	0	0	1	0	1	0	1	0	0	1	0	1
S2_9821758	2	9821758	34.1252	1	0	0	1	0	1	1	0	1	1	1	1	0	1	0	1	0	0	1	1	1	0	0	0	0	1	0	0	0	1	0	0	1	0	0	0	1	0	1	0	1	0	0	1	0	1
S2_9825330	2	9825330	34.1252	1	0	0	1	0	1	1	0	1	1	1	1	0	1	0	1	0	0	1	1	1	0	0	0	0	1	0	0	0	1	0	0	1	0	0	0	1	0	1	0	1	0	0	1	0	1
S2_9839765	2	9839765	34.1252	1	0	0	1	0	1	1	0	1	1	1	1	0	1	0	1	0	0	1	1	1	0	0	0	0	1	0	0	0	1	0	0	1	0	0	0	1	0	1	0	1	0	0	1	0	1
S2_9855825	2	9855825	34.1252	1	0	0	1	0	1	1	0	1	1	1	1	0	1	0	1	0	0	1	1	1	0	0	0	0	1	0	0	0	1	0	0	1	0	0	0	1	0	1	0	1	0	0	1	0	1
S2_9885915	2	9885915	34.1252	1	0	0	1	0	1	1	0	1	1	1	1	0	1	0	1	0	0	1	1	1	0	0	0	0	1	0	0	0	1	0	0	1	0	0	0	1	0	1	0	1	0	0	1	0	1
S2_9914378	2	9914378	34.1252	1	0	0	1	0	1	1	0	1	1	1	1	0	1	0	1	0	0	1	1	1	0	0	0	0	1	0	0	0	1	0	0	1	0	0	0	1	0	1	0	1	0	0	1	0	1
S2_9920055	2	9920055	34.1252	1	0	0	1	0	1	1	0	1	1	1	1	0	1	0	1	0	0	1	1	1	0	0	0	0	1	0	0	0	1	0	0	1	0	0	0	1	0	1	0	1	0	0	1	0	1
S2_9922885	2	9922885	34.1252	1	0	0	1	0	1	1	0	1	1	1	1	0	1	0	1	0	0	1	1	1	0	0	0	0	1	0	0	0	1	0	0	1	0	0	0	1	0	1	0	1	0	0	1	0	1
S2_9938362	2	9938362	34.1252	1	0	0	1	0	1	1	0	1	1	1	1	0	1	0	1	0	0	1	1	1	0	0	0	0	1	0	0	0	1	0	0	1	0	0	0	1	0	1	0	1	0	0	1	0	1
S2_9962037	2	9962037	34.1252	1	0	0	1	0	1	1	0	1	1	1	1	0	1	0	1	0	0	1	1	1	0	0	0	0	1	0	0	0	1	0	0	1	0	0	0	1	0	1	0	1	0	0	1	0	1
S2_10058526	2	10058526	34.1252	1	0	0	1	0	1	1	0	1	1	1	1	0	1	0	1	0	0	1	1	1	0	0	0	0	1	0	0	0	1	0	0	1	0	0	0	1	0	1	0	1	0	0	1	0	1
S2_10216551	2	10216551	34.1252	1	0	0	1	0	1	1	0	1	1	1	1	0	1	0	1	0	0	1	1	1	0	0	0	0	1	0	0	0	1	0	0	1	0	0	0	1	0	1	0	1	0	0	1	0	1
S2_8479062	2	8479062	34.4267	1	0	0	1	0	1	1	0	1	1	1	1	0	1	0	1	0	0	1	1	1	0	0	0	0	1	0	0	0	1	0	0	1	0	0	0	1	0	1	0	1	0	1	1	0	1
S2_8761628	2	8761628	34.4267	1	0	0	1	0	1	1	0	1	1	1	1	0	1	0	1	0	0	1	1	1	0	0	0	0	1	0	0	0	1	0	0	1	0	0	0	1	0	1	0	1	0	1	1	0	1
S2_8800258	2	8800258	34.4267	1	0	0	1	0	1	1	0	1	1	1	1	0	1	0	1	0	0	1	1	1	0	0	0	0	1	0	0	0	1	0	0	1	0	0	0	1	0	1	0	1	0	1	1	0	1
S2_8810343	2	8810343	34.4267	1	0	0	1	0	1	1	0	1	1	1	1	0	1	0	1	0	0	1	1	1	0	0	0	0	1	0	0	0	1	0	0	1	0	0	0	1	0	1	0	1	0	1	1	0	1
S2_8812025	2	8812025	34.4267	1	0	0	1	0	1	1	0	1	1	1	1	0	1	0	1	0	0	1	1	1	0	0	0	0	1	0	0	0	1	0	0	1	0	0	0	1	0	1	0	1	0	1	1	0	1
S2_8814065	2	8814065	34.4267	1	0	0	1	0	1	1	0	1	1	1	1	0	1	0	1	0	0	1	1	1	0	0	0	0	1	0	0	0	1	0	0	1	0	0	0	1	0	1	0	1	0	1	1	0	1
S2_8817780	2	8817780	34.4267	1	0	0	1	0	1	1	0	1	1	1	1	0	1	0	1	0	0	1	1	1	0	0	0	0	1	0	0	0	1	0	0	1	0	0	0	1	0	1	0	1	0	1	1	0	1
S2_8848167	2	8848167	34.4267	1	0	0	1	0	1	1	0	1	1	1	1	0	1	0	1	0	0	1	1	1	0	0	0	0	1	0	0	0	1	0	0	1	0	0	0	1	0	1	0	1	0	1	1	0	1
S2_8848176	2	8848176	34.4267	1	0	0	1	0	1	1	0	1	1	1	1	0	1	0	1	0	0	1	1	1	0	0	0	0	1	0	0	0	1	0	0	1	0	0	0	1	0	1	0	1	0	1	1	0	1
S2_8863472	2	8863472	34.4267	1	0	0	1	0	1	1	0	1	1	1	1	0	1	0	1	0	0	1	1	1	0	0	0	0	1	0	0	0	1	0	0	1	0	0	0	1	0	1	0	1	0	1	1	0	1
S2_8863544	2	8863544	34.4267	1	0	0	1	0	1	1	0	1	1	1	1	0	1	0	1	0	0	1	1	1	0	0	0	0	1	0	0	0	1	0	0	1	0	0	0	1	0	1	0	1	0	1	1	0	1
S2_8880372	2	8880372	34.4267	1	0	0	1	0	1	1	0	1	1	1	1	0	1	0	1	0	0	1	1	1	0	0	0	0	1	0	0	0	1	0	0	1	0	0	0	1	0	1	0	1	0	1	1	0	1
S2_8882881	2	8882881	34.4267	1	0	0	1	0	1	1	0	1	1	1	1	0	1	0	1	0	0	1	1	1	0	0	0	0	1	0	0	0	1	0	0	1	0	0	0	1	0	1	0	1	0	1	1	0	1
S2_8884075	2	8884075	34.4267	1	0	0	1	0	1	1	0	1	1	1	1	0	1	0	1	0	0	1	1	1	0	0	0	0	1	0	0	0	1	0	0	1	0	0	0	1	0	1	0	1	0	1	1	0	1
S2_8915810	2	8915810	34.4267	1	0	0	1	0	1	1	0	1	1	1	1	0	1	0	1	0	0	1	1	1	0	0	0	0	1	0	0	0	1	0	0	1	0	0	0	1	0	1	0	1	0	1	1	0	1
S2_8920728	2	8920728	34.4267	1	0	0	1	0	1	1	0	1	1	1	1	0	1	0	1	0	0	1	1	1	0	0	0	0	1	0	0	0	1	0	0	1	0	0	0	1	0	1	0	1	0	1	1	0	1
S2_8933404	2	8933404	34.4267	1	0	0	1	0	1	1	0	1	1	1	1	0	1	0	1	0	0	1	1	1	0	0	0	0	1	0	0	0	1	0	0	1	0	0	0	1	0	1	0	1	0	1	1	0	1
S2_8984315	2	8984315	34.4267	1	0	0	1	0	1	1	0	1	1	1	1	0	1	0	1	0	0	1	1	1	0	0	0	0	1	0	0	0	1	0	0	1	0	0	0	1	0	1	0	1	0	1	1	0	1
S2_8998961	2	8998961	34.4267	1	0	0	1	0	1	1	0	1	1	1	1	0	1	0	1	0	0	1	1	1	0	0	0	0	1	0	0	0	1	0	0	1	0	0	0	1	0	1	0	1	0	1	1	0	1
S2_9022021	2	9022021	34.4267	1	0	0	1	0	1	1	0	1	1	1	1	0	1	0	1	0	0	1	1	1	0	0	0	0	1	0	0	0	1	0	0	1	0	0	0	1	0	1	0	1	0	1	1	0	1
S2_9049123	2	9049123	34.4267	1	0	0	1	0	1	1	0	1	1	1	1	0	1	0	1	0	0	1	1	1	0	0	0	0	1	0	0	0	1	0	0	1	0	0	0	1	0	1	0	1	0	1	1	0	1
S2_9049191	2	9049191	34.4267	1	0	0	1	0	1	1	0	1	1	1	1	0	1	0	1	0	0	1	1	1	0	0	0	0	1	0	0	0	1	0	0	1	0	0	0	1	0	1	0	1	0	1	1	0	1
S2_9173451	2	9173451	34.4267	1	0	0	1	0	1	1	0	1	1	1	1	0	1	0	1	0	0	1	1	1	0	0	0	0	1	0	0	0	1	0	0	1	0	0	0	1	0	1	0	1	0	1	1	0	1
S2_9183712	2	9183712	34.4267	1	0	0	1	0	1	1	0	1	1	1	1	0	1	0	1	0	0	1	1	1	0	0	0	0	1	0	0	0	1	0	0	1	0	0	0	1	0	1	0	1	0	1	1	0	1
S2_9193383	2	9193383	34.4267	1	0	0	1	0	1	1	0	1	1	1	1	0	1	0	1	0	0	1	1	1	0	0	0	0	1	0	0	0	1	0	0	1	0	0	0	1	0	1	0	1	0	1	1	0	1
S2_9198711	2	9198711	34.4267	1	0	0	1	0	1	1	0	1	1	1	1	0	1	0	1	0	0	1	1	1	0	0	0	0	1	0	0	0	1	0	0	1	0	0	0	1	0	1	0	1	0	1	1	0	1
S2_9205263	2	9205263	34.4267	1	0	0	1	0	1	1	0	1	1	1	1	0	1	0	1	0	0	1	1	1	0	0	0	0	1	0	0	0	1	0	0	1	0	0	0	1	0	1	0	1	0	1	1	0	1
S2_9251681	2	9251681	34.4267	1	0	0	1	0	1	1	0	1	1	1	1	0	1	0	1	0	0	1	1	1	0	0	0	0	1	0	0	0	1	0	0	1	0	0	0	1	0	1	0	1	0	1	1	0	1
S2_9301599	2	9301599	34.4267	1	0	0	1	0	1	1	0	1	1	1	1	0	1	0	1	0	0	1	1	1	0	0	0	0	1	0	0	0	1	0	0	1	0	0	0	1	0	1	0	1	0	1	1	0	1
S2_9308313	2	9308313	34.4267	1	0	0	1	0	1	1	0	1	1	1	1	0	1	0	1	0	0	1	1	1	0	0	0	0	1	0	0	0	1	0	0	1	0	0	0	1	0	1	0	1	0	1	1	0	1
S2_9317485	2	9317485	34.4267	1	0	0	1	0	1	1	0	1	1	1	1	0	1	0	1	0	0	1	1	1	0	0	0	0	1	0	0	0	1	0	0	1	0	0	0	1	0	1	0	1	0	1	1	0	1
S2_9330145	2	9330145	34.4267	1	0	0	1	0	1	1	0	1	1	1	1	0	1	0	1	0	0	1	1	1	0	0	0	0	1	0	0	0	1	0	0	1	0	0	0	1	0	1	0	1	0	1	1	0	1
S2_9330231	2	9330231	34.4267	1	0	0	1	0	1	1	0	1	1	1	1	0	1	0	1	0	0	1	1	1	0	0	0	0	1	0	0	0	1	0	0	1	0	0	0	1	0	1	0	1	0	1	1	0	1
S2_9372812	2	9372812	34.4267	1	0	0	1	0	1	1	0	1	1	1	1	0	1	0	1	0	0	1	1	1	0	0	0	0	1	0	0	0	1	0	0	1	0	0	0	1	0	1	0	1	0	NA	1	0	1
S2_9416151	2	9416151	34.4267	1	0	0	1	0	1	1	0	1	1	1	1	0	1	0	1	0	0	1	1	1	0	0	0	0	1	0	0	0	1	0	0	1	0	0	0	1	0	1	0	1	0	NA	1	0	1
S2_9441003	2	9441003	34.4267	1	0	0	1	0	1	1	0	1	1	1	1	0	1	0	1	0	0	1	1	1	0	0	0	0	1	0	0	0	1	0	0	1	0	0	0	1	0	1	0	1	0	NA	1	0	1
S2_8435432	2	8435432	34.7117	1	0	0	1	0	1	1	0	1	1	1	1	0	1	0	1	0	0	1	1	1	0	0	0	0	1	0	0	0	1	0	0	1	0	0	0	1	0	1	0	1	0	1	1	0	1
S2_8349602	2	8349602	35.005	1	0	0	1	0	1	1	0	1	1	1	1	0	1	0	1	0	0	1	1	1	0	0	0	0	1	0	0	0	1	0	0	1	0	0	0	1	0	1	0	1	0	1	1	0	1
S2_8350888	2	8350888	35.005	1	0	0	1	0	1	1	0	1	1	1	1	0	1	0	1	0	0	1	1	1	0	0	0	0	1	0	0	0	1	0	0	1	0	0	0	1	0	1	0	1	0	1	1	0	1
S2_8365029	2	8365029	35.005	1	0	0	1	0	1	1	0	1	1	1	1	0	1	0	1	0	0	1	1	1	0	0	0	0	1	0	0	0	1	0	0	1	0	0	0	1	0	1	0	1	0	1	1	0	1
S2_8365106	2	8365106	35.005	1	0	0	1	0	1	1	0	1	1	1	1	0	1	0	1	0	0	1	1	1	0	0	0	0	1	0	0	0	1	0	0	1	0	0	0	1	0	1	0	1	0	1	1	0	1
S2_8367153	2	8367153	35.005	1	0	0	1	0	1	1	0	1	1	1	1	0	1	0	1	0	0	1	1	1	0	0	0	0	1	0	0	0	1	0	0	1	0	0	0	1	0	1	0	1	0	1	1	0	1
S2_8367197	2	8367197	35.005	1	0	0	1	0	1	1	0	1	1	1	1	0	1	0	1	0	0	1	1	1	0	0	0	0	1	0	0	0	1	0	0	1	0	0	0	1	0	1	0	1	0	1	1	0	1
S2_8372620	2	8372620	35.005	1	0	0	1	0	1	1	0	1	1	1	1	0	1	0	1	0	0	1	1	1	0	0	0	0	1	0	0	0	1	0	0	1	0	0	0	1	0	1	0	1	0	1	1	0	1
S2_8145767	2	8145767	35.1516	1	0	0	1	0	1	1	0	1	1	1	1	0	1	0	1	0	0	1	1	1	0	0	0	0	1	0	0	0	1	0	0	1	0	0	0	1	0	1	0	1	0	1	1	0	1
S2_8235367	2	8235367	35.1516	1	0	0	1	0	1	1	0	1	1	1	1	0	1	0	1	0	0	1	1	1	0	0	0	0	1	0	0	0	1	0	0	1	0	0	0	1	0	1	0	1	0	1	1	0	1
S2_8285623	2	8285623	35.1516	1	0	0	1	0	1	1	0	1	1	1	1	0	1	0	1	0	0	1	1	1	0	0	0	0	1	0	0	0	1	0	0	1	0	0	0	1	0	1	0	1	0	1	1	0	1
S2_8329417	2	8329417	35.1516	1	0	0	1	0	1	1	0	1	1	1	1	0	1	0	1	0	0	1	1	1	0	0	0	0	1	0	0	0	1	0	0	1	0	0	0	1	0	1	0	1	0	1	1	0	1
S2_7934191	2	7934191	35.3816	1	0	0	1	0	1	1	0	1	1	1	1	0	1	0	1	0	0	1	1	1	0	0	0	0	1	0	0	0	1	0	0	1	0	0	0	1	0	1	0	1	0	1	1	0	1
S2_8022505	2	8022505	35.3816	1	0	0	1	0	1	1	0	1	1	1	1	0	1	0	1	0	0	1	1	1	0	0	0	0	1	0	0	0	1	0	0	1	0	0	0	1	0	1	0	1	0	1	1	0	1
S2_8022561	2	8022561	35.3816	1	0	0	1	0	1	1	0	1	1	1	1	0	1	0	1	0	0	1	1	1	0	0	0	0	1	0	0	0	1	0	0	1	0	0	0	1	0	1	0	1	0	1	1	0	1
S2_8043230	2	8043230	35.3816	1	0	0	1	0	1	1	0	1	1	1	1	0	1	0	1	0	0	1	1	1	0	0	0	0	1	0	0	0	1	0	0	1	0	0	0	1	0	1	0	1	0	1	1	0	1
S2_7566503	2	7566503	35.5915	1	0	0	1	0	1	1	0	1	1	1	1	0	1	0	1	0	0	1	1	1	0	0	0	0	1	0	0	0	1	0	0	1	0	0	0	1	0	1	0	1	0	1	1	0	1
S2_7643784	2	7643784	35.5915	1	0	0	1	0	1	1	0	1	1	1	1	0	1	0	1	0	0	1	1	1	0	0	0	0	1	0	0	0	1	0	0	1	0	0	0	1	0	1	0	1	0	1	1	0	1
S2_7722153	2	7722153	35.5915	1	0	0	1	0	1	1	0	1	1	1	1	0	1	0	1	0	0	1	1	1	0	0	0	0	1	0	0	0	1	0	0	1	0	0	0	1	0	1	0	1	0	1	1	0	1
S2_7735123	2	7735123	35.5915	1	0	0	1	0	1	1	0	1	1	1	1	0	1	0	1	0	0	1	1	1	0	0	0	0	1	0	0	0	1	0	0	1	0	0	0	1	0	1	0	1	0	1	1	0	1
S2_7779941	2	7779941	35.5915	1	0	0	1	0	1	1	0	1	1	1	1	0	1	0	1	0	0	1	1	1	0	0	0	0	1	0	0	0	1	0	0	1	0	0	0	1	0	1	0	1	0	1	1	0	1
S2_7934045	2	7934045	35.5915	1	0	0	1	0	1	1	0	1	1	1	1	0	1	0	1	0	0	1	1	1	0	0	0	0	1	0	0	0	1	0	0	1	0	0	0	1	0	1	0	1	0	1	1	0	1
S2_7216818	2	7216818	35.7381	1	0	0	1	0	1	1	0	1	1	1	1	0	1	0	1	0	0	1	1	1	0	0	0	0	1	0	0	0	1	0	0	1	0	0	0	1	0	1	0	1	0	1	1	0	1
S2_7254910	2	7254910	35.7381	1	0	0	1	0	1	1	0	1	1	1	1	0	1	0	1	0	0	1	1	1	0	0	0	0	1	0	0	0	1	0	0	1	0	0	0	1	0	1	0	1	0	1	1	0	1
S2_7275017	2	7275017	35.7381	1	0	0	1	0	1	1	0	1	1	1	1	0	1	0	1	0	0	1	1	1	0	0	0	0	1	0	0	0	1	0	0	1	0	0	0	1	0	1	0	1	0	1	1	0	1
S2_7495557	2	7495557	35.7381	1	0	0	1	0	1	1	0	1	1	1	1	0	1	0	1	0	0	1	1	1	0	0	0	0	1	0	0	0	1	0	0	1	0	0	0	1	0	1	0	1	0	1	1	0	1
S2_7513047	2	7513047	35.7381	1	0	0	1	0	1	1	0	1	1	1	1	0	1	0	1	0	0	1	1	1	0	0	0	0	1	0	0	0	1	0	0	1	0	0	0	1	0	1	0	1	0	1	1	0	1
S2_6857732	2	6857732	35.8939	1	0	0	1	0	1	1	0	1	1	1	1	0	1	0	1	0	0	1	1	1	0	0	0	0	1	0	0	0	1	0	0	1	0	0	0	1	0	1	0	1	0	1	1	0	1
S2_6863056	2	6863056	35.8939	1	0	0	1	0	1	1	0	1	1	1	1	0	1	0	1	0	0	1	1	1	0	0	0	0	1	0	0	0	1	0	0	1	0	0	0	1	0	1	0	1	0	1	1	0	1
S2_6878392	2	6878392	35.8939	1	0	0	1	0	1	1	0	1	1	1	1	0	1	0	1	0	0	1	1	1	0	0	0	0	1	0	0	0	1	0	0	1	0	0	0	1	0	1	0	1	0	1	1	0	1
S2_6881026	2	6881026	35.8939	1	0	0	1	0	1	1	0	1	1	1	1	0	1	0	1	0	0	1	1	1	0	0	0	0	1	0	0	0	1	0	0	1	0	0	0	1	0	1	0	1	0	1	1	0	1
S2_6911044	2	6911044	35.8939	1	0	0	1	0	1	1	0	1	1	1	1	0	1	0	1	0	0	1	1	1	0	0	0	0	1	0	0	0	1	0	0	1	0	0	0	1	0	1	0	1	0	1	1	0	1
S2_6911797	2	6911797	35.8939	1	0	0	1	0	1	1	0	1	1	1	1	0	1	0	1	0	0	1	1	1	0	0	0	0	1	0	0	0	1	0	0	1	0	0	0	1	0	1	0	1	0	1	1	0	1
S2_6912710	2	6912710	35.8939	1	0	0	1	0	1	1	0	1	1	1	1	0	1	0	1	0	0	1	1	1	0	0	0	0	1	0	0	0	1	0	0	1	0	0	0	1	0	1	0	1	0	1	1	0	1
S2_6923387	2	6923387	35.8939	1	0	0	1	0	1	1	0	1	1	1	1	0	1	0	1	0	0	1	1	1	0	0	0	0	1	0	0	0	1	0	0	1	0	0	0	1	0	1	0	1	0	1	1	0	1
S2_6948581	2	6948581	35.8939	1	0	0	1	0	1	1	0	1	1	1	1	0	1	0	1	0	0	1	1	1	0	0	0	0	1	0	0	0	1	0	0	1	0	0	0	1	0	1	0	1	0	1	1	0	1
S2_6979833	2	6979833	35.8939	1	0	0	1	0	1	1	0	1	1	1	1	0	1	0	1	0	0	1	1	1	0	0	0	0	1	0	0	0	1	0	0	1	0	0	0	1	0	1	0	1	0	1	1	0	1
S2_7074874	2	7074874	35.8939	1	0	0	1	0	1	1	0	1	1	1	1	0	1	0	1	0	0	1	1	1	0	0	0	0	1	0	0	0	1	0	0	1	0	0	0	1	0	1	0	1	0	1	1	0	1
S2_7133660	2	7133660	35.8939	1	0	0	1	0	1	1	0	1	1	1	1	0	1	0	1	0	0	1	1	1	0	0	0	0	1	0	0	0	1	0	0	1	0	0	0	1	0	1	0	1	0	1	1	0	1
S2_7135384	2	7135384	35.8939	1	0	0	1	0	1	1	0	1	1	1	1	0	1	0	1	0	0	1	1	1	0	0	0	0	1	0	0	0	1	0	0	1	0	0	0	1	0	1	0	1	0	1	1	0	1
S2_7139006	2	7139006	35.8939	1	0	0	1	0	1	1	0	1	1	1	1	0	1	0	1	0	0	1	1	1	0	0	0	0	1	0	0	0	1	0	0	1	0	0	0	1	0	1	0	1	0	1	1	0	1
S2_7139373	2	7139373	35.8939	1	0	0	1	0	1	1	0	1	1	1	1	0	1	0	1	0	0	1	1	1	0	0	0	0	1	0	0	0	1	0	0	1	0	0	0	1	0	1	0	1	0	1	1	0	1
S2_6773887	2	6773887	36.3316	1	0	0	1	0	1	1	0	1	1	1	1	0	1	0	1	0	0	1	1	1	0	0	0	0	1	0	0	0	1	0	0	1	0	0	0	1	0	1	0	1	0	1	1	0	1
S2_6650331	2	6650331	36.7645	1	0	0	1	0	1	1	0	1	1	1	1	0	1	0	1	0	0	1	1	1	0	0	0	0	1	0	0	0	1	0	0	1	0	0	0	1	0	1	0	1	0	1	1	0	1
S2_6501907	2	6501907	37.9378	1	0	0	1	0	1	1	0	1	1	1	1	0	1	0	1	0	0	1	1	1	0	0	0	0	1	0	0	0	1	0	0	1	0	0	0	1	0	1	0	1	0	1	1	0	1
S2_6508326	2	6508326	37.9378	1	0	0	1	0	1	1	0	1	1	1	1	0	1	0	1	0	0	1	1	1	0	0	0	0	1	0	0	0	1	0	0	1	0	0	0	1	0	1	0	1	0	1	1	0	1
S2_6515119	2	6515119	37.9378	1	0	0	1	0	1	1	0	1	1	1	1	0	1	0	1	0	0	1	1	1	0	0	0	0	1	0	0	0	1	0	0	1	0	0	0	1	0	1	0	1	0	1	1	0	1
S2_6124209	2	6124209	38.4886	1	0	0	1	0	1	1	0	1	1	1	1	0	1	0	1	0	0	1	1	1	0	0	0	0	1	0	0	0	1	0	0	1	0	0	0	1	0	1	0	1	0	1	1	0	1
S2_6125407	2	6125407	38.4886	1	0	0	1	0	1	1	0	1	1	1	1	0	1	0	1	0	0	1	1	1	0	0	0	0	1	0	0	0	1	0	0	1	0	0	0	1	0	1	0	1	0	1	1	0	1
S2_6148135	2	6148135	38.4886	1	0	0	1	0	1	1	0	1	1	1	1	0	1	0	1	0	0	1	1	1	0	0	0	0	1	0	0	0	1	0	0	1	0	0	0	1	0	1	0	1	0	1	1	0	1
S2_6165170	2	6165170	38.4886	1	0	0	1	0	1	1	0	1	1	1	1	0	1	0	1	0	0	1	1	1	0	0	0	0	1	0	0	0	1	0	0	1	0	0	0	1	0	1	0	1	0	1	1	0	1
S2_6165374	2	6165374	38.4886	1	0	0	1	0	1	1	0	1	1	1	1	0	1	0	1	0	0	1	1	1	0	0	0	0	1	0	0	0	1	0	0	1	0	0	0	1	0	1	0	1	0	1	1	0	1
S2_6184489	2	6184489	38.4886	1	0	0	1	0	1	1	0	1	1	1	1	0	1	0	1	0	0	1	1	1	0	0	0	0	1	0	0	0	1	0	0	1	0	0	0	1	0	1	0	1	0	1	1	0	1
S2_6204373	2	6204373	38.4886	1	0	0	1	0	1	1	0	1	1	1	1	0	1	0	1	0	0	1	1	1	0	0	0	0	1	0	0	0	1	0	0	1	0	0	0	1	0	1	0	1	0	1	1	0	1
S2_6207231	2	6207231	38.4886	1	0	0	1	0	1	1	0	1	1	1	1	0	1	0	1	0	0	1	1	1	0	0	0	0	1	0	0	0	1	0	0	1	0	0	0	1	0	1	0	1	0	1	1	0	1
S2_6267799	2	6267799	38.4886	1	0	0	1	0	1	1	0	1	1	1	1	0	1	0	1	0	0	1	1	1	0	0	0	0	1	0	0	0	1	0	0	1	0	0	0	1	0	1	0	1	0	1	1	0	1
S2_6300540	2	6300540	38.4886	1	0	0	1	0	1	1	0	1	1	1	1	0	1	0	1	0	0	1	1	1	0	0	0	0	1	0	0	0	1	0	0	1	0	0	0	1	0	1	0	1	0	1	1	0	1
S2_6300611	2	6300611	38.4886	1	0	0	1	0	1	1	0	1	1	1	1	0	1	0	1	0	0	1	1	1	0	0	0	0	1	0	0	0	1	0	0	1	0	0	0	1	0	1	0	1	0	1	1	0	1
S2_6313919	2	6313919	38.4886	1	0	0	1	0	1	1	0	1	1	1	1	0	1	0	1	0	0	1	1	1	0	0	0	0	1	0	0	0	1	0	0	1	0	0	0	1	0	1	0	1	0	1	1	0	1
S2_6324489	2	6324489	38.4886	1	0	0	1	0	1	1	0	1	1	1	1	0	1	0	1	0	0	1	1	1	0	0	0	0	1	0	0	0	1	0	0	1	0	0	0	1	0	1	0	1	0	1	1	0	1
S2_6471064	2	6471064	38.4886	1	0	0	1	0	1	1	0	1	1	1	1	0	1	0	1	0	0	1	1	1	0	0	0	0	1	0	0	0	1	0	0	1	0	0	0	1	0	1	0	1	0	1	1	0	1
S2_5980533	2	5980533	38.6709	1	0	0	1	0	1	1	0	1	1	1	1	0	1	0	1	0	0	1	1	1	0	0	0	0	1	0	0	0	1	0	0	1	0	0	0	1	0	1	0	1	0	1	1	0	1
S2_5980712	2	5980712	38.6709	1	0	0	1	0	1	1	0	1	1	1	1	0	1	0	1	0	0	1	1	1	0	0	0	0	1	0	0	0	1	0	0	1	0	0	0	1	0	1	0	1	0	1	1	0	1
S2_6024518	2	6024518	38.6709	1	0	0	1	0	1	1	0	1	1	1	1	0	1	0	1	0	0	1	1	1	0	0	0	0	1	0	0	0	1	0	0	1	0	0	0	1	0	1	0	1	0	1	1	0	1
S2_6037258	2	6037258	38.6709	1	0	0	1	0	1	1	0	1	1	1	1	0	1	0	1	0	0	1	1	1	0	0	0	0	1	0	0	0	1	0	0	1	0	0	0	1	0	1	0	1	0	1	1	0	1
S2_6073548	2	6073548	38.6709	1	0	0	1	0	1	1	0	1	1	1	1	0	1	0	1	0	0	1	1	1	0	0	0	0	1	0	0	0	1	0	0	1	0	0	0	1	0	1	0	1	0	1	1	0	1
S2_6073584	2	6073584	38.6709	1	0	0	1	0	1	1	0	1	1	1	1	0	1	0	1	0	0	1	1	1	0	0	0	0	1	0	0	0	1	0	0	1	0	0	0	1	0	1	0	1	0	1	1	0	1
S2_6076596	2	6076596	38.6709	1	0	0	1	0	1	1	0	1	1	1	1	0	1	0	1	0	0	1	1	1	0	0	0	0	1	0	0	0	1	0	0	1	0	0	0	1	0	1	0	1	0	1	1	0	1
S2_6108003	2	6108003	38.6709	1	0	0	1	0	1	1	0	1	1	1	1	0	1	0	1	0	0	1	1	1	0	0	0	0	1	0	0	0	1	0	0	1	0	0	0	1	0	1	0	1	0	1	1	0	1
S2_5943041	2	5943041	38.8176	1	0	0	1	0	1	1	0	1	1	1	1	0	1	0	1	0	0	1	1	1	0	0	0	0	1	0	0	0	1	0	0	1	0	0	0	1	0	1	0	1	0	1	1	0	1
S2_5830079	2	5830079	39.2468	1	0	0	1	0	1	1	0	1	1	1	1	0	1	0	1	0	0	1	1	1	0	0	0	0	1	0	0	0	1	0	0	1	0	0	0	1	0	1	0	1	0	1	1	0	1
S2_5830923	2	5830923	39.2468	1	0	0	1	0	1	1	0	1	1	1	1	0	1	0	1	0	0	1	1	1	0	0	0	0	1	0	0	0	1	0	0	1	0	0	0	1	0	1	0	1	0	1	1	0	1
S2_5836463	2	5836463	39.2468	1	0	0	1	0	1	1	0	1	1	1	1	0	1	0	1	0	0	1	1	1	0	0	0	0	1	0	0	0	1	0	0	1	0	0	0	1	0	1	0	1	0	1	1	0	1
S2_5855445	2	5855445	39.2468	1	0	0	1	0	1	1	0	1	1	1	1	0	1	0	1	0	0	1	1	1	0	0	0	0	1	0	0	0	1	0	0	1	0	0	0	1	0	1	0	1	0	1	1	0	1
S2_5649026	2	5649026	39.4041	1	0	0	1	0	1	1	0	1	1	1	1	0	1	0	1	0	0	1	1	1	0	0	0	0	1	0	0	0	1	0	0	1	0	0	0	1	0	1	0	1	0	1	1	0	1
S2_5653941	2	5653941	39.4041	1	0	0	1	0	1	1	0	1	1	1	1	0	1	0	1	0	0	1	1	1	0	0	0	0	1	0	0	0	1	0	0	1	0	0	0	1	0	1	0	1	0	1	1	0	1
S2_5661990	2	5661990	39.4041	1	0	0	1	0	1	1	0	1	1	1	1	0	1	0	1	0	0	1	1	1	0	0	0	0	1	0	0	0	1	0	0	1	0	0	0	1	0	1	0	1	0	1	1	0	1
S2_5717652	2	5717652	39.4041	1	0	0	1	0	1	1	0	1	1	1	1	0	1	0	1	0	0	1	1	1	0	0	0	0	1	0	0	0	1	0	0	1	0	0	0	1	0	1	0	1	0	1	1	0	1
S2_5720456	2	5720456	39.4041	1	0	0	1	0	1	1	0	1	1	1	1	0	1	0	1	0	0	1	1	1	0	0	0	0	1	0	0	0	1	0	0	1	0	0	0	1	0	1	0	1	0	1	1	0	1
S2_5720536	2	5720536	39.4041	1	0	0	1	0	1	1	0	1	1	1	1	0	1	0	1	0	0	1	1	1	0	0	0	0	1	0	0	0	1	0	0	1	0	0	0	1	0	1	0	1	0	1	1	0	1
S2_5724600	2	5724600	39.4041	1	0	0	1	0	1	1	0	1	1	1	1	0	1	0	1	0	0	1	1	1	0	0	0	0	1	0	0	0	1	0	0	1	0	0	0	1	0	1	0	1	0	1	1	0	1
S2_5724659	2	5724659	39.4041	1	0	0	1	0	1	1	0	1	1	1	1	0	1	0	1	0	0	1	1	1	0	0	0	0	1	0	0	0	1	0	0	1	0	0	0	1	0	1	0	1	0	1	1	0	1
S2_5728661	2	5728661	39.4041	1	0	0	1	0	1	1	0	1	1	1	1	0	1	0	1	0	0	1	1	1	0	0	0	0	1	0	0	0	1	0	0	1	0	0	0	1	0	1	0	1	0	1	1	0	1
S2_5736437	2	5736437	39.4041	1	0	0	1	0	1	1	0	1	1	1	1	0	1	0	1	0	0	1	1	1	0	0	0	0	1	0	0	0	1	0	0	1	0	0	0	1	0	1	0	1	0	1	1	0	1
S2_5743417	2	5743417	39.4041	1	0	0	1	0	1	1	0	1	1	1	1	0	1	0	1	0	0	1	1	1	0	0	0	0	1	0	0	0	1	0	0	1	0	0	0	1	0	1	0	1	0	1	1	0	1
S2_5755138	2	5755138	39.4041	1	0	0	1	0	1	1	0	1	1	1	1	0	1	0	1	0	0	1	1	1	0	0	0	0	1	0	0	0	1	0	0	1	0	0	0	1	0	1	0	1	0	1	1	0	1
S2_5757022	2	5757022	39.4041	1	0	0	1	0	1	1	0	1	1	1	1	0	1	0	1	0	0	1	1	1	0	0	0	0	1	0	0	0	1	0	0	1	0	0	0	1	0	1	0	1	0	1	1	0	1
S2_5761942	2	5761942	39.4041	1	0	0	1	0	1	1	0	1	1	1	1	0	1	0	1	0	0	1	1	1	0	0	0	0	1	0	0	0	1	0	0	1	0	0	0	1	0	1	0	1	0	1	1	0	1
S2_5789429	2	5789429	39.4041	1	0	0	1	0	1	1	0	1	1	1	1	0	1	0	1	0	0	1	1	1	0	0	0	0	1	0	0	0	1	0	0	1	0	0	0	1	0	1	0	1	0	1	1	0	1
S2_5803545	2	5803545	39.4041	1	0	0	1	0	1	1	0	1	1	1	1	0	1	0	1	0	0	1	1	1	0	0	0	0	1	0	0	0	1	0	0	1	0	0	0	1	0	1	0	1	0	1	1	0	1
S2_5804413	2	5804413	39.4041	1	0	0	1	0	1	1	0	1	1	1	1	0	1	0	1	0	0	1	1	1	0	0	0	0	1	0	0	0	1	0	0	1	0	0	0	1	0	1	0	1	0	1	1	0	1
S2_5416294	2	5416294	39.6973	1	0	0	1	0	1	1	0	1	1	1	1	0	1	0	1	0	0	1	1	1	0	0	0	0	1	0	0	0	1	0	0	1	0	0	0	1	0	1	0	1	0	1	1	0	1
S2_5476745	2	5476745	39.6973	1	0	0	1	0	1	1	0	1	1	1	1	0	1	0	1	0	0	1	1	1	0	0	0	0	1	0	0	0	1	0	0	1	0	0	0	1	0	1	0	1	0	1	1	0	1
S2_5300975	2	5300975	40.0013	1	0	0	1	0	1	1	0	1	1	1	1	0	1	0	1	0	0	1	1	1	0	0	0	0	1	0	0	0	1	0	0	1	0	0	0	1	0	1	0	1	0	1	1	0	1
S2_5327731	2	5327731	40.0013	1	0	0	1	0	1	1	0	1	1	1	1	0	1	0	1	0	0	1	1	1	0	0	0	0	1	0	0	0	1	0	0	1	0	0	0	1	0	1	0	1	0	1	1	0	1
S2_5341173	2	5341173	40.0013	1	0	0	1	0	1	1	0	1	1	1	1	0	1	0	1	0	0	1	1	1	0	0	0	0	1	0	0	0	1	0	0	1	0	0	0	1	0	1	0	1	0	1	1	0	1
S2_5355377	2	5355377	40.0013	1	0	0	1	0	1	1	0	1	1	1	1	0	1	0	1	0	0	1	1	1	0	0	0	0	1	0	0	0	1	0	0	1	0	0	0	1	0	1	0	1	0	1	1	0	1
S2_5120648	2	5120648	40.3508	1	0	0	1	0	1	1	0	1	1	1	1	0	1	0	0	0	0	1	1	1	0	0	0	NA	1	0	0	0	1	0	0	1	0	0	0	1	0	1	0	1	0	1	1	0	1
S2_5137398	2	5137398	40.3508	1	0	0	1	0	1	1	0	1	1	1	1	0	1	0	0	0	0	1	1	1	0	0	0	NA	1	0	0	0	1	0	0	1	0	0	0	1	0	1	0	1	0	1	1	0	1
S2_4959566	2	4959566	41.2451	1	0	0	1	0	1	1	0	1	1	1	1	NA	1	0	0	0	0	1	1	1	0	0	0	1	1	0	0	0	1	0	0	1	0	0	0	1	0	1	0	1	0	1	1	0	1
S2_4983001	2	4983001	41.2451	1	0	0	1	0	1	1	0	1	1	1	1	NA	1	0	0	0	0	1	1	1	0	0	0	1	1	0	0	0	1	0	0	1	0	0	0	1	0	1	0	1	0	1	1	0	1
S2_4997966	2	4997966	41.2451	1	0	0	1	0	1	1	0	1	1	1	1	NA	1	0	0	0	0	1	1	1	0	0	0	1	1	0	0	0	1	0	0	1	0	0	0	1	0	1	0	1	0	1	1	0	1
S2_5021477	2	5021477	41.2451	1	0	0	1	0	1	1	0	1	1	1	1	NA	1	0	0	0	0	1	1	1	0	0	0	1	1	0	0	0	1	0	0	1	0	0	0	1	0	1	0	1	0	1	1	0	1
S2_4858344	2	4858344	41.584	1	0	0	1	0	1	1	0	1	1	1	1	NA	1	0	0	0	0	1	1	1	0	0	0	1	1	0	0	0	1	0	0	1	0	0	0	1	0	1	0	1	0	1	1	0	1
S2_4858452	2	4858452	41.584	1	0	0	1	0	1	1	0	1	1	1	1	NA	1	0	0	0	0	1	1	1	0	0	0	1	1	0	0	0	1	0	0	1	0	0	0	1	0	1	0	1	0	1	1	0	1
S2_4860706	2	4860706	41.584	1	0	0	1	0	1	1	0	1	1	1	1	NA	1	0	0	0	0	1	1	1	0	0	0	1	1	0	0	0	1	0	0	1	0	0	0	1	0	1	0	1	0	1	1	0	1
S2_4873004	2	4873004	41.584	1	0	0	1	0	1	1	0	1	1	1	1	NA	1	0	0	0	0	1	1	1	0	0	0	1	1	0	0	0	1	0	0	1	0	0	0	1	0	1	0	1	0	1	1	0	1
S2_4740961	2	4740961	43.2525	1	0	0	1	0	1	1	0	1	1	1	1	1	1	0	0	0	0	1	1	1	0	0	NA	1	1	0	0	0	1	0	0	1	0	0	0	1	0	NA	0	1	0	1	1	0	1
S2_4766701	2	4766701	43.2525	1	0	0	1	0	1	1	0	1	1	1	1	1	1	0	0	0	0	1	1	1	0	0	0	1	1	0	0	0	1	0	0	1	0	0	0	1	0	NA	0	1	0	1	1	0	1
S2_4770157	2	4770157	43.2525	1	0	0	1	0	1	1	0	1	1	1	1	1	1	0	0	0	0	1	1	1	0	0	0	1	1	0	0	0	1	0	0	1	0	0	0	1	0	1	0	1	0	1	1	0	1
S2_4770190	2	4770190	43.2525	1	0	0	1	0	1	1	0	1	1	1	1	1	1	0	0	0	0	1	1	1	0	0	0	1	1	0	0	0	1	0	0	1	0	0	0	1	0	1	0	1	0	1	1	0	1
S2_4775502	2	4775502	43.2525	1	0	0	1	0	1	1	0	1	1	1	1	NA	1	0	0	0	0	1	1	1	0	0	0	1	1	0	0	0	1	0	0	1	0	0	0	1	0	1	0	1	0	1	1	0	1
S2_4787743	2	4787743	43.2525	1	0	0	1	0	1	1	0	1	1	1	1	NA	1	0	0	0	0	1	1	1	0	0	0	1	1	0	0	0	1	0	0	1	0	0	0	1	0	1	0	1	0	1	1	0	1
S2_4592115	2	4592115	43.6469	1	0	0	1	0	1	1	0	1	1	1	1	1	1	0	0	0	0	1	1	1	0	0	1	1	1	0	0	0	1	0	0	1	0	0	0	1	0	NA	0	1	0	1	1	0	1
S2_4605509	2	4605509	43.6469	1	0	0	1	0	1	1	0	1	1	1	1	1	1	0	0	0	0	1	1	1	0	0	1	1	1	0	0	0	1	0	0	1	0	0	0	1	0	NA	0	1	0	1	1	0	1
S2_4678851	2	4678851	43.6469	1	0	0	1	0	1	1	0	1	1	1	1	1	1	0	0	0	0	1	1	1	0	0	NA	1	1	0	0	0	1	0	0	1	0	0	0	1	0	NA	0	1	0	1	1	0	1
S2_4451805	2	4451805	44.2979	1	0	0	1	0	1	1	0	1	1	1	1	1	1	0	0	0	0	1	1	1	0	0	1	1	1	0	0	0	1	0	0	1	0	0	0	1	0	0	0	1	0	1	1	0	1
S2_4457590	2	4457590	44.2979	1	0	0	1	0	1	1	0	1	1	1	1	1	1	0	0	0	0	1	1	1	0	0	1	1	1	0	0	0	1	0	0	1	0	0	0	1	0	0	0	1	0	1	1	0	1
S2_4382481	2	4382481	44.4705	1	0	0	1	0	1	1	0	1	1	1	1	1	1	0	0	0	0	1	1	1	0	0	1	1	1	0	0	0	1	0	0	1	0	0	0	1	0	0	0	1	0	1	1	0	1
S2_4399826	2	4399826	44.4705	1	0	0	1	0	1	1	0	1	1	1	1	1	1	0	0	0	0	1	1	1	0	0	1	1	1	0	0	0	1	0	0	1	0	0	0	1	0	0	0	1	0	1	1	0	1
S2_4426299	2	4426299	44.4705	1	0	0	1	0	1	1	0	1	1	1	1	1	1	0	0	0	0	1	1	1	0	0	1	1	1	0	0	0	1	0	0	1	0	0	0	1	0	0	0	1	0	1	1	0	1
S2_4279909	2	4279909	44.9232	1	0	0	1	0	1	1	0	1	1	1	1	1	1	0	0	0	0	1	1	1	0	0	1	1	1	0	0	0	1	0	0	1	0	0	0	1	0	0	0	1	0	1	1	0	1
S2_4283415	2	4283415	44.9232	1	0	0	1	0	1	1	0	1	1	1	1	1	1	0	0	0	0	1	1	1	0	0	1	1	1	0	0	0	1	0	0	1	0	0	0	1	0	0	0	1	0	1	1	0	1
S2_4289264	2	4289264	44.9232	1	0	0	1	0	1	1	0	1	1	1	1	1	1	0	0	0	0	1	1	1	0	0	1	1	1	0	0	0	1	0	0	1	0	0	0	1	0	0	0	1	0	1	1	0	1
S2_3869989	2	3869989	45.1035	1	0	0	1	0	1	1	0	1	1	1	1	1	1	0	0	0	0	1	1	1	0	0	1	1	1	0	0	0	1	0	0	1	0	0	0	1	0	0	0	1	0	1	1	0	1
S2_3874590	2	3874590	45.1035	1	0	0	1	0	1	1	0	1	1	1	1	1	1	0	0	0	0	1	1	1	0	0	1	1	1	0	0	0	1	0	0	1	0	0	0	1	0	0	0	1	0	1	1	0	1
S2_3908204	2	3908204	45.1035	1	0	0	1	0	1	1	0	1	1	1	1	1	1	0	0	0	0	1	1	1	0	0	1	1	1	0	0	0	1	0	0	1	0	0	0	1	0	0	0	1	0	1	1	0	1
S2_3909477	2	3909477	45.1035	1	0	0	1	0	1	1	0	1	1	1	1	1	1	0	0	0	0	1	1	1	0	0	1	1	1	0	0	0	1	0	0	1	0	0	0	1	0	0	0	1	0	1	1	0	1
S2_3910512	2	3910512	45.1035	1	0	0	1	0	1	1	0	1	1	1	1	1	1	0	0	0	0	1	1	1	0	0	1	1	1	0	0	0	1	0	0	1	0	0	0	1	0	0	0	1	0	1	1	0	1
S2_3923744	2	3923744	45.1035	1	0	0	1	0	1	1	0	1	1	1	1	1	1	0	0	0	0	1	1	1	0	0	1	1	1	0	0	0	1	0	0	1	0	0	0	1	0	0	0	1	0	1	1	0	1
S2_3931812	2	3931812	45.1035	1	0	0	1	0	1	1	0	1	1	1	1	1	1	0	0	0	0	1	1	1	0	0	1	1	1	0	0	0	1	0	0	1	0	0	0	1	0	0	0	1	0	1	1	0	1
S2_3959159	2	3959159	45.1035	1	0	0	1	0	1	1	0	1	1	1	1	1	1	0	0	0	0	1	1	1	0	0	1	1	1	0	0	0	1	0	0	1	0	0	0	1	0	0	0	1	0	1	1	0	1
S2_3963789	2	3963789	45.1035	1	0	0	1	0	1	1	0	1	1	1	1	1	1	0	0	0	0	1	1	1	0	0	1	1	1	0	0	0	1	0	0	1	0	0	0	1	0	0	0	1	0	1	1	0	1
S2_3964666	2	3964666	45.1035	1	0	0	1	0	1	1	0	1	1	1	1	1	1	0	0	0	0	1	1	1	0	0	1	1	1	0	0	0	1	0	0	1	0	0	0	1	0	0	0	1	0	1	1	0	1
S2_3965483	2	3965483	45.1035	1	0	0	1	0	1	1	0	1	1	1	1	1	1	0	0	0	0	1	1	1	0	0	1	1	1	0	0	0	1	0	0	1	0	0	0	1	0	0	0	1	0	1	1	0	1
S2_3965529	2	3965529	45.1035	1	0	0	1	0	1	1	0	1	1	1	1	1	1	0	0	0	0	1	1	1	0	0	1	1	1	0	0	0	1	0	0	1	0	0	0	1	0	0	0	1	0	1	1	0	1
S2_3982190	2	3982190	45.1035	1	0	0	1	0	1	1	0	1	1	1	1	1	1	0	0	0	0	1	1	1	0	0	1	1	1	0	0	0	1	0	0	1	0	0	0	1	0	0	0	1	0	1	1	0	1
S2_3982345	2	3982345	45.1035	1	0	0	1	0	1	1	0	1	1	1	1	1	1	0	0	0	0	1	1	1	0	0	1	1	1	0	0	0	1	0	0	1	0	0	0	1	0	0	0	1	0	1	1	0	1
S2_4000319	2	4000319	45.1035	1	0	0	1	0	1	1	0	1	1	1	1	1	1	0	0	0	0	1	1	1	0	0	1	1	1	0	0	0	1	0	0	1	0	0	0	1	0	0	0	1	0	1	1	0	1
S2_4047722	2	4047722	45.1035	1	0	0	1	0	1	1	0	1	1	1	1	1	1	0	0	0	0	1	1	1	0	0	1	1	1	0	0	0	1	0	0	1	0	0	0	1	0	0	0	1	0	1	1	0	1
S2_4050094	2	4050094	45.1035	1	0	0	1	0	1	1	0	1	1	1	1	1	1	0	0	0	0	1	1	1	0	0	1	1	1	0	0	0	1	0	0	1	0	0	0	1	0	0	0	1	0	1	1	0	1
S2_4050400	2	4050400	45.1035	1	0	0	1	0	1	1	0	1	1	1	1	1	1	0	0	0	0	1	1	1	0	0	1	1	1	0	0	0	1	0	0	1	0	0	0	1	0	0	0	1	0	1	1	0	1
S2_4051630	2	4051630	45.1035	1	0	0	1	0	1	1	0	1	1	1	1	1	1	0	0	0	0	1	1	1	0	0	1	1	1	0	0	0	1	0	0	1	0	0	0	1	0	0	0	1	0	1	1	0	1
S2_4059765	2	4059765	45.1035	1	0	0	1	0	1	1	0	1	1	1	1	1	1	0	0	0	0	1	1	1	0	0	1	1	1	0	0	0	1	0	0	1	0	0	0	1	0	0	0	1	0	1	1	0	1
S2_4059825	2	4059825	45.1035	1	0	0	1	0	1	1	0	1	1	1	1	1	1	0	0	0	0	1	1	1	0	0	1	1	1	0	0	0	1	0	0	1	0	0	0	1	0	0	0	1	0	1	1	0	1
S2_4084932	2	4084932	45.1035	1	0	0	1	0	1	1	0	1	1	1	1	1	1	0	0	0	0	1	1	1	0	0	1	1	1	0	0	0	1	0	0	1	0	0	0	1	0	0	0	1	0	1	1	0	1
S2_4125661	2	4125661	45.1035	1	0	0	1	0	1	1	0	1	1	1	1	1	1	0	0	0	0	1	1	1	0	0	1	1	1	0	0	0	1	0	0	1	0	0	0	1	0	0	0	1	0	1	1	0	1
S2_4125723	2	4125723	45.1035	1	0	0	1	0	1	1	0	1	1	1	1	1	1	0	0	0	0	1	1	1	0	0	1	1	1	0	0	0	1	0	0	1	0	0	0	1	0	0	0	1	0	1	1	0	1
S2_4126449	2	4126449	45.1035	1	0	0	1	0	1	1	0	1	1	1	1	1	1	0	0	0	0	1	1	1	0	0	1	1	1	0	0	0	1	0	0	1	0	0	0	1	0	0	0	1	0	1	1	0	1
S2_4130902	2	4130902	45.1035	1	0	0	1	0	1	1	0	1	1	1	1	1	1	0	0	0	0	1	1	1	0	0	1	1	1	0	0	0	1	0	0	1	0	0	0	1	0	0	0	1	0	1	1	0	1
S2_4139624	2	4139624	45.1035	1	0	0	1	0	1	1	0	1	1	1	1	1	1	0	0	0	0	1	1	1	0	0	1	1	1	0	0	0	1	0	0	1	0	0	0	1	0	0	0	1	0	1	1	0	1
S2_4146737	2	4146737	45.1035	1	0	0	1	0	1	1	0	1	1	1	1	1	1	0	0	0	0	1	1	1	0	0	1	1	1	0	0	0	1	0	0	1	0	0	0	1	0	0	0	1	0	1	1	0	1
S2_4146799	2	4146799	45.1035	1	0	0	1	0	1	1	0	1	1	1	1	1	1	0	0	0	0	1	1	1	0	0	1	1	1	0	0	0	1	0	0	1	0	0	0	1	0	0	0	1	0	1	1	0	1
S2_4159453	2	4159453	45.1035	1	0	0	1	0	1	1	0	1	1	1	1	1	1	0	0	0	0	1	1	1	0	0	1	1	1	0	0	0	1	0	0	1	0	0	0	1	0	0	0	1	0	1	1	0	1
S2_4189632	2	4189632	45.1035	1	0	0	1	0	1	1	0	1	1	1	1	1	1	0	0	0	0	1	1	1	0	0	1	1	1	0	0	0	1	0	0	1	0	0	0	1	0	0	0	1	0	1	1	0	1
S2_4222072	2	4222072	45.1035	1	0	0	1	0	1	1	0	1	1	1	1	1	1	0	0	0	0	1	1	1	0	0	1	1	1	0	0	0	1	0	0	1	0	0	0	1	0	0	0	1	0	1	1	0	1
S2_4223033	2	4223033	45.1035	1	0	0	1	0	1	1	0	1	1	1	1	1	1	0	0	0	0	1	1	1	0	0	1	1	1	0	0	0	1	0	0	1	0	0	0	1	0	0	0	1	0	1	1	0	1
S2_4262699	2	4262699	45.1035	1	0	0	1	0	1	1	0	1	1	1	1	1	1	0	0	0	0	1	1	1	0	0	1	1	1	0	0	0	1	0	0	1	0	0	0	1	0	0	0	1	0	1	1	0	1
S2_4279832	2	4279832	45.1035	1	0	0	1	0	1	1	0	1	1	1	1	1	1	0	0	0	0	1	1	1	0	0	1	1	1	0	0	0	1	0	0	1	0	0	0	1	0	0	0	1	0	1	1	0	1
S2_3773212	2	3773212	45.5106	1	0	0	1	0	1	1	0	1	1	1	1	1	1	0	0	0	0	1	1	1	0	0	1	1	1	0	0	0	1	0	0	1	0	0	0	1	0	0	0	1	0	1	1	0	1
S2_3773287	2	3773287	45.5106	1	0	0	1	0	1	1	0	1	1	1	1	1	1	0	0	0	0	1	1	1	0	0	1	1	1	0	0	0	1	0	0	1	0	0	0	1	0	0	0	1	0	1	1	0	1
S2_3832933	2	3832933	45.5106	1	0	0	1	0	1	1	0	1	1	1	1	1	1	0	0	0	0	1	1	1	0	0	1	1	1	0	0	0	1	0	0	1	0	0	0	1	0	0	0	1	0	1	1	0	1
S2_3735580	2	3735580	45.6572	1	0	0	1	0	1	1	0	1	1	1	1	1	1	0	0	0	0	1	1	1	0	0	1	1	1	0	0	0	1	0	0	1	0	0	0	1	0	0	0	1	0	1	1	0	1
S2_3735661	2	3735661	45.6572	1	0	0	1	0	1	1	0	1	1	1	1	1	1	0	0	0	0	1	1	1	0	0	1	1	1	0	0	0	1	0	0	1	0	0	0	1	0	0	0	1	0	1	1	0	1
S2_3771482	2	3771482	45.6572	1	0	0	1	0	1	1	0	1	1	1	1	1	1	0	0	0	0	1	1	1	0	0	1	1	1	0	0	0	1	0	0	1	0	0	0	1	0	0	0	1	0	1	1	0	1
S2_3715599	2	3715599	46.099	1	0	0	1	0	1	1	0	1	1	1	1	1	1	0	0	0	0	1	1	1	0	0	1	1	1	0	0	0	1	0	0	1	0	0	0	1	0	0	0	1	0	1	1	0	1
S2_3540319	2	3540319	47.8897	1	0	0	1	0	1	1	0	1	1	1	1	1	1	0	0	0	0	1	1	1	0	0	1	1	1	0	0	0	1	0	0	1	0	0	0	1	0	0	0	1	0	1	1	0	1
S2_3541510	2	3541510	47.8897	1	0	0	1	0	1	1	0	1	1	1	1	1	1	0	0	0	0	1	1	1	0	0	1	1	1	0	0	0	1	0	0	1	0	0	0	1	0	0	0	1	0	1	1	0	1
S2_3555834	2	3555834	47.8897	1	0	0	1	0	1	1	0	1	1	1	1	1	1	0	0	0	0	1	1	1	0	0	1	1	1	0	0	0	1	0	0	1	0	0	0	1	0	0	0	1	0	1	1	0	1
S2_3501911	2	3501911	49.2975	1	0	0	1	0	1	1	0	1	0	1	1	1	1	0	0	0	0	1	1	1	0	0	1	1	1	0	0	0	1	0	0	1	0	0	0	1	0	0	0	1	0	1	1	0	1
S2_3377986	2	3377986	49.636	1	0	0	1	0	1	1	0	1	0	1	1	1	1	0	0	0	0	1	1	1	0	0	1	1	1	0	0	0	1	0	0	1	0	0	0	1	0	0	0	1	0	1	1	0	1
S2_3421734	2	3421734	49.636	1	0	0	1	0	1	1	0	1	0	1	1	1	1	0	0	0	0	1	1	1	0	0	1	1	1	0	0	0	1	0	0	1	0	0	0	1	0	0	0	1	0	1	1	0	1
S2_3262106	2	3262106	49.9602	1	0	0	1	0	1	1	0	1	0	1	1	1	1	0	0	0	0	1	1	1	0	0	1	1	1	0	0	0	1	0	0	1	0	0	0	1	0	0	0	1	0	1	1	0	1
S2_3275426	2	3275426	49.9602	1	0	0	1	0	1	1	0	1	0	1	1	1	1	0	0	0	0	1	1	1	0	0	1	1	1	0	0	0	1	0	0	1	0	0	0	1	0	0	0	1	0	1	1	0	1
S2_3275502	2	3275502	49.9602	1	0	0	1	0	1	1	0	1	0	1	1	1	1	0	0	0	0	1	1	1	0	0	1	1	1	0	0	0	1	0	0	1	0	0	0	1	0	0	0	1	0	1	1	0	1
S2_3282350	2	3282350	49.9602	1	0	0	1	0	1	1	0	1	0	1	1	1	1	0	0	0	0	1	1	1	0	0	1	1	1	0	0	0	1	0	0	1	0	0	0	1	0	0	0	1	0	1	1	0	1
S2_3282742	2	3282742	49.9602	1	0	0	1	0	1	1	0	1	0	1	1	1	1	0	0	0	0	1	1	1	0	0	1	1	1	0	0	0	1	0	0	1	0	0	0	1	0	0	0	1	0	1	1	0	1
S2_3282807	2	3282807	49.9602	1	0	0	1	0	1	1	0	1	0	1	1	1	1	0	0	0	0	1	1	1	0	0	1	1	1	0	0	0	1	0	0	1	0	0	0	1	0	0	0	1	0	1	1	0	1
S2_3295378	2	3295378	49.9602	1	0	0	1	0	1	1	0	1	0	1	1	1	1	0	0	0	0	1	1	1	0	0	1	1	1	0	0	0	1	0	0	1	0	0	0	1	0	0	0	1	0	1	1	0	1
S2_3226087	2	3226087	50.34	1	0	0	1	0	1	1	0	1	0	1	1	1	1	0	0	0	0	1	1	1	0	0	1	1	1	0	0	0	1	0	0	1	0	0	0	1	0	0	0	1	0	1	1	0	1
S2_2984479	2	2984479	51.4161	1	0	0	1	0	1	1	0	1	0	1	1	1	1	0	0	0	0	1	1	1	0	0	1	1	1	0	0	1	1	0	0	1	0	0	0	1	0	0	0	1	0	1	1	0	1
S2_3033056	2	3033056	51.4161	1	0	0	1	0	1	1	0	1	0	1	1	1	1	0	0	0	0	1	1	1	0	0	1	1	1	0	0	1	1	0	0	1	0	0	0	1	0	0	0	1	0	1	1	0	1
S2_3055612	2	3055612	51.4161	1	0	0	1	0	1	1	0	1	0	1	1	1	1	0	0	0	0	1	1	1	0	0	1	1	1	0	0	NA	1	0	0	1	0	0	0	1	0	0	0	1	0	1	1	0	1
S2_2781578	2	2781578	52.1486	1	0	0	1	0	1	1	0	1	0	1	1	1	1	0	0	0	0	1	1	1	0	0	1	1	1	0	0	1	1	0	0	1	0	0	0	1	0	0	0	1	0	1	1	0	1
S2_2951592	2	2951592	52.1486	1	0	0	1	0	1	1	0	1	0	1	1	1	1	0	0	0	0	1	1	1	0	0	1	1	1	0	0	1	1	0	0	1	0	0	0	1	0	0	0	1	0	1	1	0	1
S2_2711772	2	2711772	53.8075	1	0	0	1	0	1	1	0	1	0	0	1	1	1	0	0	0	0	1	1	1	0	0	1	1	1	0	0	1	1	0	0	1	0	0	0	1	0	0	0	1	0	1	1	0	1
S2_2700630	2	2700630	54.6199	1	0	0	1	0	1	1	0	1	0	0	1	1	1	0	0	0	0	1	1	1	0	0	1	1	1	0	0	1	1	0	0	1	0	0	0	1	0	0	0	1	0	1	1	0	1
S2_2640998	2	2640998	55.993	1	0	0	1	0	1	1	0	1	0	0	1	1	1	0	0	0	0	1	1	1	0	0	1	1	1	0	0	1	1	0	0	1	0	0	1	1	0	0	0	1	0	1	1	0	1
S2_2670099	2	2670099	55.993	1	0	0	1	0	1	1	0	1	0	0	1	1	1	0	0	0	0	1	1	1	0	0	1	1	1	0	0	1	1	0	0	1	0	0	1	1	0	0	0	1	0	1	1	0	1
S2_2673727	2	2673727	55.993	1	0	0	1	0	1	1	0	1	0	0	1	1	1	0	0	0	0	1	1	1	0	0	1	1	1	0	0	1	1	0	0	1	0	0	1	1	0	0	0	1	0	1	1	0	1
S2_2679121	2	2679121	55.993	1	0	0	1	0	1	1	0	1	0	0	1	1	1	0	0	0	0	1	1	1	0	0	1	1	1	0	0	1	1	0	0	1	0	0	1	1	0	0	0	1	0	1	1	0	1
S2_2590930	2	2590930	56.9056	1	0	0	1	0	1	1	0	1	0	0	1	1	1	0	0	0	0	1	1	1	0	0	1	1	1	0	0	1	1	0	0	1	0	0	1	1	0	0	0	1	0	1	1	0	1
S2_2489508	2	2489508	57.9171	1	0	0	1	0	1	1	0	1	0	0	1	1	1	0	0	0	0	1	1	1	0	0	1	1	1	0	0	1	1	0	0	1	0	0	1	1	0	0	0	1	0	1	1	0	1
S2_2477129	2	2477129	58.0653	1	0	0	1	0	1	1	0	1	0	0	1	1	1	0	0	0	0	1	1	1	0	0	1	1	1	0	0	1	1	0	0	1	0	0	1	1	0	0	0	1	0	1	1	0	1
S2_2477224	2	2477224	58.0653	1	0	0	1	0	1	1	0	1	0	0	1	1	1	0	0	0	0	1	1	1	0	0	1	1	1	0	0	1	1	0	0	1	0	0	1	1	0	0	0	1	0	1	1	0	1
S2_2459763	2	2459763	58.3839	1	0	0	1	0	1	1	0	1	0	0	1	1	1	0	0	0	0	1	1	1	0	0	1	1	NA	0	0	1	1	0	0	1	0	0	1	1	0	0	0	1	0	1	1	0	1
S2_2469246	2	2469246	58.3839	1	0	0	1	0	1	1	0	1	0	0	1	1	1	0	0	0	0	1	1	1	0	0	1	1	1	0	0	1	1	0	0	1	0	0	1	1	0	0	0	1	0	1	1	0	1
S2_2472976	2	2472976	58.3839	1	0	0	1	0	1	1	0	1	0	0	1	1	1	0	0	0	0	1	1	1	0	0	1	1	1	0	0	1	1	0	0	1	0	0	1	1	0	0	0	1	0	1	1	0	1
S2_2276931	2	2276931	60.2887	1	0	0	1	0	1	1	0	1	0	0	1	1	1	0	0	0	0	1	1	1	0	0	1	1	NA	0	0	1	1	0	0	1	0	0	1	1	0	0	0	1	0	1	1	0	1
S2_2292401	2	2292401	60.2887	1	0	0	1	0	1	1	0	1	0	0	1	1	1	0	0	0	0	1	1	1	0	0	1	1	NA	0	0	1	1	0	0	1	0	0	1	1	0	0	0	1	0	1	1	0	1
S2_2078839	2	2078839	62.3801	1	0	0	1	0	1	1	0	1	0	0	1	1	1	0	0	0	0	1	1	1	0	0	1	1	0	0	0	1	1	0	1	1	0	0	1	1	0	0	0	1	0	1	1	0	1
S2_2063285	2	2063285	62.8494	1	0	0	1	0	1	1	0	1	0	0	0	1	1	0	0	0	0	1	1	1	0	0	1	1	0	0	0	1	1	0	1	1	0	0	1	1	0	0	0	1	0	1	1	0	1
S2_1768236	2	1768236	65.4065	1	0	0	1	0	1	1	0	1	0	0	0	1	1	0	0	0	1	1	1	1	0	0	1	1	0	0	0	1	1	0	1	1	0	0	1	0	0	0	0	1	0	1	1	0	1
S2_1770882	2	1770882	65.4065	1	0	0	1	0	1	1	0	1	0	0	0	1	1	0	0	0	1	1	1	1	0	0	1	1	0	0	0	1	1	0	1	1	0	0	1	0	0	0	0	1	0	1	1	0	1
S2_1773641	2	1773641	65.4065	1	0	0	1	0	1	1	0	1	0	0	0	1	1	0	0	0	1	1	1	1	0	0	1	1	0	0	0	1	1	0	1	1	0	0	1	0	0	0	0	1	0	1	1	0	1
S2_1823443	2	1823443	65.4065	1	0	0	1	0	1	1	0	1	0	0	0	1	1	0	0	0	1	1	1	1	0	0	1	1	0	0	0	1	1	0	1	1	0	0	1	0	0	0	0	1	0	1	1	0	1
S2_1829083	2	1829083	65.4065	1	0	0	1	0	1	1	0	1	0	0	0	1	1	0	0	0	1	1	1	1	0	0	1	1	0	0	0	1	1	0	1	1	0	0	1	0	0	0	0	1	0	1	1	0	1
S2_1843747	2	1843747	65.4065	1	0	0	1	0	1	1	0	1	0	0	0	1	1	0	0	0	1	1	1	1	0	0	1	1	0	0	0	1	1	0	1	1	0	0	1	0	0	0	0	1	0	1	1	0	1
S2_1865749	2	1865749	65.4065	1	0	0	1	0	1	1	0	1	0	0	0	1	1	0	0	0	1	1	1	1	0	0	1	1	0	0	0	1	1	0	1	1	0	0	1	0	0	0	0	1	0	1	1	0	1
S2_1867991	2	1867991	65.4065	1	0	0	1	0	1	1	0	1	0	0	0	1	1	0	0	0	1	1	1	1	0	0	1	1	0	0	0	1	1	0	1	1	0	0	1	0	0	0	0	1	0	1	1	0	1
S2_1875477	2	1875477	65.4065	1	0	0	1	0	1	1	0	1	0	0	0	1	1	0	0	0	1	1	1	1	0	0	1	1	0	0	0	1	1	0	1	1	0	0	1	0	0	0	0	1	0	1	1	0	1
S2_1877438	2	1877438	65.4065	1	0	0	1	0	1	1	0	1	0	0	0	1	1	0	0	0	1	1	1	1	0	0	1	1	0	0	0	1	1	0	1	1	0	0	1	0	0	0	0	1	0	1	1	0	1
S2_1880697	2	1880697	65.4065	1	0	0	1	0	1	1	0	1	0	0	0	1	1	0	0	0	1	1	1	1	0	0	1	1	0	0	0	1	1	0	1	1	0	0	1	0	0	0	0	1	0	1	1	0	1
S2_1890302	2	1890302	65.4065	1	0	0	1	0	1	1	0	1	0	0	0	1	1	0	0	0	1	1	1	1	0	0	1	1	0	0	0	1	1	0	1	1	0	0	1	0	0	0	0	1	0	1	1	0	1
S2_1757825	2	1757825	65.6119	1	0	0	1	0	1	1	0	1	0	0	0	1	1	0	0	0	1	1	1	1	0	0	1	1	0	0	0	1	1	0	1	1	0	0	1	0	0	0	0	1	0	1	1	0	1
S2_1757903	2	1757903	65.6119	1	0	0	1	0	1	1	0	1	0	0	0	1	1	0	0	0	1	1	1	1	0	0	1	1	0	0	0	1	1	0	1	1	0	0	1	0	0	0	0	1	0	1	1	0	1
S2_1743259	2	1743259	65.8049	1	0	0	1	0	1	1	0	1	0	0	0	1	1	0	0	0	1	1	1	1	0	0	1	1	0	0	0	1	1	0	1	1	0	0	1	0	0	0	0	1	0	1	1	0	1
S2_1674980	2	1674980	66.1028	1	0	0	1	0	1	1	0	1	0	0	0	1	1	0	0	0	1	1	1	1	0	0	1	1	0	0	NA	1	1	0	1	1	0	0	1	0	NA	0	0	1	0	1	1	0	1
S2_1696384	2	1696384	66.1028	1	0	0	1	0	1	1	0	1	0	0	0	1	1	0	0	0	1	1	1	1	0	0	1	1	0	0	0	1	1	0	1	1	0	0	1	0	NA	0	0	1	0	1	1	0	1
S2_1698220	2	1698220	66.1028	1	0	0	1	0	1	1	0	1	0	0	0	1	1	0	0	0	1	1	1	1	0	0	1	1	0	0	0	1	1	0	1	1	0	0	1	0	NA	0	0	1	0	1	1	0	1
S2_1705139	2	1705139	66.1028	1	0	0	1	0	1	1	0	1	0	0	0	1	1	0	0	0	1	1	1	1	0	0	1	1	0	0	0	1	1	0	1	1	0	0	1	0	NA	0	0	1	0	1	1	0	1
S2_1147581	2	1147581	67.1638	1	0	0	1	0	1	1	0	1	0	0	0	1	1	0	0	0	1	1	1	1	0	0	1	1	0	0	NA	1	1	0	1	1	0	0	1	0	NA	0	0	1	0	1	1	0	1
S2_491155	2	491155	70.0353	1	0	0	1	0	1	1	0	1	0	0	0	1	1	0	0	0	1	1	NA	1	0	0	1	1	0	0	NA	1	NA	0	1	1	0	0	1	0	1	0	0	1	0	1	1	0	1
S2_297225	2	297225	75.2845	1	0	0	1	0	1	1	0	1	0	0	0	1	1	0	0	0	1	1	0	1	0	1	1	1	0	0	1	1	NA	0	1	1	0	0	1	0	1	0	0	1	0	1	1	0	1
S2_247778	2	247778	76.8944	1	0	0	1	0	1	1	0	1	0	0	0	1	1	0	0	0	1	1	0	1	0	1	1	1	0	0	1	1	0	0	1	1	0	0	1	0	1	0	0	1	0	1	1	0	1
S3_35354368	3	35354368	0	1	0	1	0	1	1	1	0	0	1	0	0	0	1	0	1	1	0	1	0	1	0	0	0	0	1	1	0	1	1	1	0	1	1	1	1	0	NA	0	0	1	0	1	1	1	1
S3_35371648	3	35371648	0	1	0	1	0	1	1	1	0	0	1	0	0	0	1	0	1	1	0	1	0	1	0	0	0	0	1	1	0	1	1	1	0	1	1	1	1	0	NA	0	0	1	0	1	1	1	1
S3_35391341	3	35391341	0	1	0	1	0	1	1	1	0	0	1	0	0	0	1	0	1	1	0	1	0	1	0	0	0	0	1	1	0	1	1	1	0	1	1	1	1	0	0	0	0	1	0	1	1	1	1
S3_35284614	3	35284614	0.878522	1	0	1	0	1	1	1	0	0	1	0	0	0	1	0	1	1	0	1	0	1	0	0	0	0	1	1	0	1	1	1	0	1	1	1	1	0	NA	0	0	1	0	1	1	1	1
S3_35238466	3	35238466	2.94283	1	0	1	0	1	1	1	0	0	1	0	0	0	1	0	1	1	0	1	0	1	0	0	0	0	1	1	0	1	1	1	0	1	1	1	1	0	NA	0	0	1	NA	1	1	1	1
S3_35252585	3	35252585	2.94283	1	0	1	0	1	1	1	0	0	1	0	0	0	1	0	1	1	0	1	0	1	0	0	0	0	1	1	0	1	1	1	0	1	1	1	1	0	NA	0	0	1	0	1	1	1	1
S3_35146483	3	35146483	5.01929	1	0	1	0	1	1	1	0	0	1	0	0	0	1	0	1	1	0	1	0	1	0	0	0	0	1	1	0	1	1	1	0	1	1	1	1	1	NA	0	0	1	1	1	1	1	1
S3_35075837	3	35075837	6.39221	NA	0	1	0	1	1	1	0	0	1	0	0	0	1	0	1	1	0	1	0	1	0	0	0	0	1	1	0	1	1	1	0	1	1	1	1	1	NA	0	0	1	1	1	1	1	1
S3_35022056	3	35022056	8.65727	0	0	1	0	1	1	1	0	0	1	0	0	0	1	0	1	1	0	1	0	1	0	0	0	0	1	1	0	1	1	1	0	1	1	1	1	1	NA	0	0	1	1	1	1	1	1
S3_34862221	3	34862221	9.36329	0	0	1	0	1	1	1	0	0	1	0	0	0	1	0	1	1	0	1	0	1	0	0	0	0	1	1	0	1	1	1	0	1	1	1	1	1	NA	0	0	1	1	1	1	1	1
S3_34870287	3	34870287	9.36329	0	0	1	0	1	1	1	0	0	1	0	0	0	1	0	1	1	0	1	0	1	0	0	0	0	1	1	0	1	1	1	0	1	1	1	1	1	NA	0	0	1	1	1	1	1	1
S3_34788583	3	34788583	10.7324	0	0	1	0	1	1	1	0	0	1	0	0	0	1	0	1	1	0	1	0	1	0	0	0	0	1	1	0	1	1	1	0	1	1	1	1	1	NA	0	0	1	1	1	1	1	1
S3_34735424	3	34735424	11.4877	0	0	1	0	1	1	1	0	0	1	0	0	0	1	0	1	1	0	1	0	1	0	0	0	0	1	1	0	1	1	1	0	1	1	1	1	1	NA	0	0	1	1	1	1	1	1
S3_34653724	3	34653724	11.9582	0	0	1	0	1	1	1	0	0	1	0	0	0	1	0	1	1	0	1	0	1	0	0	0	0	1	1	0	1	1	1	0	1	1	1	1	1	1	0	0	1	1	1	1	1	1
S3_34625222	3	34625222	12.2794	0	0	1	0	1	1	1	0	0	1	0	0	0	1	0	1	1	0	1	0	1	0	0	0	0	1	1	0	1	1	1	0	1	1	1	1	1	1	0	0	1	1	1	1	1	1
S3_34578185	3	34578185	14.3352	0	0	1	0	1	1	1	0	0	1	0	0	0	1	0	1	1	0	1	0	1	0	0	0	0	1	1	0	1	1	1	0	1	1	1	1	1	1	0	0	1	1	1	1	1	1
S3_34502009	3	34502009	14.8472	0	0	1	0	1	1	1	0	0	1	0	0	0	1	0	1	1	0	1	0	1	0	0	0	0	1	1	0	NA	1	1	0	1	1	1	1	1	1	0	0	1	1	1	1	1	1
S3_34398002	3	34398002	15.7833	0	0	1	0	1	1	1	0	0	1	0	0	0	1	0	1	1	0	1	0	1	0	0	0	0	1	1	0	NA	1	1	0	1	1	1	1	1	1	0	0	1	1	1	1	1	1
S3_34349735	3	34349735	16.3438	0	0	1	0	1	1	1	0	0	1	0	0	0	1	0	1	1	0	1	0	1	0	0	0	0	1	1	0	NA	1	1	0	1	1	1	1	1	1	0	0	1	1	1	1	1	1
S3_34232253	3	34232253	16.8817	0	0	1	0	1	1	1	0	0	1	0	0	0	1	0	1	1	0	1	0	1	0	0	0	0	1	1	0	0	1	1	0	1	1	1	1	1	1	0	0	1	1	1	1	1	1
S3_34251448	3	34251448	16.8817	0	0	1	0	1	1	1	0	0	1	0	0	0	1	0	1	1	0	1	0	1	0	0	0	0	1	1	0	0	1	1	0	1	1	1	1	1	1	0	0	1	1	1	1	1	1
S3_34260012	3	34260012	16.8817	0	0	1	0	1	1	1	0	0	1	0	0	0	1	0	1	1	0	1	0	1	0	0	0	0	1	1	0	0	1	1	0	1	1	1	1	1	1	0	0	1	1	1	1	1	1
S3_34297581	3	34297581	16.8817	0	0	1	0	1	1	1	0	0	1	0	0	0	1	0	1	1	0	1	0	1	0	0	0	0	1	1	0	NA	1	1	0	1	1	1	1	1	1	0	0	1	1	1	1	1	1
S3_34297695	3	34297695	16.8817	0	0	1	0	1	1	1	0	0	1	0	0	0	1	0	1	1	0	1	0	1	0	0	0	0	1	1	0	NA	1	1	0	1	1	1	1	1	1	0	0	1	1	1	1	1	1
S3_34299344	3	34299344	16.8817	0	0	1	0	1	1	1	0	0	1	0	0	0	1	0	1	1	0	1	0	1	0	0	0	0	1	1	0	NA	1	1	0	1	1	1	1	1	1	0	0	1	1	1	1	1	1
S3_34147864	3	34147864	17.5562	0	0	1	0	1	1	1	0	0	1	0	0	0	1	0	1	1	0	1	0	1	0	0	0	0	1	1	0	0	1	1	0	1	1	1	1	1	1	0	0	1	1	1	1	1	1
S3_34055001	3	34055001	18.3252	0	0	1	0	1	1	1	0	0	1	0	0	0	1	0	1	1	0	1	0	1	0	0	0	0	1	1	0	0	1	1	0	1	1	1	1	1	1	0	0	1	1	1	1	1	1
S3_33981406	3	33981406	19.8092	0	0	1	0	1	1	1	0	0	1	0	0	0	1	0	1	1	0	1	0	1	0	0	0	0	1	1	0	0	1	1	0	1	1	1	1	1	1	0	0	1	1	1	1	1	1
S3_33992004	3	33992004	19.8092	0	0	1	0	1	1	1	0	0	1	0	0	0	1	0	1	1	0	1	0	1	0	0	0	0	1	1	0	0	1	1	0	1	1	1	1	1	1	0	0	1	1	1	1	1	1
S3_33911445	3	33911445	20.4489	0	0	1	0	1	1	1	0	0	1	0	0	0	1	0	1	1	0	1	0	1	0	0	0	0	1	1	0	0	1	1	0	1	1	1	1	1	1	0	0	1	1	1	1	1	1
S3_33791325	3	33791325	22.3721	0	0	1	0	1	1	1	0	0	1	0	0	0	1	0	1	1	0	1	0	1	0	0	0	0	1	1	0	0	1	1	0	1	1	1	1	1	1	0	0	1	1	NA	1	0	1
S3_33799832	3	33799832	22.3721	0	0	1	0	1	1	1	0	0	1	0	0	0	1	0	1	1	0	1	0	1	0	0	0	0	1	1	0	0	1	1	0	1	1	1	1	1	1	0	0	1	1	1	1	0	1
S3_33766709	3	33766709	23.0382	0	0	1	NA	1	1	1	0	0	1	0	0	0	1	0	1	1	0	1	0	1	0	0	0	0	1	1	0	0	1	1	0	1	1	1	1	1	1	0	0	1	1	NA	1	0	1
S3_33583491	3	33583491	25.3499	0	0	1	1	1	1	1	0	0	1	0	0	0	1	0	1	1	0	1	0	1	0	0	0	0	1	NA	0	0	1	1	0	1	1	1	1	1	1	0	0	1	1	NA	1	0	1
S3_33316130	3	33316130	25.8394	0	0	1	1	1	1	1	0	0	1	0	0	0	1	0	1	1	0	1	0	1	0	0	0	0	1	0	0	0	1	1	0	1	1	1	1	1	1	0	0	1	1	NA	1	0	1
S3_33224401	3	33224401	26.8942	0	0	1	1	1	1	1	0	0	1	0	0	0	1	0	1	1	0	1	0	1	0	0	0	0	1	0	0	0	1	1	0	1	1	1	1	1	1	0	0	1	1	NA	1	0	1
S3_33206501	3	33206501	27.5154	0	0	1	1	1	1	1	0	0	1	0	0	0	1	0	1	1	0	1	0	1	0	0	0	0	NA	0	0	0	1	1	0	1	1	1	1	1	1	0	0	1	1	NA	1	0	1
S3_33183878	3	33183878	28.9583	0	0	1	1	1	1	1	0	0	1	0	0	0	1	0	1	1	0	1	0	1	0	0	0	0	0	0	0	0	1	1	0	1	1	1	1	1	1	0	0	1	1	NA	1	0	1
S3_32999609	3	32999609	31.6588	0	0	1	1	1	1	1	0	0	1	0	0	0	1	0	1	1	0	1	0	1	NA	0	0	0	0	0	0	0	1	1	0	1	1	1	1	1	1	0	0	1	1	0	1	0	1
S3_33007344	3	33007344	31.6588	0	0	1	1	1	1	1	0	0	1	0	0	0	1	0	1	1	0	1	0	1	0	0	0	0	0	0	0	0	1	1	0	1	1	1	1	1	1	0	0	1	1	0	1	0	1
S3_33042907	3	33042907	31.6588	0	0	1	1	1	1	1	0	0	1	0	0	0	1	0	1	1	0	1	0	1	0	0	0	0	0	0	0	0	1	1	0	1	1	1	1	1	1	0	0	1	1	0	1	0	1
S3_32888615	3	32888615	32.2357	0	0	1	1	1	1	1	0	0	1	0	0	0	1	0	1	1	0	1	0	1	NA	0	0	0	0	0	0	0	1	1	0	1	1	1	1	1	1	0	0	1	1	0	1	0	1
S3_32934743	3	32934743	32.2357	0	0	1	1	1	1	1	0	0	1	0	0	0	1	0	1	1	0	1	0	1	NA	0	0	0	0	0	0	0	1	1	0	1	1	1	1	1	1	0	0	1	1	0	1	0	1
S3_32558804	3	32558804	34.0675	0	0	1	1	1	1	1	0	0	1	0	0	NA	0	0	1	1	0	1	0	1	1	0	0	0	0	0	0	0	1	1	0	1	1	1	1	1	1	0	0	1	1	0	1	0	1
S3_32583001	3	32583001	34.0675	0	0	1	1	1	1	1	0	0	1	0	0	0	0	0	1	1	0	1	0	1	1	0	0	0	0	0	0	0	1	1	0	1	1	1	1	1	1	0	0	1	1	0	1	0	1
S3_32558856	3	32558856	34.0675	0	0	1	1	1	1	1	0	0	1	0	0	0	0	0	1	1	0	1	0	1	1	0	0	0	0	0	0	0	1	1	0	1	1	1	1	1	1	0	0	1	1	0	1	0	1
S3_32559617	3	32559617	34.0675	0	0	1	1	1	1	1	0	0	1	0	0	0	0	0	1	1	0	1	0	1	1	0	0	0	0	0	0	0	1	1	0	1	1	1	1	1	1	0	0	1	1	0	1	0	1
S3_32582947	3	32582947	34.0675	0	0	1	1	1	1	1	0	0	1	0	0	0	0	0	1	1	0	1	0	1	1	0	0	0	0	0	0	0	1	1	0	1	1	1	1	1	1	0	0	1	1	0	1	0	1
S3_32365250	3	32365250	34.9656	0	0	1	1	1	1	1	0	0	1	0	0	NA	0	0	1	1	0	1	0	1	1	0	0	0	0	0	0	0	1	1	0	1	1	1	1	1	1	0	0	1	1	0	1	0	1
S3_32404837	3	32404837	34.9656	0	0	1	1	1	1	1	0	0	1	0	0	NA	0	0	1	1	0	1	0	1	1	0	0	0	0	0	0	0	1	1	0	1	1	1	1	1	1	0	0	1	1	0	1	0	1
S3_32460700	3	32460700	34.9656	0	0	1	1	1	1	1	0	0	1	0	0	NA	0	0	1	1	0	1	0	1	1	0	0	0	0	0	0	0	1	1	0	1	1	1	1	1	1	0	0	1	1	0	1	0	1
S3_32286803	3	32286803	35.754	0	0	1	1	1	1	1	0	0	1	0	0	NA	0	0	1	1	0	1	0	1	1	0	0	0	0	0	0	0	1	1	0	1	1	1	1	1	1	0	0	1	1	0	1	0	1
S3_32289243	3	32289243	35.754	0	0	1	1	1	1	1	0	0	1	0	0	NA	0	0	1	1	0	1	0	1	1	0	0	0	0	0	0	0	1	1	0	1	1	1	1	1	1	0	0	1	1	0	1	0	1
S3_32289257	3	32289257	35.754	0	0	1	1	1	1	1	0	0	1	0	0	NA	0	0	1	1	0	1	0	1	1	0	0	0	0	0	0	0	1	1	0	1	1	1	1	1	1	0	0	1	1	0	1	0	1
S3_32229283	3	32229283	36.4338	0	0	1	1	1	1	1	0	0	1	0	0	NA	0	0	1	1	0	1	0	1	1	0	0	0	0	0	0	0	1	1	0	1	1	1	1	1	1	0	0	1	1	0	1	0	1
S3_32121157	3	32121157	38.0301	0	0	1	1	1	1	1	0	0	1	0	0	1	0	0	1	1	0	0	0	1	1	0	0	0	0	0	0	0	1	1	0	1	1	1	1	1	1	0	0	1	1	0	1	0	1
S3_31955463	3	31955463	40.0701	0	0	1	1	1	1	1	0	0	1	1	0	1	0	0	1	1	0	0	0	1	1	0	0	0	0	0	0	0	1	1	0	1	1	1	1	1	1	0	0	1	1	0	1	0	1
S3_31969345	3	31969345	40.0701	0	0	1	1	1	1	1	0	0	1	1	0	1	0	0	1	1	0	0	0	1	1	0	0	0	0	0	0	0	1	1	0	1	1	1	1	1	1	0	0	1	1	0	1	0	1
S3_31910451	3	31910451	40.8581	0	0	1	1	1	1	1	0	0	1	1	0	1	0	0	1	1	0	0	0	1	1	0	0	0	0	0	0	0	1	1	0	1	1	1	1	1	1	0	0	1	1	0	1	0	1
S3_31856761	3	31856761	42.4063	0	0	1	1	1	1	1	0	0	1	1	0	1	0	0	1	1	0	0	0	1	1	0	0	0	0	0	0	0	1	1	NA	1	1	1	1	1	1	0	0	1	1	0	1	0	NA
S3_31374255	3	31374255	45.0633	0	0	NA	1	1	1	1	0	0	1	1	0	1	0	0	1	1	0	0	0	1	1	0	0	0	0	0	0	0	1	1	1	1	1	1	1	1	1	0	0	1	1	0	1	0	NA
S3_31277302	3	31277302	45.411	0	0	0	1	1	1	1	0	0	1	1	0	1	0	0	1	1	0	0	0	1	1	0	0	0	0	0	0	0	1	1	1	1	1	1	1	1	1	0	0	1	1	0	1	0	0
S3_31294880	3	31294880	45.411	0	0	NA	1	1	1	1	0	0	1	1	0	1	0	0	1	1	0	0	0	1	1	0	0	0	0	0	0	0	1	1	1	1	1	1	1	1	1	0	0	1	1	0	1	0	NA
S3_31232500	3	31232500	45.8149	0	0	0	1	1	1	1	0	0	1	1	0	1	0	0	1	1	0	0	0	1	1	0	0	0	0	0	0	0	1	1	1	1	1	1	1	1	1	0	0	1	1	0	1	0	0
S3_31232651	3	31232651	45.8149	0	0	0	1	1	1	1	0	0	1	1	0	1	0	0	1	1	0	0	0	1	1	0	0	0	0	0	0	0	1	1	1	1	1	1	1	1	1	0	0	1	1	0	1	0	0
S3_31233155	3	31233155	45.8149	0	0	0	1	1	1	1	0	0	1	1	0	1	0	0	1	1	0	0	0	1	1	0	0	0	0	0	0	0	1	1	1	1	1	1	1	1	1	0	0	1	1	0	1	0	0
S3_31239235	3	31239235	45.8149	0	0	0	1	1	1	1	0	0	1	1	0	1	0	0	1	1	0	0	0	1	1	0	0	0	0	0	0	0	1	1	1	1	1	1	1	1	1	0	0	1	1	0	1	0	0
S3_31255972	3	31255972	45.8149	0	0	0	1	1	1	1	0	0	1	1	0	1	0	0	1	1	0	0	0	1	1	0	0	0	0	0	0	0	1	1	1	1	1	1	1	1	1	0	0	1	1	0	1	0	0
S3_31158734	3	31158734	46.9486	0	0	0	1	1	1	1	0	0	1	1	0	1	0	0	1	1	0	0	0	1	1	0	0	0	0	0	0	0	1	1	1	1	1	1	1	1	1	0	0	1	1	0	1	0	0
S3_31158922	3	31158922	46.9486	0	0	0	1	1	1	1	0	0	1	1	0	1	0	0	1	1	0	0	0	1	1	0	0	0	0	0	0	0	1	1	1	1	1	1	1	1	1	0	0	1	1	0	1	0	0
S3_31162862	3	31162862	46.9486	0	0	0	1	1	1	1	0	0	1	1	0	1	0	0	1	1	0	0	0	1	1	0	0	0	0	0	0	0	1	1	1	1	1	1	1	1	1	0	0	1	1	0	1	0	0
S3_31163899	3	31163899	46.9486	0	0	0	1	1	1	1	0	0	1	1	0	1	0	0	1	1	0	0	0	1	1	0	0	0	0	0	0	0	1	1	1	1	1	1	1	1	1	0	0	1	1	0	1	0	0
S3_31163923	3	31163923	46.9486	0	0	0	1	1	1	1	0	0	1	1	0	1	0	0	1	1	0	0	0	1	1	0	0	0	0	0	0	0	1	1	1	1	1	1	1	1	1	0	0	1	1	0	1	0	0
S3_31013398	3	31013398	47.3015	0	0	0	1	1	1	1	0	0	1	1	0	1	0	0	1	1	0	0	0	1	1	0	0	0	0	0	0	0	1	1	1	1	1	1	1	1	1	0	1	1	1	0	1	0	0
S3_31013477	3	31013477	47.3015	0	0	0	1	1	1	1	0	0	1	1	0	1	0	0	1	1	0	0	0	1	1	0	0	0	0	0	0	0	1	1	1	1	1	1	1	1	1	0	1	1	1	0	1	0	0
S3_31026497	3	31026497	47.3015	0	0	0	1	1	1	1	0	0	1	1	0	1	0	0	1	1	0	0	0	1	1	0	0	0	0	0	0	0	1	1	1	1	1	1	1	1	1	0	1	1	1	0	1	0	0
S3_31104969	3	31104969	47.3015	0	0	0	1	1	1	1	0	0	1	1	0	1	0	0	1	1	0	0	0	1	1	0	0	0	0	0	0	0	1	1	1	1	1	1	1	1	1	0	1	1	1	0	1	0	0
S3_31105056	3	31105056	47.3015	0	0	0	1	1	1	1	0	0	1	1	0	1	0	0	1	1	0	0	0	1	1	0	0	0	0	0	0	0	1	1	1	1	1	1	1	1	1	0	1	1	1	0	1	0	0
S3_31110087	3	31110087	47.3015	0	0	0	1	1	1	1	0	0	1	1	0	1	0	0	1	1	0	0	0	1	1	0	0	0	0	0	0	0	1	1	1	1	1	1	1	1	1	0	1	1	1	0	1	0	0
S3_31114110	3	31114110	47.3015	0	0	0	1	1	1	1	0	0	1	1	0	1	0	0	1	1	0	0	0	1	1	0	0	0	0	0	0	0	1	1	1	1	1	1	1	1	1	0	1	1	1	0	1	0	0
S3_30943858	3	30943858	47.8004	0	0	0	1	1	1	1	0	0	1	1	0	1	0	0	1	1	0	0	0	1	1	0	0	0	0	0	0	0	1	1	1	1	1	1	1	1	1	0	1	1	1	0	1	0	0
S3_30847771	3	30847771	48.4602	0	0	0	1	1	1	1	0	0	1	1	0	1	0	0	1	1	0	0	0	1	1	0	0	0	0	0	0	0	1	1	1	1	1	1	1	1	1	0	1	1	1	0	1	0	0
S3_30877933	3	30877933	48.4602	0	0	0	1	1	1	1	0	0	1	1	0	1	0	0	1	1	0	0	0	1	1	0	0	0	0	0	0	0	1	1	1	1	1	1	1	1	1	0	1	1	1	0	1	0	0
S3_30891939	3	30891939	48.4602	0	0	0	1	1	1	1	0	0	1	1	0	1	0	0	1	1	0	0	0	1	1	0	0	0	0	0	0	0	1	1	1	1	1	1	1	1	1	0	1	1	1	0	1	0	0
S3_30726278	3	30726278	48.682	0	0	0	1	1	1	1	0	0	1	1	0	1	0	0	1	1	0	0	0	1	1	0	0	0	0	0	0	0	1	1	1	1	1	1	1	1	1	0	1	1	1	0	1	0	0
S3_30737535	3	30737535	48.682	0	0	0	1	1	1	1	0	0	1	1	0	1	0	0	1	1	0	0	0	1	1	0	0	0	0	0	0	0	1	1	1	1	1	1	1	1	1	0	1	1	1	0	1	0	0
S3_30737618	3	30737618	48.682	0	0	0	1	1	1	1	0	0	1	1	0	1	0	0	1	1	0	0	0	1	1	0	0	0	0	0	0	0	1	1	1	1	1	1	1	1	1	0	1	1	1	0	1	0	0
S3_30737699	3	30737699	48.682	0	0	0	1	1	1	1	0	0	1	1	0	1	0	0	1	1	0	0	0	1	1	0	0	0	0	0	0	0	1	1	1	1	1	1	1	1	1	0	1	1	1	0	1	0	0
S3_30798041	3	30798041	48.682	0	0	0	1	1	1	1	0	0	1	1	0	1	0	0	1	1	0	0	0	1	1	0	0	0	0	0	0	0	1	1	1	1	1	1	1	1	1	0	1	1	1	0	1	0	0
S3_30799301	3	30799301	48.682	0	0	0	1	1	1	1	0	0	1	1	0	1	0	0	1	1	0	0	0	1	1	0	0	0	0	0	0	0	1	1	1	1	1	1	1	1	1	0	1	1	1	0	1	0	0
S3_30823710	3	30823710	48.682	0	0	0	1	1	1	1	0	0	1	1	0	1	0	0	1	1	0	0	0	1	1	0	0	0	0	0	0	0	1	1	1	1	1	1	1	1	1	0	1	1	1	0	1	0	0
S3_30709625	3	30709625	48.9252	0	0	0	1	1	1	1	0	0	1	1	0	1	0	0	1	1	0	0	0	1	1	0	0	0	0	0	0	0	1	1	1	1	1	1	1	1	1	0	1	1	1	0	1	0	0
S3_30516398	3	30516398	51.7568	0	0	0	1	1	1	1	0	0	1	1	0	1	0	0	1	1	0	0	0	1	1	0	0	0	0	0	0	0	1	1	1	1	1	1	1	1	1	0	1	1	1	0	1	0	0
S3_30525329	3	30525329	51.7568	0	0	0	1	1	1	1	0	0	1	1	0	1	0	0	1	1	0	0	0	1	1	0	0	0	0	0	0	0	1	1	1	1	1	1	1	1	1	0	1	1	1	0	1	0	0
S3_30569612	3	30569612	51.7568	0	0	0	1	1	1	1	0	0	1	1	0	1	0	0	1	1	0	0	0	1	1	0	0	0	0	0	0	0	1	1	1	1	1	1	1	1	1	0	1	1	1	0	1	0	0
S3_30599108	3	30599108	51.7568	0	0	0	1	1	1	1	0	0	1	1	0	1	0	0	1	1	0	0	0	1	1	0	0	0	0	0	0	0	1	1	1	1	1	1	1	1	1	0	1	1	1	0	1	0	0
S3_30599166	3	30599166	51.7568	0	0	0	1	1	1	1	0	0	1	1	0	1	0	0	1	1	0	0	0	1	1	0	0	0	0	0	0	0	1	1	1	1	1	1	1	1	1	0	1	1	1	0	1	0	0
S3_30452869	3	30452869	52.4197	0	0	0	1	1	1	1	0	0	1	1	0	1	0	0	1	1	0	0	0	1	1	0	1	0	0	0	0	0	1	1	1	1	1	1	1	1	1	0	1	1	1	0	1	0	0
S3_30452919	3	30452919	52.4197	0	0	0	1	1	1	1	0	0	1	1	0	1	0	0	1	1	0	0	0	1	1	0	1	0	0	0	0	0	1	1	1	1	1	1	1	1	1	0	1	1	1	0	1	0	0
S3_30462737	3	30462737	52.4197	0	0	0	1	1	1	1	0	0	1	1	0	1	0	0	1	1	0	0	0	1	1	0	1	0	0	0	0	0	1	1	1	1	1	1	1	1	1	0	1	1	1	0	1	0	0
S3_30494104	3	30494104	52.4197	0	0	0	1	1	1	1	0	0	1	1	0	1	0	0	1	1	0	0	0	1	1	0	1	0	0	0	0	0	1	1	1	1	1	1	1	1	1	0	1	1	1	0	1	0	0
S3_30393370	3	30393370	53.1961	0	0	0	1	1	1	1	0	0	1	1	0	1	0	0	1	1	0	0	0	1	1	0	1	0	0	0	0	0	1	1	1	1	1	1	1	1	1	0	1	1	1	0	1	0	0
S3_30398336	3	30398336	53.1961	0	0	0	1	1	1	1	0	0	1	1	0	1	0	0	1	1	0	0	0	1	1	0	1	0	0	0	0	0	1	1	1	1	1	1	1	1	1	0	1	1	1	0	1	0	0
S3_30049244	3	30049244	53.7794	0	0	0	1	1	1	1	1	0	1	1	0	1	0	0	1	1	0	0	0	1	1	0	1	0	0	0	0	0	1	1	1	1	1	1	1	1	1	NA	1	1	1	0	1	0	0
S3_30049328	3	30049328	53.7794	0	0	0	1	1	1	1	1	0	1	1	0	1	0	0	1	1	0	0	0	1	1	0	1	0	0	0	0	0	1	1	1	1	1	1	1	1	1	NA	1	1	1	0	1	0	0
S3_30067299	3	30067299	53.7794	0	0	0	1	1	1	1	1	0	1	1	0	1	0	0	1	1	0	0	0	1	1	0	1	0	0	0	0	0	1	1	1	1	1	1	1	1	1	NA	1	1	1	0	1	0	0
S3_30095445	3	30095445	53.7794	0	0	0	1	1	1	1	1	0	1	1	0	1	0	0	1	1	0	0	0	1	1	0	1	0	0	0	0	0	1	1	1	1	1	1	1	1	1	0	1	1	1	0	1	0	0
S3_30178384	3	30178384	53.7794	0	0	0	1	1	1	1	1	0	1	1	0	1	0	0	1	1	0	0	0	1	1	0	1	0	0	0	0	0	1	1	1	1	1	1	1	1	1	0	1	1	1	0	1	0	0
S3_30185860	3	30185860	53.7794	0	0	0	1	1	1	1	NA	0	1	1	0	1	0	0	1	1	0	0	0	1	1	0	1	0	0	0	0	0	1	1	1	1	1	1	1	1	1	0	1	1	1	0	1	0	0
S3_30275620	3	30275620	53.7794	0	0	0	1	1	1	1	NA	0	1	1	0	1	0	0	1	1	0	0	0	1	1	0	1	0	0	0	0	0	1	1	1	1	1	1	1	1	1	0	1	1	1	0	1	0	0
S3_29813765	3	29813765	54.3178	0	0	0	1	1	1	1	1	0	1	1	0	1	0	0	1	1	0	0	0	1	1	0	1	0	0	0	0	0	1	1	1	1	1	1	1	1	1	NA	1	1	1	0	1	0	0
S3_29814194	3	29814194	54.3178	0	0	0	1	1	1	1	1	0	1	1	0	1	0	0	1	1	0	0	0	1	1	0	1	0	0	0	0	0	1	1	1	1	1	1	1	1	1	NA	1	1	1	0	1	0	0
S3_29852237	3	29852237	54.3178	0	0	0	1	1	1	1	1	0	1	1	0	1	0	0	1	1	0	0	0	1	1	0	1	0	0	0	0	0	1	1	1	1	1	1	1	1	1	NA	1	1	1	0	1	0	0
S3_29852264	3	29852264	54.3178	0	0	0	1	1	1	1	1	0	1	1	0	1	0	0	1	1	0	0	0	1	1	0	1	0	0	0	0	0	1	1	1	1	1	1	1	1	1	NA	1	1	1	0	1	0	0
S3_29859752	3	29859752	54.3178	0	0	0	1	1	1	1	1	0	1	1	0	1	0	0	1	1	0	0	0	1	1	0	1	0	0	0	0	0	1	1	1	1	1	1	1	1	1	NA	1	1	1	0	1	0	0
S3_29880182	3	29880182	54.3178	0	0	0	1	1	1	1	1	0	1	1	0	1	0	0	1	1	0	0	0	1	1	0	1	0	0	0	0	0	1	1	1	1	1	1	1	1	1	NA	1	1	1	0	1	0	0
S3_29883592	3	29883592	54.3178	0	0	0	1	1	1	1	1	0	1	1	0	1	0	0	1	1	0	0	0	1	1	0	1	0	0	0	0	0	1	1	1	1	1	1	1	1	1	NA	1	1	1	0	1	0	0
S3_29729578	3	29729578	54.6942	0	0	0	1	1	1	1	1	0	1	1	0	1	0	0	1	1	0	0	0	1	1	0	1	0	0	0	0	0	1	1	1	1	1	1	1	1	1	NA	1	1	1	0	1	0	0
S3_29746701	3	29746701	54.6942	0	0	0	1	1	1	1	1	0	1	1	0	1	0	0	1	1	0	0	0	1	1	0	1	0	0	0	0	0	1	1	1	1	1	1	1	1	1	NA	1	1	1	0	1	0	0
S3_29660544	3	29660544	55.1648	0	0	0	1	1	1	1	1	0	1	1	0	1	0	0	1	1	0	0	0	1	1	0	1	0	0	0	0	0	1	1	1	1	1	1	1	1	1	NA	1	1	1	0	1	0	0
S3_29579795	3	29579795	55.758	0	0	0	1	1	1	1	1	0	1	1	0	1	0	0	1	1	0	0	0	1	1	0	1	0	0	0	0	0	1	1	1	1	1	1	1	1	1	1	1	1	1	0	1	0	0
S3_29486459	3	29486459	56.0932	0	0	0	1	1	1	1	1	0	1	1	0	1	0	0	1	1	0	0	0	1	1	0	1	0	0	0	0	0	1	1	1	1	1	1	1	1	1	1	1	1	1	0	1	0	0
S3_29536732	3	29536732	56.0932	0	0	0	1	1	1	1	1	0	1	1	0	1	0	0	1	1	0	0	0	1	1	0	1	0	0	0	0	0	1	1	1	1	1	1	1	1	1	1	1	1	1	0	1	0	0
S3_29345546	3	29345546	56.7885	0	0	0	1	1	1	1	1	0	1	1	0	1	0	0	1	1	0	0	0	1	1	0	1	0	0	0	0	0	1	1	1	1	1	1	1	1	1	1	1	1	1	0	1	0	0
S3_29418800	3	29418800	56.7885	0	0	0	1	1	1	1	1	0	1	1	0	1	0	0	1	1	0	0	0	1	1	0	1	0	0	0	0	0	1	1	1	1	1	1	1	1	1	1	1	1	1	0	1	0	0
S3_29267321	3	29267321	57.5792	0	0	0	1	1	1	1	1	0	1	1	0	1	0	0	1	1	0	0	0	1	1	0	1	0	0	0	0	0	1	1	1	1	1	1	1	1	1	1	1	1	1	0	1	0	0
S3_29267790	3	29267790	57.5792	0	0	0	1	1	1	1	1	0	1	1	0	1	0	0	1	1	0	0	0	1	1	0	1	0	0	0	0	0	1	1	1	1	1	1	1	1	1	1	1	1	1	0	1	0	0
S3_29268651	3	29268651	57.5792	0	0	0	1	1	1	1	1	0	1	1	0	1	0	0	1	1	0	0	0	1	1	0	1	0	0	0	0	0	1	1	1	1	1	1	1	1	1	1	1	1	1	0	1	0	0
S3_28024539	3	28024539	58.2663	0	0	0	1	1	1	1	1	0	1	1	0	1	0	0	1	1	0	0	0	1	1	0	1	0	0	0	0	0	1	1	1	1	1	1	1	1	1	1	1	1	1	0	1	0	0
S3_28105632	3	28105632	58.2663	0	0	0	1	1	1	1	1	0	1	1	0	1	0	0	1	1	0	0	0	1	1	0	1	0	0	0	0	0	1	1	1	1	1	1	1	1	1	1	1	1	1	0	1	0	0
S3_28116614	3	28116614	58.2663	0	0	0	1	1	1	1	1	0	1	1	0	1	0	0	1	1	0	0	0	1	1	0	1	0	0	0	0	0	1	1	1	1	1	1	1	1	1	1	1	1	1	0	1	0	0
S3_28141785	3	28141785	58.2663	0	0	0	1	1	1	1	1	0	1	1	0	1	0	0	1	1	0	0	0	1	1	0	1	0	0	0	0	0	1	1	1	1	1	1	1	1	1	1	1	1	1	0	1	0	0
S3_28226599	3	28226599	58.2663	0	0	0	1	1	1	1	1	0	1	1	0	1	0	0	1	1	0	0	0	1	1	0	1	0	0	0	0	0	1	1	1	1	1	1	1	1	1	1	1	1	1	0	1	0	0
S3_28234916	3	28234916	58.2663	0	0	0	1	1	1	1	1	0	1	1	0	1	0	0	1	1	0	0	0	1	1	0	1	0	0	0	0	0	1	1	1	1	1	1	1	1	1	1	1	1	1	0	1	0	0
S3_28279279	3	28279279	58.2663	0	0	0	1	1	1	1	1	0	1	1	0	1	0	0	1	1	0	0	0	1	1	0	1	0	0	0	0	0	1	1	1	1	1	1	1	1	1	1	1	1	1	0	1	0	0
S3_28310911	3	28310911	58.2663	0	0	0	1	1	1	1	1	0	1	1	0	1	0	0	1	1	0	0	0	1	1	0	1	0	0	0	0	0	1	1	1	1	1	1	1	1	1	1	1	1	1	0	1	0	0
S3_22565811	3	22565811	58.4889	0	0	0	1	1	1	1	1	0	1	1	0	1	0	0	1	1	0	0	0	1	1	0	1	0	0	0	0	0	1	1	1	1	1	1	1	1	1	1	1	1	1	0	1	0	0
S3_22603433	3	22603433	58.4889	0	0	0	1	1	1	1	1	0	1	1	0	1	0	0	1	1	0	0	0	1	1	0	1	0	0	0	0	0	1	1	1	1	1	1	1	1	1	1	1	1	1	0	1	0	0
S3_22609444	3	22609444	58.4889	0	0	0	1	1	1	1	1	0	1	1	0	1	0	0	1	1	0	0	0	1	1	0	1	0	0	0	0	0	1	1	1	1	1	1	1	1	1	1	1	1	1	0	1	0	0
S3_22618867	3	22618867	58.4889	0	0	0	1	1	1	1	1	0	1	1	0	1	0	0	1	1	0	0	0	1	1	0	1	0	0	0	0	0	1	1	1	1	1	1	1	1	1	1	1	1	1	0	1	0	0
S3_22618930	3	22618930	58.4889	0	0	0	1	1	1	1	1	0	1	1	0	1	0	0	1	1	0	0	0	1	1	0	1	0	0	0	0	0	1	1	1	1	1	1	1	1	1	1	1	1	1	0	1	0	0
S3_22621464	3	22621464	58.4889	0	0	0	1	1	1	1	1	0	1	1	0	1	0	0	1	1	0	0	0	1	1	0	1	0	0	0	0	0	1	1	1	1	1	1	1	1	1	1	1	1	1	0	1	0	0
S3_22621528	3	22621528	58.4889	0	0	0	1	1	1	1	1	0	1	1	0	1	0	0	1	1	0	0	0	1	1	0	1	0	0	0	0	0	1	1	1	1	1	1	1	1	1	1	1	1	1	0	1	0	0
S3_22633477	3	22633477	58.4889	0	0	0	1	1	1	1	1	0	1	1	0	1	0	0	1	1	0	0	0	1	1	0	1	0	0	0	0	0	1	1	1	1	1	1	1	1	1	1	1	1	1	0	1	0	0
S3_22639516	3	22639516	58.4889	0	0	0	1	1	1	1	1	0	1	1	0	1	0	0	1	1	0	0	0	1	1	0	1	0	0	0	0	0	1	1	1	1	1	1	1	1	1	1	1	1	1	0	1	0	0
S3_22653696	3	22653696	58.4889	0	0	0	1	1	1	1	1	0	1	1	0	1	0	0	1	1	0	0	0	1	1	0	1	0	0	0	0	0	1	1	1	1	1	1	1	1	1	1	1	1	1	0	1	0	0
S3_22672335	3	22672335	58.4889	0	0	0	1	1	1	1	1	0	1	1	0	1	0	0	1	1	0	0	0	1	1	0	1	0	0	0	0	0	1	1	1	1	1	1	1	1	1	1	1	1	1	0	1	0	0
S3_22694080	3	22694080	58.4889	0	0	0	1	1	1	1	1	0	1	1	0	1	0	0	1	1	0	0	0	1	1	0	1	0	0	0	0	0	1	1	1	1	1	1	1	1	1	1	1	1	1	0	1	0	0
S3_22723370	3	22723370	58.4889	0	0	0	1	1	1	1	1	0	1	1	0	1	0	0	1	1	0	0	0	1	1	0	1	0	0	0	0	0	1	1	1	1	1	1	1	1	1	1	1	1	1	0	1	0	0
S3_22732886	3	22732886	58.4889	0	0	0	1	1	1	1	1	0	1	1	0	1	0	0	1	1	0	0	0	1	1	0	1	0	0	0	0	0	1	1	1	1	1	1	1	1	1	1	1	1	1	0	1	0	0
S3_22742987	3	22742987	58.4889	0	0	0	1	1	1	1	1	0	1	1	0	1	0	0	1	1	0	0	0	1	1	0	1	0	0	0	0	0	1	1	1	1	1	1	1	1	1	1	1	1	1	0	1	0	0
S3_22791243	3	22791243	58.4889	0	0	0	1	1	1	1	1	0	1	1	0	1	0	0	1	1	0	0	0	1	1	0	1	0	0	0	0	0	1	1	1	1	1	1	1	1	1	1	1	1	1	0	1	0	0
S3_22846498	3	22846498	58.4889	0	0	0	1	1	1	1	1	0	1	1	0	1	0	0	1	1	0	0	0	1	1	0	1	0	0	0	0	0	1	1	1	1	1	1	1	1	1	1	1	1	1	0	1	0	0
S3_22871044	3	22871044	58.4889	0	0	0	1	1	1	1	1	0	1	1	0	1	0	0	1	1	0	0	0	1	1	0	1	0	0	0	0	0	1	1	1	1	1	1	1	1	1	1	1	1	1	0	1	0	0
S3_22891822	3	22891822	58.4889	0	0	0	1	1	1	1	1	0	1	1	0	1	0	0	1	1	0	0	0	1	1	0	1	0	0	0	0	0	1	1	1	1	1	1	1	1	1	1	1	1	1	0	1	0	0
S3_22914093	3	22914093	58.4889	0	0	0	1	1	1	1	1	0	1	1	0	1	0	0	1	1	0	0	0	1	1	0	1	0	0	0	0	0	1	1	1	1	1	1	1	1	1	1	1	1	1	0	1	0	0
S3_22915505	3	22915505	58.4889	0	0	0	1	1	1	1	1	0	1	1	0	1	0	0	1	1	0	0	0	1	1	0	1	0	0	0	0	0	1	1	1	1	1	1	1	1	1	1	1	1	1	0	1	0	0
S3_22920318	3	22920318	58.4889	0	0	0	1	1	1	1	1	0	1	1	0	1	0	0	1	1	0	0	0	1	1	0	1	0	0	0	0	0	1	1	1	1	1	1	1	1	1	1	1	1	1	0	1	0	0
S3_23117928	3	23117928	58.4889	0	0	0	1	1	1	1	1	0	1	1	0	1	0	0	1	1	0	0	0	1	1	0	1	0	0	0	0	0	1	1	1	1	1	1	1	1	1	1	1	1	1	0	1	0	0
S3_23137647	3	23137647	58.4889	0	0	0	1	1	1	1	1	0	1	1	0	1	0	0	1	1	0	0	0	1	1	0	1	0	0	0	0	0	1	1	1	1	1	1	1	1	1	1	1	1	1	0	1	0	0
S3_23141994	3	23141994	58.4889	0	0	0	1	1	1	1	1	0	1	1	0	1	0	0	1	1	0	0	0	1	1	0	1	0	0	0	0	0	1	1	1	1	1	1	1	1	1	1	1	1	1	0	1	0	0
S3_23144693	3	23144693	58.4889	0	0	0	1	1	1	1	1	0	1	1	0	1	0	0	1	1	0	0	0	1	1	0	1	0	0	0	0	0	1	1	1	1	1	1	1	1	1	1	1	1	1	0	1	0	0
S3_23154859	3	23154859	58.4889	0	0	0	1	1	1	1	1	0	1	1	0	1	0	0	1	1	0	0	0	1	1	0	1	0	0	0	0	0	1	1	1	1	1	1	1	1	1	1	1	1	1	0	1	0	0
S3_23211322	3	23211322	58.4889	0	0	0	1	1	1	1	1	0	1	1	0	1	0	0	1	1	0	0	0	1	1	0	1	0	0	0	0	0	1	1	1	1	1	1	1	1	1	1	1	1	1	0	1	0	0
S3_23218478	3	23218478	58.4889	0	0	0	1	1	1	1	1	0	1	1	0	1	0	0	1	1	0	0	0	1	1	0	1	0	0	0	0	0	1	1	1	1	1	1	1	1	1	1	1	1	1	0	1	0	0
S3_23218624	3	23218624	58.4889	0	0	0	1	1	1	1	1	0	1	1	0	1	0	0	1	1	0	0	0	1	1	0	1	0	0	0	0	0	1	1	1	1	1	1	1	1	1	1	1	1	1	0	1	0	0
S3_23229971	3	23229971	58.4889	0	0	0	1	1	1	1	1	0	1	1	0	1	0	0	1	1	0	0	0	1	1	0	1	0	0	0	0	0	1	1	1	1	1	1	1	1	1	1	1	1	1	0	1	0	0
S3_23231006	3	23231006	58.4889	0	0	0	1	1	1	1	1	0	1	1	0	1	0	0	1	1	0	0	0	1	1	0	1	0	0	0	0	0	1	1	1	1	1	1	1	1	1	1	1	1	1	0	1	0	0
S3_23232777	3	23232777	58.4889	0	0	0	1	1	1	1	1	0	1	1	0	1	0	0	1	1	0	0	0	1	1	0	1	0	0	0	0	0	1	1	1	1	1	1	1	1	1	1	1	1	1	0	1	0	0
S3_23255513	3	23255513	58.4889	0	0	0	1	1	1	1	1	0	1	1	0	1	0	0	1	1	0	0	0	1	1	0	1	0	0	0	0	0	1	1	1	1	1	1	1	1	1	1	1	1	1	0	1	0	0
S3_23270915	3	23270915	58.4889	0	0	0	1	1	1	1	1	0	1	1	0	1	0	0	1	1	0	0	0	1	1	0	1	0	0	0	0	0	1	1	1	1	1	1	1	1	1	1	1	1	1	0	1	0	0
S3_23279463	3	23279463	58.4889	0	0	0	1	1	1	1	1	0	1	1	0	1	0	0	1	1	0	0	0	1	1	0	1	0	0	0	0	0	1	1	1	1	1	1	1	1	1	1	1	1	1	0	1	0	0
S3_23280941	3	23280941	58.4889	0	0	0	1	1	1	1	1	0	1	1	0	1	0	0	1	1	0	0	0	1	1	0	1	0	0	0	0	0	1	1	1	1	1	1	1	1	1	1	1	1	1	0	1	0	0
S3_23282509	3	23282509	58.4889	0	0	0	1	1	1	1	1	0	1	1	0	1	0	0	1	1	0	0	0	1	1	0	1	0	0	0	0	0	1	1	1	1	1	1	1	1	1	1	1	1	1	0	1	0	0
S3_23303438	3	23303438	58.4889	0	0	0	1	1	1	1	1	0	1	1	0	1	0	0	1	1	0	0	0	1	1	0	1	0	0	0	0	0	1	1	1	1	1	1	1	1	1	1	1	1	1	0	1	0	0
S3_23303565	3	23303565	58.4889	0	0	0	1	1	1	1	1	0	1	1	0	1	0	0	1	1	0	0	0	1	1	0	1	0	0	0	0	0	1	1	1	1	1	1	1	1	1	1	1	1	1	0	1	0	0
S3_23312264	3	23312264	58.4889	0	0	0	1	1	1	1	1	0	1	1	0	1	0	0	1	1	0	0	0	1	1	0	1	0	0	0	0	0	1	1	1	1	1	1	1	1	1	1	1	1	1	0	1	0	0
S3_23341285	3	23341285	58.4889	0	0	0	1	1	1	1	1	0	1	1	0	1	0	0	1	1	0	0	0	1	1	0	1	0	0	0	0	0	1	1	1	1	1	1	1	1	1	1	1	1	1	0	1	0	0
S3_23404053	3	23404053	58.4889	0	0	0	1	1	1	1	1	0	1	1	0	1	0	0	1	1	0	0	0	1	1	0	1	0	0	0	0	0	1	1	1	1	1	1	1	1	1	1	1	1	1	0	1	0	0
S3_23427042	3	23427042	58.4889	0	0	0	1	1	1	1	1	0	1	1	0	1	0	0	1	1	0	0	0	1	1	0	1	0	0	0	0	0	1	1	1	1	1	1	1	1	1	1	1	1	1	0	1	0	0
S3_23447078	3	23447078	58.4889	0	0	0	1	1	1	1	1	0	1	1	0	1	0	0	1	1	0	0	0	1	1	0	1	0	0	0	0	0	1	1	1	1	1	1	1	1	1	1	1	1	1	0	1	0	0
S3_23504666	3	23504666	58.4889	0	0	0	1	1	1	1	1	0	1	1	0	1	0	0	1	1	0	0	0	1	1	0	1	0	0	0	0	0	1	1	1	1	1	1	1	1	1	1	1	1	1	0	1	0	0
S3_23504766	3	23504766	58.4889	0	0	0	1	1	1	1	1	0	1	1	0	1	0	0	1	1	0	0	0	1	1	0	1	0	0	0	0	0	1	1	1	1	1	1	1	1	1	1	1	1	1	0	1	0	0
S3_23515373	3	23515373	58.4889	0	0	0	1	1	1	1	1	0	1	1	0	1	0	0	1	1	0	0	0	1	1	0	1	0	0	0	0	0	1	1	1	1	1	1	1	1	1	1	1	1	1	0	1	0	0
S3_23515800	3	23515800	58.4889	0	0	0	1	1	1	1	1	0	1	1	0	1	0	0	1	1	0	0	0	1	1	0	1	0	0	0	0	0	1	1	1	1	1	1	1	1	1	1	1	1	1	0	1	0	0
S3_23529843	3	23529843	58.4889	0	0	0	1	1	1	1	1	0	1	1	0	1	0	0	1	1	0	0	0	1	1	0	1	0	0	0	0	0	1	1	1	1	1	1	1	1	1	1	1	1	1	0	1	0	0
S3_23548161	3	23548161	58.4889	0	0	0	1	1	1	1	1	0	1	1	0	1	0	0	1	1	0	0	0	1	1	0	1	0	0	0	0	0	1	1	1	1	1	1	1	1	1	1	1	1	1	0	1	0	0
S3_23685841	3	23685841	58.4889	0	0	0	1	1	1	1	1	0	1	1	0	1	0	0	1	1	0	0	0	1	1	0	1	0	0	0	0	0	1	1	1	1	1	1	1	1	1	1	1	1	1	0	1	0	0
S3_23718927	3	23718927	58.4889	0	0	0	1	1	1	1	1	0	1	1	0	1	0	0	1	1	0	0	0	1	1	0	1	0	0	0	0	0	1	1	1	1	1	1	1	1	1	1	1	1	1	0	1	0	0
S3_23731785	3	23731785	58.4889	0	0	0	1	1	1	1	1	0	1	1	0	1	0	0	1	1	0	0	0	1	1	0	1	0	0	0	0	0	1	1	1	1	1	1	1	1	1	1	1	1	1	0	1	0	0
S3_23912317	3	23912317	58.4889	0	0	0	1	1	1	1	1	0	1	1	0	1	0	0	1	1	0	0	0	1	1	0	1	0	0	0	0	0	1	1	1	1	1	1	1	1	1	1	1	1	1	0	1	0	0
S3_23912352	3	23912352	58.4889	0	0	0	1	1	1	1	1	0	1	1	0	1	0	0	1	1	0	0	0	1	1	0	1	0	0	0	0	0	1	1	1	1	1	1	1	1	1	1	1	1	1	0	1	0	0
S3_23934279	3	23934279	58.4889	0	0	0	1	1	1	1	1	0	1	1	0	1	0	0	1	1	0	0	0	1	1	0	1	0	0	0	0	0	1	1	1	1	1	1	1	1	1	1	1	1	1	0	1	0	0
S3_23985600	3	23985600	58.4889	0	0	0	1	1	1	1	1	0	1	1	0	1	0	0	1	1	0	0	0	1	1	0	1	0	0	0	0	0	1	1	1	1	1	1	1	1	1	1	1	1	1	0	1	0	0
S3_23985652	3	23985652	58.4889	0	0	0	1	1	1	1	1	0	1	1	0	1	0	0	1	1	0	0	0	1	1	0	1	0	0	0	0	0	1	1	1	1	1	1	1	1	1	1	1	1	1	0	1	0	0
S3_23995914	3	23995914	58.4889	0	0	0	1	1	1	1	1	0	1	1	0	1	0	0	1	1	0	0	0	1	1	0	1	0	0	0	0	0	1	1	1	1	1	1	1	1	1	1	1	1	1	0	1	0	0
S3_24042042	3	24042042	58.4889	0	0	0	1	1	1	1	1	0	1	1	0	1	0	0	1	1	0	0	0	1	1	0	1	0	0	0	0	0	1	1	1	1	1	1	1	1	1	1	1	1	1	0	1	0	0
S3_24070035	3	24070035	58.4889	0	0	0	1	1	1	1	1	0	1	1	0	1	0	0	1	1	0	0	0	1	1	0	1	0	0	0	0	0	1	1	1	1	1	1	1	1	1	1	1	1	1	0	1	0	0
S3_24142326	3	24142326	58.4889	0	0	0	1	1	1	1	1	0	1	1	0	1	0	0	1	1	0	0	0	1	1	0	1	0	0	0	0	0	1	1	1	1	1	1	1	1	1	1	1	1	1	0	1	0	0
S3_24142406	3	24142406	58.4889	0	0	0	1	1	1	1	1	0	1	1	0	1	0	0	1	1	0	0	0	1	1	0	1	0	0	0	0	0	1	1	1	1	1	1	1	1	1	1	1	1	1	0	1	0	0
S3_24143709	3	24143709	58.4889	0	0	0	1	1	1	1	1	0	1	1	0	1	0	0	1	1	0	0	0	1	1	0	1	0	0	0	0	0	1	1	1	1	1	1	1	1	1	1	1	1	1	0	1	0	0
S3_24147509	3	24147509	58.4889	0	0	0	1	1	1	1	1	0	1	1	0	1	0	0	1	1	0	0	0	1	1	0	1	0	0	0	0	0	1	1	1	1	1	1	1	1	1	1	1	1	1	0	1	0	0
S3_24217992	3	24217992	58.4889	0	0	0	1	1	1	1	1	0	1	1	0	1	0	0	1	1	0	0	0	1	1	0	1	0	0	0	0	0	1	1	1	1	1	1	1	1	1	1	1	1	1	0	1	0	0
S3_24228060	3	24228060	58.4889	0	0	0	1	1	1	1	1	0	1	1	0	1	0	0	1	1	0	0	0	1	1	0	1	0	0	0	0	0	1	1	1	1	1	1	1	1	1	1	1	1	1	0	1	0	0
S3_24228085	3	24228085	58.4889	0	0	0	1	1	1	1	1	0	1	1	0	1	0	0	1	1	0	0	0	1	1	0	1	0	0	0	0	0	1	1	1	1	1	1	1	1	1	1	1	1	1	0	1	0	0
S3_24268678	3	24268678	58.4889	0	0	0	1	1	1	1	1	0	1	1	0	1	0	0	1	1	0	0	0	1	1	0	1	0	0	0	0	0	1	1	1	1	1	1	1	1	1	1	1	1	1	0	1	0	0
S3_24677155	3	24677155	58.4889	0	0	0	1	1	1	1	1	0	1	1	0	1	0	0	1	1	0	0	0	1	1	0	1	0	0	0	0	0	1	1	1	1	1	1	1	1	1	1	1	1	1	0	1	0	0
S3_24778961	3	24778961	58.4889	0	0	0	1	1	1	1	1	0	1	1	0	1	0	0	1	1	0	0	0	1	1	0	1	0	0	0	0	0	1	1	1	1	1	1	1	1	1	1	1	1	1	0	1	0	0
S3_24955809	3	24955809	58.4889	0	0	0	1	1	1	1	1	0	1	1	0	1	0	0	1	1	0	0	0	1	1	0	1	0	0	0	0	0	1	1	1	1	1	1	1	1	1	1	1	1	1	0	1	0	0
S3_24963856	3	24963856	58.4889	0	0	0	1	1	1	1	1	0	1	1	0	1	0	0	1	1	0	0	0	1	1	0	1	0	0	0	0	0	1	1	1	1	1	1	1	1	1	1	1	1	1	0	1	0	0
S3_24989705	3	24989705	58.4889	0	0	0	1	1	1	1	1	0	1	1	0	1	0	0	1	1	0	0	0	1	1	0	1	0	0	0	0	0	1	1	1	1	1	1	1	1	1	1	1	1	1	0	1	0	0
S3_25001033	3	25001033	58.4889	0	0	0	1	1	1	1	1	0	1	1	0	1	0	0	1	1	0	0	0	1	1	0	1	0	0	0	0	0	1	1	1	1	1	1	1	1	1	1	1	1	1	0	1	0	0
S3_25055620	3	25055620	58.4889	0	0	0	1	1	1	1	1	0	1	1	0	1	0	0	1	1	0	0	0	1	1	0	1	0	0	0	0	0	1	1	1	1	1	1	1	1	1	1	1	1	1	0	1	0	0
S3_25057088	3	25057088	58.4889	0	0	0	1	1	1	1	1	0	1	1	0	1	0	0	1	1	0	0	0	1	1	0	1	0	0	0	0	0	1	1	1	1	1	1	1	1	1	1	1	1	1	0	1	0	0
S3_25067517	3	25067517	58.4889	0	0	0	1	1	1	1	1	0	1	1	0	1	0	0	1	1	0	0	0	1	1	0	1	0	0	0	0	0	1	1	1	1	1	1	1	1	1	1	1	1	1	0	1	0	0
S3_25075507	3	25075507	58.4889	0	0	0	1	1	1	1	1	0	1	1	0	1	0	0	1	1	0	0	0	1	1	0	1	0	0	0	0	0	1	1	1	1	1	1	1	1	1	1	1	1	1	0	1	0	0
S3_25075571	3	25075571	58.4889	0	0	0	1	1	1	1	1	0	1	1	0	1	0	0	1	1	0	0	0	1	1	0	1	0	0	0	0	0	1	1	1	1	1	1	1	1	1	1	1	1	1	0	1	0	0
S3_25078490	3	25078490	58.4889	0	0	0	1	1	1	1	1	0	1	1	0	1	0	0	1	1	0	0	0	1	1	0	1	0	0	0	0	0	1	1	1	1	1	1	1	1	1	1	1	1	1	0	1	0	0
S3_25085047	3	25085047	58.4889	0	0	0	1	1	1	1	1	0	1	1	0	1	0	0	1	1	0	0	0	1	1	0	1	0	0	0	0	0	1	1	1	1	1	1	1	1	1	1	1	1	1	0	1	0	0
S3_25174653	3	25174653	58.4889	0	0	0	1	1	1	1	1	0	1	1	0	1	0	0	1	1	0	0	0	1	1	0	1	0	0	0	0	0	1	1	1	1	1	1	1	1	1	1	1	1	1	0	1	0	0
S3_25282573	3	25282573	58.4889	0	0	0	1	1	1	1	1	0	1	1	0	1	0	0	1	1	0	0	0	1	1	0	1	0	0	0	0	0	1	1	1	1	1	1	1	1	1	1	1	1	1	0	1	0	0
S3_25282655	3	25282655	58.4889	0	0	0	1	1	1	1	1	0	1	1	0	1	0	0	1	1	0	0	0	1	1	0	1	0	0	0	0	0	1	1	1	1	1	1	1	1	1	1	1	1	1	0	1	0	0
S3_25306054	3	25306054	58.4889	0	0	0	1	1	1	1	1	0	1	1	0	1	0	0	1	1	0	0	0	1	1	0	1	0	0	0	0	0	1	1	1	1	1	1	1	1	1	1	1	1	1	0	1	0	0
S3_25375546	3	25375546	58.4889	0	0	0	1	1	1	1	1	0	1	1	0	1	0	0	1	1	0	0	0	1	1	0	1	0	0	0	0	0	1	1	1	1	1	1	1	1	1	1	1	1	1	0	1	0	0
S3_25428815	3	25428815	58.4889	0	0	0	1	1	1	1	1	0	1	1	0	1	0	0	1	1	0	0	0	1	1	0	1	0	0	0	0	0	1	1	1	1	1	1	1	1	1	1	1	1	1	0	1	0	0
S3_25537546	3	25537546	58.4889	0	0	0	1	1	1	1	1	0	1	1	0	1	0	0	1	1	0	0	0	1	1	0	1	0	0	0	0	0	1	1	1	1	1	1	1	1	1	1	1	1	1	0	1	0	0
S3_25688600	3	25688600	58.4889	0	0	0	1	1	1	1	1	0	1	1	0	1	0	0	1	1	0	0	0	1	1	0	1	0	0	0	0	0	1	1	1	1	1	1	1	1	1	1	1	1	1	0	1	0	0
S3_25691289	3	25691289	58.4889	0	0	0	1	1	1	1	1	0	1	1	0	1	0	0	1	1	0	0	0	1	1	0	1	0	0	0	0	0	1	1	1	1	1	1	1	1	1	1	1	1	1	0	1	0	0
S3_25724789	3	25724789	58.4889	0	0	0	1	1	1	1	1	0	1	1	0	1	0	0	1	1	0	0	0	1	1	0	1	0	0	0	0	0	1	1	1	1	1	1	1	1	1	1	1	1	1	0	1	0	0
S3_25846028	3	25846028	58.4889	0	0	0	1	1	1	1	1	0	1	1	0	1	0	0	1	1	0	0	0	1	1	0	1	0	0	0	0	0	1	1	1	1	1	1	1	1	1	1	1	1	1	0	1	0	0
S3_25847279	3	25847279	58.4889	0	0	0	1	1	1	1	1	0	1	1	0	1	0	0	1	1	0	0	0	1	1	0	1	0	0	0	0	0	1	1	1	1	1	1	1	1	1	1	1	1	1	0	1	0	0
S3_25865042	3	25865042	58.4889	0	0	0	1	1	1	1	1	0	1	1	0	1	0	0	1	1	0	0	0	1	1	0	1	0	0	0	0	0	1	1	1	1	1	1	1	1	1	1	1	1	1	0	1	0	0
S3_25930520	3	25930520	58.4889	0	0	0	1	1	1	1	1	0	1	1	0	1	0	0	1	1	0	0	0	1	1	0	1	0	0	0	0	0	1	1	1	1	1	1	1	1	1	1	1	1	1	0	1	0	0
S3_25964325	3	25964325	58.4889	0	0	0	1	1	1	1	1	0	1	1	0	1	0	0	1	1	0	0	0	1	1	0	1	0	0	0	0	0	1	1	1	1	1	1	1	1	1	1	1	1	1	0	1	0	0
S3_25972824	3	25972824	58.4889	0	0	0	1	1	1	1	1	0	1	1	0	1	0	0	1	1	0	0	0	1	1	0	1	0	0	0	0	0	1	1	1	1	1	1	1	1	1	1	1	1	1	0	1	0	0
S3_25976784	3	25976784	58.4889	0	0	0	1	1	1	1	1	0	1	1	0	1	0	0	1	1	0	0	0	1	1	0	1	0	0	0	0	0	1	1	1	1	1	1	1	1	1	1	1	1	1	0	1	0	0
S3_26073729	3	26073729	58.4889	0	0	0	1	1	1	1	1	0	1	1	0	1	0	0	1	1	0	0	0	1	1	0	1	0	0	0	0	0	1	1	1	1	1	1	1	1	1	1	1	1	1	0	1	0	0
S3_26215711	3	26215711	58.4889	0	0	0	1	1	1	1	1	0	1	1	0	1	0	0	1	1	0	0	0	1	1	0	1	0	0	0	0	0	1	1	1	1	1	1	1	1	1	1	1	1	1	0	1	0	0
S3_26219145	3	26219145	58.4889	0	0	0	1	1	1	1	1	0	1	1	0	1	0	0	1	1	0	0	0	1	1	0	1	0	0	0	0	0	1	1	1	1	1	1	1	1	1	1	1	1	1	0	1	0	0
S3_26272207	3	26272207	58.4889	0	0	0	1	1	1	1	1	0	1	1	0	1	0	0	1	1	0	0	0	1	1	0	1	0	0	0	0	0	1	1	1	1	1	1	1	1	1	1	1	1	1	0	1	0	0
S3_26304462	3	26304462	58.4889	0	0	0	1	1	1	1	1	0	1	1	0	1	0	0	1	1	0	0	0	1	1	0	1	0	0	0	0	0	1	1	1	1	1	1	1	1	1	1	1	1	1	0	1	0	0
S3_26323049	3	26323049	58.4889	0	0	0	1	1	1	1	1	0	1	1	0	1	0	0	1	1	0	0	0	1	1	0	1	0	0	0	0	0	1	1	1	1	1	1	1	1	1	1	1	1	1	0	1	0	0
S3_26341115	3	26341115	58.4889	0	0	0	1	1	1	1	1	0	1	1	0	1	0	0	1	1	0	0	0	1	1	0	1	0	0	0	0	0	1	1	1	1	1	1	1	1	1	1	1	1	1	0	1	0	0
S3_26370695	3	26370695	58.4889	0	0	0	1	1	1	1	1	0	1	1	0	1	0	0	1	1	0	0	0	1	1	0	1	0	0	0	0	0	1	1	1	1	1	1	1	1	1	1	1	1	1	0	1	0	0
S3_26439548	3	26439548	58.4889	0	0	0	1	1	1	1	1	0	1	1	0	1	0	0	1	1	0	0	0	1	1	0	1	0	0	0	0	0	1	1	1	1	1	1	1	1	1	1	1	1	1	0	1	0	0
S3_26439635	3	26439635	58.4889	0	0	0	1	1	1	1	1	0	1	1	0	1	0	0	1	1	0	0	0	1	1	0	1	0	0	0	0	0	1	1	1	1	1	1	1	1	1	1	1	1	1	0	1	0	0
S3_26462328	3	26462328	58.4889	0	0	0	1	1	1	1	1	0	1	1	0	1	0	0	1	1	0	0	0	1	1	0	1	0	0	0	0	0	1	1	1	1	1	1	1	1	1	1	1	1	1	0	1	0	0
S3_26478826	3	26478826	58.4889	0	0	0	1	1	1	1	1	0	1	1	0	1	0	0	1	1	0	0	0	1	1	0	1	0	0	0	0	0	1	1	1	1	1	1	1	1	1	1	1	1	1	0	1	0	0
S3_26565620	3	26565620	58.4889	0	0	0	1	1	1	1	1	0	1	1	0	1	0	0	1	1	0	0	0	1	1	0	1	0	0	0	0	0	1	1	1	1	1	1	1	1	1	1	1	1	1	0	1	0	0
S3_26737943	3	26737943	58.4889	0	0	0	1	1	1	1	1	0	1	1	0	1	0	0	1	1	0	0	0	1	1	0	1	0	0	0	0	0	1	1	1	1	1	1	1	1	1	1	1	1	1	0	1	0	0
S3_26751705	3	26751705	58.4889	0	0	0	1	1	1	1	1	0	1	1	0	1	0	0	1	1	0	0	0	1	1	0	1	0	0	0	0	0	1	1	1	1	1	1	1	1	1	1	1	1	1	0	1	0	0
S3_26801052	3	26801052	58.4889	0	0	0	1	1	1	1	1	0	1	1	0	1	0	0	1	1	0	0	0	1	1	0	1	0	0	0	0	0	1	1	1	1	1	1	1	1	1	1	1	1	1	0	1	0	0
S3_26837956	3	26837956	58.4889	0	0	0	1	1	1	1	1	0	1	1	0	1	0	0	1	1	0	0	0	1	1	0	1	0	0	0	0	0	1	1	1	1	1	1	1	1	1	1	1	1	1	0	1	0	0
S3_26916045	3	26916045	58.4889	0	0	0	1	1	1	1	1	0	1	1	0	1	0	0	1	1	0	0	0	1	1	0	1	0	0	0	0	0	1	1	1	1	1	1	1	1	1	1	1	1	1	0	1	0	0
S3_26925043	3	26925043	58.4889	0	0	0	1	1	1	1	1	0	1	1	0	1	0	0	1	1	0	0	0	1	1	0	1	0	0	0	0	0	1	1	1	1	1	1	1	1	1	1	1	1	1	0	1	0	0
S3_26935924	3	26935924	58.4889	0	0	0	1	1	1	1	1	0	1	1	0	1	0	0	1	1	0	0	0	1	1	0	1	0	0	0	0	0	1	1	1	1	1	1	1	1	1	1	1	1	1	0	1	0	0
S3_26980846	3	26980846	58.4889	0	0	0	1	1	1	1	1	0	1	1	0	1	0	0	1	1	0	0	0	1	1	0	1	0	0	0	0	0	1	1	1	1	1	1	1	1	1	1	1	1	1	0	1	0	0
S3_27023066	3	27023066	58.4889	0	0	0	1	1	1	1	1	0	1	1	0	1	0	0	1	1	0	0	0	1	1	0	1	0	0	0	0	0	1	1	1	1	1	1	1	1	1	1	1	1	1	0	1	0	0
S3_27048550	3	27048550	58.4889	0	0	0	1	1	1	1	1	0	1	1	0	1	0	0	1	1	0	0	0	1	1	0	1	0	0	0	0	0	1	1	1	1	1	1	1	1	1	1	1	1	1	0	1	0	0
S3_27081063	3	27081063	58.4889	0	0	0	1	1	1	1	1	0	1	1	0	1	0	0	1	1	0	0	0	1	1	0	1	0	0	0	0	0	1	1	1	1	1	1	1	1	1	1	1	1	1	0	1	0	0
S3_27308298	3	27308298	58.4889	0	0	0	1	1	1	1	1	0	1	1	0	1	0	0	1	1	0	0	0	1	1	0	1	0	0	0	0	0	1	1	1	1	1	1	1	1	1	1	1	1	1	0	1	0	0
S3_27736266	3	27736266	58.4889	0	0	0	1	1	1	1	1	0	1	1	0	1	0	0	1	1	0	0	0	1	1	0	1	0	0	0	0	0	1	1	1	1	1	1	1	1	1	1	1	1	1	0	1	0	0
S3_27962598	3	27962598	58.4889	0	0	0	1	1	1	1	1	0	1	1	0	1	0	0	1	1	0	0	0	1	1	0	1	0	0	0	0	0	1	1	1	1	1	1	1	1	1	1	1	1	1	0	1	0	0
S3_22247330	3	22247330	58.7429	0	0	0	1	1	1	1	1	0	1	1	0	1	0	0	1	1	0	0	0	1	1	0	1	0	0	0	0	0	1	1	1	1	1	1	1	1	1	1	1	1	1	0	1	0	0
S3_17000795	3	17000795	61.5415	0	0	0	1	1	0	1	1	0	1	1	0	1	0	0	1	1	0	0	0	1	1	0	1	0	0	0	0	0	1	1	1	1	1	1	1	1	1	1	1	1	1	0	1	NA	0
S3_19840442	3	19840442	61.5415	0	0	0	1	1	NA	1	1	0	1	1	0	1	0	0	1	1	0	0	0	1	1	0	1	0	0	0	0	0	1	1	1	1	1	1	1	1	1	1	1	1	1	0	1	NA	0
S3_14937702	3	14937702	62.387	0	0	0	1	1	0	1	1	0	1	1	0	1	0	0	1	1	0	0	0	1	1	0	1	0	0	0	0	0	1	1	1	1	1	1	1	1	1	1	1	1	1	0	1	1	0
S3_15013637	3	15013637	62.387	0	0	0	1	1	0	1	1	0	1	1	0	1	0	0	1	1	0	0	0	1	1	0	1	0	0	0	0	0	1	1	1	1	1	1	1	1	1	1	1	1	1	0	1	1	0
S3_15136018	3	15136018	62.387	0	0	0	1	1	0	1	1	0	1	1	0	1	0	0	1	1	0	0	0	1	1	0	1	0	0	0	0	0	1	1	1	1	1	1	1	1	1	1	1	1	1	0	1	1	0
S3_15138025	3	15138025	62.387	0	0	0	1	1	0	1	1	0	1	1	0	1	0	0	1	1	0	0	0	1	1	0	1	0	0	0	0	0	1	1	1	1	1	1	1	1	1	1	1	1	1	0	1	1	0
S3_15190579	3	15190579	62.387	0	0	0	1	1	0	1	1	0	1	1	0	1	0	0	1	1	0	0	0	1	1	0	1	0	0	0	0	0	1	1	1	1	1	1	1	1	1	1	1	1	1	0	1	1	0
S3_14446720	3	14446720	62.7174	0	0	0	1	1	0	1	1	0	1	1	0	1	0	0	1	1	0	0	0	1	1	0	1	0	0	0	0	0	1	1	1	1	1	1	1	1	1	1	1	1	1	0	1	1	0
S3_14476037	3	14476037	62.7174	0	0	0	1	1	0	1	1	0	1	1	0	1	0	0	1	1	0	0	0	1	1	0	1	0	0	0	0	0	1	1	1	1	1	1	1	1	1	1	1	1	1	0	1	1	0
S3_14481972	3	14481972	62.7174	0	0	0	1	1	0	1	1	0	1	1	0	1	0	0	1	1	0	0	0	1	1	0	1	0	0	0	0	0	1	1	1	1	1	1	1	1	1	1	1	1	1	0	1	1	0
S3_14490088	3	14490088	62.7174	0	0	0	1	1	0	1	1	0	1	1	0	1	0	0	1	1	0	0	0	1	1	0	1	0	0	0	0	0	1	1	1	1	1	1	1	1	1	1	1	1	1	0	1	1	0
S3_14518030	3	14518030	62.7174	0	0	0	1	1	0	1	1	0	1	1	0	1	0	0	1	1	0	0	0	1	1	0	1	0	0	0	0	0	1	1	1	1	1	1	1	1	1	1	1	1	1	0	1	1	0
S3_14626419	3	14626419	62.7174	0	0	0	1	1	0	1	1	0	1	1	0	1	0	0	1	1	0	0	0	1	1	0	1	0	0	0	0	0	1	1	1	1	1	1	1	1	1	1	1	1	1	0	1	1	0
S3_14629815	3	14629815	62.7174	0	0	0	1	1	0	1	1	0	1	1	0	1	0	0	1	1	0	0	0	1	1	0	1	0	0	0	0	0	1	1	1	1	1	1	1	1	1	1	1	1	1	0	1	1	0
S3_14705998	3	14705998	62.7174	0	0	0	1	1	0	1	1	0	1	1	0	1	0	0	1	1	0	0	0	1	1	0	1	0	0	0	0	0	1	1	1	1	1	1	1	1	1	1	1	1	1	0	1	1	0
S3_14729297	3	14729297	62.7174	0	0	0	1	1	0	1	1	0	1	1	0	1	0	0	1	1	0	0	0	1	1	0	1	0	0	0	0	0	1	1	1	1	1	1	1	1	1	1	1	1	1	0	1	1	0
S3_14731962	3	14731962	62.7174	0	0	0	1	1	0	1	1	0	1	1	0	1	0	0	1	1	0	0	0	1	1	0	1	0	0	0	0	0	1	1	1	1	1	1	1	1	1	1	1	1	1	0	1	1	0
S3_14732869	3	14732869	62.7174	0	0	0	1	1	0	1	1	0	1	1	0	1	0	0	1	1	0	0	0	1	1	0	1	0	0	0	0	0	1	1	1	1	1	1	1	1	1	1	1	1	1	0	1	1	0
S3_14764594	3	14764594	62.7174	0	0	0	1	1	0	1	1	0	1	1	0	1	0	0	1	1	0	0	0	1	1	0	1	0	0	0	0	0	1	1	1	1	1	1	1	1	1	1	1	1	1	0	1	1	0
S3_14805617	3	14805617	62.7174	0	0	0	1	1	0	1	1	0	1	1	0	1	0	0	1	1	0	0	0	1	1	0	1	0	0	0	0	0	1	1	1	1	1	1	1	1	1	1	1	1	1	0	1	1	0
S3_14153521	3	14153521	62.974	0	0	0	1	1	0	1	1	0	1	1	0	1	0	0	1	1	0	0	0	1	1	0	1	0	0	0	0	0	1	1	1	1	1	1	1	1	1	1	1	1	1	0	1	1	0
S3_14228920	3	14228920	62.974	0	0	0	1	1	0	1	1	0	1	1	0	1	0	0	1	1	0	0	0	1	1	0	1	0	0	0	0	0	1	1	1	1	1	1	1	1	1	1	1	1	1	0	1	1	0
S3_14250901	3	14250901	62.974	0	0	0	1	1	0	1	1	0	1	1	0	1	0	0	1	1	0	0	0	1	1	0	1	0	0	0	0	0	1	1	1	1	1	1	1	1	1	1	1	1	1	0	1	1	0
S3_14423234	3	14423234	62.974	0	0	0	1	1	0	1	1	0	1	1	0	1	0	0	1	1	0	0	0	1	1	0	1	0	0	0	0	0	1	1	1	1	1	1	1	1	1	1	1	1	1	0	1	1	0
S3_14428416	3	14428416	62.974	0	0	0	1	1	0	1	1	0	1	1	0	1	0	0	1	1	0	0	0	1	1	0	1	0	0	0	0	0	1	1	1	1	1	1	1	1	1	1	1	1	1	0	1	1	0
S3_13887775	3	13887775	63.1939	0	0	0	1	1	0	1	1	0	1	1	0	1	0	0	1	1	0	0	0	1	1	0	1	0	0	0	0	0	1	1	1	1	1	1	1	1	1	1	1	1	1	0	1	1	0
S3_13901468	3	13901468	63.1939	0	0	0	1	1	0	1	1	0	1	1	0	1	0	0	1	1	0	0	0	1	1	0	1	0	0	0	0	0	1	1	1	1	1	1	1	1	1	1	1	1	1	0	1	1	0
S3_13908719	3	13908719	63.1939	0	0	0	1	1	0	1	1	0	1	1	0	1	0	0	1	1	0	0	0	1	1	0	1	0	0	0	0	0	1	1	1	1	1	1	1	1	1	1	1	1	1	0	1	1	0
S3_13908825	3	13908825	63.1939	0	0	0	1	1	0	1	1	0	1	1	0	1	0	0	1	1	0	0	0	1	1	0	1	0	0	0	0	0	1	1	1	1	1	1	1	1	1	1	1	1	1	0	1	1	0
S3_14053238	3	14053238	63.1939	0	0	0	1	1	0	1	1	0	1	1	0	1	0	0	1	1	0	0	0	1	1	0	1	0	0	0	0	0	1	1	1	1	1	1	1	1	1	1	1	1	1	0	1	1	0
S3_14097752	3	14097752	63.1939	0	0	0	1	1	0	1	1	0	1	1	0	1	0	0	1	1	0	0	0	1	1	0	1	0	0	0	0	0	1	1	1	1	1	1	1	1	1	1	1	1	1	0	1	1	0
S3_14097877	3	14097877	63.1939	0	0	0	1	1	0	1	1	0	1	1	0	1	0	0	1	1	0	0	0	1	1	0	1	0	0	0	0	0	1	1	1	1	1	1	1	1	1	1	1	1	1	0	1	1	0
S3_14102487	3	14102487	63.1939	0	0	0	1	1	0	1	1	0	1	1	0	1	0	0	1	1	0	0	0	1	1	0	1	0	0	0	0	0	1	1	1	1	1	1	1	1	1	1	1	1	1	0	1	1	0
S3_14113093	3	14113093	63.1939	0	0	0	1	1	0	1	1	0	1	1	0	1	0	0	1	1	0	0	0	1	1	0	1	0	0	0	0	0	1	1	1	1	1	1	1	1	1	1	1	1	1	0	1	1	0
S3_14130702	3	14130702	63.1939	0	0	0	1	1	0	1	1	0	1	1	0	1	0	0	1	1	0	0	0	1	1	0	1	0	0	0	0	0	1	1	1	1	1	1	1	1	1	1	1	1	1	0	1	1	0
S3_14130741	3	14130741	63.1939	0	0	0	1	1	0	1	1	0	1	1	0	1	0	0	1	1	0	0	0	1	1	0	1	0	0	0	0	0	1	1	1	1	1	1	1	1	1	1	1	1	1	0	1	1	0
S3_14133383	3	14133383	63.1939	0	0	0	1	1	0	1	1	0	1	1	0	1	0	0	1	1	0	0	0	1	1	0	1	0	0	0	0	0	1	1	1	1	1	1	1	1	1	1	1	1	1	0	1	1	0
S3_13690572	3	13690572	63.4217	0	0	0	1	1	0	1	1	0	1	1	0	1	0	0	1	1	0	0	0	1	1	0	1	0	0	0	0	0	1	1	1	1	1	1	1	1	NA	1	1	1	1	0	1	1	0
S3_13726173	3	13726173	63.4217	0	0	0	1	1	0	1	1	0	1	1	0	1	0	0	1	1	0	0	0	1	1	0	1	0	0	0	0	0	1	1	1	1	1	1	1	1	1	1	1	1	1	0	1	1	0
S3_13732467	3	13732467	63.4217	0	0	0	1	1	0	1	1	0	1	1	0	1	0	0	1	1	0	0	0	1	1	0	1	0	0	0	0	0	1	1	1	1	1	1	1	1	1	1	1	1	1	0	1	1	0
S3_13750956	3	13750956	63.4217	0	0	0	1	1	0	1	1	0	1	1	0	1	0	0	1	1	0	0	0	1	1	0	1	0	0	0	0	0	1	1	1	1	1	1	1	1	1	1	1	1	1	0	1	1	0
S3_13553239	3	13553239	63.6696	0	0	0	1	1	0	1	1	0	1	1	0	1	0	0	1	1	0	0	0	1	1	0	1	0	0	0	0	0	1	1	1	1	1	1	1	1	NA	1	1	1	1	0	1	1	0
S3_13170493	3	13170493	64.317	0	0	0	1	1	0	1	1	0	1	1	0	1	0	0	1	1	0	0	0	1	1	0	1	0	0	0	0	0	1	1	1	1	1	1	1	1	0	1	1	1	1	0	1	1	0
S3_13239183	3	13239183	64.317	0	0	0	1	1	0	1	1	0	1	1	0	1	0	0	1	1	0	0	0	1	1	0	1	0	0	0	0	0	1	1	1	1	1	1	1	1	0	1	1	1	1	0	1	1	0
S3_13244111	3	13244111	64.317	0	0	0	1	1	0	1	1	0	1	1	0	1	0	0	1	1	0	0	0	1	1	0	1	0	0	0	0	0	1	1	1	1	1	1	1	1	0	1	1	1	1	0	1	1	0
S3_13268059	3	13268059	64.317	0	0	0	1	1	0	1	1	0	1	1	0	1	0	0	1	1	0	0	0	1	1	0	1	0	0	0	0	0	1	1	1	1	1	1	1	1	0	1	1	1	1	0	1	1	0
S3_13269150	3	13269150	64.317	0	0	0	1	1	0	1	1	0	1	1	0	1	0	0	1	1	0	0	0	1	1	0	1	0	0	0	0	0	1	1	1	1	1	1	1	1	0	1	1	1	1	0	1	1	0
S3_13283598	3	13283598	64.317	0	0	0	1	1	0	1	1	0	1	1	0	1	0	0	1	1	0	0	0	1	1	0	1	0	0	0	0	0	1	1	1	1	1	1	1	1	0	1	1	1	1	0	1	1	0
S3_13321960	3	13321960	64.317	0	0	0	1	1	0	1	1	0	1	1	0	1	0	0	1	1	0	0	0	1	1	0	1	0	0	0	0	0	1	1	1	1	1	1	1	1	0	1	1	1	1	0	1	1	0
S3_13343045	3	13343045	64.317	0	0	0	1	1	0	1	1	0	1	1	0	1	0	0	1	1	0	0	0	1	1	0	1	0	0	0	0	0	1	1	1	1	1	1	1	1	0	1	1	1	1	0	1	1	0
S3_13433014	3	13433014	64.317	0	0	0	1	1	0	1	1	0	1	1	0	1	0	0	1	1	0	0	0	1	1	0	1	0	0	0	0	0	1	1	1	1	1	1	1	1	NA	1	1	1	1	0	1	1	0
S3_13441508	3	13441508	64.317	0	0	0	1	1	0	1	1	0	1	1	0	1	0	0	1	1	0	0	0	1	1	0	1	0	0	0	0	0	1	1	1	1	1	1	1	1	NA	1	1	1	1	0	1	1	0
S3_11099513	3	11099513	65.4217	0	0	0	1	1	0	1	1	0	1	1	0	1	0	0	1	1	0	0	0	1	1	0	1	0	0	0	0	0	1	1	1	1	1	1	1	1	0	1	1	1	1	0	1	1	0
S3_11121927	3	11121927	65.4217	0	0	0	1	1	0	1	1	0	1	1	0	1	0	0	1	1	0	0	0	1	1	0	1	0	0	0	0	0	1	1	1	1	1	1	1	1	0	1	1	1	1	0	1	1	0
S3_11128149	3	11128149	65.4217	0	0	0	1	1	0	1	1	0	1	1	0	1	0	0	1	1	0	0	0	1	1	0	1	0	0	0	0	0	1	1	1	1	1	1	1	1	0	1	1	1	1	0	1	1	0
S3_10787625	3	10787625	67.0757	0	0	0	1	1	0	1	1	0	1	1	0	1	0	0	1	1	0	0	0	1	1	0	1	0	0	0	0	NA	1	1	1	1	1	1	1	1	0	1	1	1	1	0	1	1	0
S3_10520938	3	10520938	67.3303	0	0	0	1	NA	0	1	1	0	1	1	0	1	0	0	1	1	0	0	0	1	1	0	1	0	0	0	0	1	1	1	1	1	1	1	1	1	0	1	1	1	1	0	1	1	0
S3_10592888	3	10592888	67.3303	0	0	0	1	NA	0	1	1	0	1	1	0	1	0	0	1	1	0	0	0	1	1	0	1	0	0	0	0	1	1	1	1	1	1	1	1	1	0	1	1	1	1	0	1	1	0
S3_10610148	3	10610148	67.3303	0	0	0	1	1	0	1	1	0	1	1	0	1	0	0	1	1	0	0	0	1	1	0	1	0	0	0	0	1	1	1	1	1	1	1	1	1	0	1	1	1	1	0	1	1	0
S3_10640711	3	10640711	67.3303	0	0	0	1	1	0	1	1	0	1	1	0	1	0	0	1	1	0	0	0	1	1	0	1	0	0	0	0	1	1	1	1	1	1	1	1	1	0	1	1	1	1	0	1	1	0
S3_10779402	3	10779402	67.3303	0	0	0	1	1	0	1	1	0	1	1	0	1	0	0	1	1	0	0	0	1	1	0	1	0	0	0	0	1	1	1	1	1	1	1	1	1	0	1	1	1	1	0	1	1	0
S3_10209837	3	10209837	68.9207	0	0	0	1	NA	0	1	1	0	1	1	0	1	0	0	1	1	0	0	0	1	1	0	1	0	0	0	0	1	1	1	1	1	1	1	1	1	0	1	1	1	1	0	1	1	0
S3_10209917	3	10209917	68.9207	0	0	0	1	NA	0	1	1	0	1	1	0	1	0	0	1	1	0	0	0	1	1	0	1	0	0	0	0	1	1	1	1	1	1	1	1	1	0	1	1	1	1	0	1	1	0
S3_9818372	3	9818372	70.325	0	0	0	1	NA	0	1	1	0	1	1	0	1	0	0	1	1	0	0	0	1	1	0	1	0	0	0	0	1	1	1	1	1	1	1	1	1	0	1	1	1	1	0	1	1	0
S3_9755224	3	9755224	71.1436	0	0	0	1	0	0	1	1	0	1	1	0	1	0	0	1	1	0	0	0	1	1	0	1	0	0	0	0	1	1	1	1	1	1	1	1	1	0	1	1	1	1	0	1	1	0
S3_9774519	3	9774519	71.1436	0	0	0	1	NA	0	1	1	0	1	1	0	1	0	0	1	1	0	0	0	1	1	0	1	0	0	0	0	1	1	1	1	1	1	1	1	1	0	1	1	1	1	0	1	1	0
S3_9343641	3	9343641	71.904	0	0	0	1	0	0	1	1	0	1	1	0	1	0	0	1	1	0	0	0	1	1	0	1	0	0	0	0	1	1	1	1	1	1	1	1	1	0	1	1	1	1	0	1	1	0
S3_9352804	3	9352804	71.904	0	0	0	1	0	0	1	1	0	1	1	0	1	0	0	1	1	0	0	0	1	1	0	1	0	0	0	0	1	1	1	1	1	1	1	1	1	0	1	1	1	1	0	1	1	0
S3_9353865	3	9353865	71.904	0	0	0	1	0	0	1	1	0	1	1	0	1	0	0	1	1	0	0	0	1	1	0	1	0	0	0	0	1	1	1	1	1	1	1	1	1	0	1	1	1	1	0	1	1	0
S3_9380975	3	9380975	71.904	0	0	0	1	0	0	1	1	0	1	1	0	1	0	0	1	1	0	0	0	1	1	0	1	0	0	0	0	1	1	1	1	1	1	1	1	1	0	1	1	1	1	0	1	1	0
S3_9391406	3	9391406	71.904	0	0	0	1	0	0	1	1	0	1	1	0	1	0	0	1	1	0	0	0	1	1	0	1	0	0	0	0	1	1	1	1	1	1	1	1	1	0	1	1	1	1	0	1	1	0
S3_9398321	3	9398321	71.904	0	0	0	1	0	0	1	1	0	1	1	0	1	0	0	1	1	0	0	0	1	1	0	1	0	0	0	0	1	1	1	1	1	1	1	1	1	0	1	1	1	1	0	1	1	0
S3_9459976	3	9459976	71.904	0	0	0	1	0	0	1	1	0	1	1	0	1	0	0	1	1	0	0	0	1	1	0	1	0	0	0	0	1	1	1	1	1	1	1	1	1	0	1	1	1	1	0	1	1	0
S3_9466100	3	9466100	71.904	0	0	0	1	0	0	1	1	0	1	1	0	1	0	0	1	1	0	0	0	1	1	0	1	0	0	0	0	1	1	1	1	1	1	1	1	1	0	1	1	1	1	0	1	1	0
S3_9470513	3	9470513	71.904	0	0	0	1	0	0	1	1	0	1	1	0	1	0	0	1	1	0	0	0	1	1	0	1	0	0	0	0	1	1	1	1	1	1	1	1	1	0	1	1	1	1	0	1	1	0
S3_9502166	3	9502166	71.904	0	0	0	1	0	0	1	1	0	1	1	0	1	0	0	1	1	0	0	0	1	1	0	1	0	0	0	0	1	1	1	1	1	1	1	1	1	0	1	1	1	1	0	1	1	0
S3_9505988	3	9505988	71.904	0	0	0	1	0	0	1	1	0	1	1	0	1	0	0	1	1	0	0	0	1	1	0	1	0	0	0	0	1	1	1	1	1	1	1	1	1	0	1	1	1	1	0	1	1	0
S3_9536337	3	9536337	71.904	0	0	0	1	0	0	1	1	0	1	1	0	1	0	0	1	1	0	0	0	1	1	0	1	0	0	0	0	1	1	1	1	1	1	1	1	1	0	1	1	1	1	0	1	1	0
S3_9223831	3	9223831	72.521	0	0	0	1	0	0	1	1	0	1	1	0	1	0	0	1	1	0	0	0	1	1	0	1	0	0	0	0	1	1	1	1	1	1	1	1	1	0	1	1	1	1	0	1	1	0
S3_9284928	3	9284928	72.521	0	0	0	1	0	0	1	1	0	1	1	0	1	0	0	1	1	0	0	0	1	1	0	1	0	0	0	0	1	1	1	1	1	1	1	1	1	0	1	1	1	1	0	1	1	0
S3_9058167	3	9058167	72.7838	0	0	0	1	0	0	1	1	0	1	1	0	1	0	0	1	1	0	0	0	1	1	0	1	0	0	0	0	1	1	1	1	1	1	1	1	1	0	1	1	1	1	0	1	1	0
S3_9093587	3	9093587	72.7838	0	0	0	1	0	0	1	1	0	1	1	0	1	0	0	1	1	0	0	0	1	1	0	1	0	0	0	0	1	1	1	1	1	1	1	1	1	0	1	1	1	1	0	1	1	0
S3_9119174	3	9119174	72.7838	0	0	0	1	0	0	1	1	0	1	1	0	1	0	0	1	1	0	0	0	1	1	0	1	0	0	0	0	1	1	1	1	1	1	1	1	1	0	1	1	1	1	0	1	1	0
S3_9149939	3	9149939	72.7838	0	0	0	1	0	0	1	1	0	1	1	0	1	0	0	1	1	0	0	0	1	1	0	1	0	0	0	0	1	1	1	1	1	1	1	1	1	0	1	1	1	1	0	1	1	0
S3_9006333	3	9006333	73.0742	0	0	0	NA	0	0	1	1	0	1	1	0	1	0	0	1	1	0	0	0	1	1	0	1	0	0	0	0	1	1	1	1	1	1	1	1	1	0	1	1	1	1	0	1	1	0
S3_9013108	3	9013108	73.0742	0	0	0	1	0	0	1	1	0	1	1	0	1	0	0	1	1	0	0	0	1	1	0	1	0	0	0	0	1	1	1	1	1	1	1	1	1	0	1	1	1	1	0	1	1	0
S3_8701864	3	8701864	73.4778	0	0	0	NA	0	0	1	1	0	1	1	0	1	0	0	1	1	0	0	0	1	1	0	1	0	0	0	0	1	1	1	1	1	1	1	1	1	0	1	1	1	1	0	1	1	0
S3_8749122	3	8749122	73.4778	0	0	0	NA	0	0	1	1	0	1	1	0	1	0	0	1	1	0	0	0	1	1	0	1	0	0	0	0	1	1	1	1	1	1	1	1	1	0	1	1	1	1	0	1	1	0
S3_8596179	3	8596179	73.8173	0	0	0	0	0	0	1	NA	0	1	1	0	1	0	0	1	1	0	0	0	1	1	0	1	0	0	0	0	1	1	1	1	1	1	1	1	1	0	1	1	1	1	0	1	1	0
S3_8596501	3	8596501	73.8173	0	0	0	0	0	0	1	NA	0	1	1	0	1	0	0	1	1	0	0	0	1	1	0	1	0	0	0	0	1	1	1	1	1	1	1	1	1	0	1	1	1	1	0	1	1	0
S3_8621372	3	8621372	73.8173	0	0	0	0	0	0	1	1	0	1	1	0	1	0	0	1	1	0	0	0	1	1	0	1	0	0	0	0	1	1	1	1	1	1	1	1	1	0	1	1	1	1	0	1	1	0
S3_8532424	3	8532424	75.5675	0	0	0	0	0	0	0	NA	0	1	1	0	1	0	0	0	1	0	0	0	1	1	0	1	0	0	0	0	1	1	1	1	1	1	1	1	1	0	1	1	1	1	0	1	1	0
S3_7584675	3	7584675	75.8199	0	0	0	0	0	0	0	0	0	1	1	0	1	0	0	0	1	0	0	0	1	1	0	1	0	0	0	0	1	1	1	1	1	1	1	1	1	0	1	1	1	1	0	1	1	0
S3_7606243	3	7606243	75.8199	0	0	0	0	0	0	0	0	0	1	1	0	1	0	0	0	1	0	0	0	1	1	0	1	0	0	0	0	1	1	1	1	1	1	1	1	1	0	1	1	1	1	0	1	1	0
S3_7650693	3	7650693	75.8199	0	0	0	0	0	0	0	0	0	1	1	0	1	0	0	0	1	0	0	0	1	1	0	1	0	0	0	0	1	1	1	1	1	1	1	1	1	0	1	1	1	1	0	1	1	0
S3_7651086	3	7651086	75.8199	0	0	0	0	0	0	0	0	0	1	1	0	1	0	0	0	1	0	0	0	1	1	0	1	0	0	0	0	1	1	1	1	1	1	1	1	1	0	1	1	1	1	0	1	1	0
S3_7678446	3	7678446	75.8199	0	0	0	0	0	0	0	0	0	1	1	0	1	0	0	0	1	0	0	0	1	1	0	1	0	0	0	0	1	1	1	1	1	1	1	1	1	0	1	1	1	1	0	1	1	0
S3_7771845	3	7771845	75.8199	0	0	0	0	0	0	0	0	0	1	1	0	1	0	0	0	1	0	0	0	1	1	0	1	0	0	0	0	1	1	1	1	1	1	1	1	1	0	1	1	1	1	0	1	1	0
S3_7802108	3	7802108	75.8199	0	0	0	0	0	0	0	0	0	1	1	0	1	0	0	0	1	0	0	0	1	1	0	1	0	0	0	0	1	1	1	1	1	1	1	1	1	0	1	1	1	1	0	1	1	0
S3_7802278	3	7802278	75.8199	0	0	0	0	0	0	0	0	0	1	1	0	1	0	0	0	1	0	0	0	1	1	0	1	0	0	0	0	1	1	1	1	1	1	1	1	1	0	1	1	1	1	0	1	1	0
S3_7970875	3	7970875	75.8199	0	0	0	0	0	0	0	0	0	1	1	0	1	0	0	0	1	0	0	0	1	1	0	1	0	0	0	0	1	1	1	1	1	1	1	1	1	0	1	1	1	1	0	1	1	0
S3_8190282	3	8190282	75.8199	0	0	0	0	0	0	0	0	0	1	1	0	1	0	0	0	1	0	0	0	1	1	0	1	0	0	0	0	1	1	1	1	1	1	1	1	1	0	1	1	1	1	0	1	1	0
S3_8199088	3	8199088	75.8199	0	0	0	0	0	0	0	0	0	1	1	0	1	0	0	0	1	0	0	0	1	1	0	1	0	0	0	0	1	1	1	1	1	1	1	1	1	0	1	1	1	1	0	1	1	0
S3_6580312	3	6580312	76.0765	0	NA	0	0	0	0	0	0	0	1	1	0	1	0	0	0	1	0	0	0	1	1	0	1	0	0	0	0	1	1	1	1	1	1	1	1	1	0	1	1	1	1	0	1	1	0
S3_6593496	3	6593496	76.0765	0	0	0	0	0	0	0	0	0	1	1	0	1	0	0	0	1	0	0	0	1	1	0	1	0	0	0	0	1	1	1	1	1	1	1	1	1	0	1	1	1	1	0	1	1	0
S3_7168977	3	7168977	76.0765	0	0	0	0	0	0	0	0	0	1	1	0	1	0	0	0	1	0	0	0	1	1	0	1	0	0	0	0	1	1	1	1	1	1	1	1	1	0	1	1	1	1	0	1	1	0
S3_7175363	3	7175363	76.0765	0	0	0	0	0	0	0	0	0	1	1	0	1	0	0	0	1	0	0	0	1	1	0	1	0	0	0	0	1	1	1	1	1	1	1	1	1	0	1	1	1	1	0	1	1	0
S3_7183710	3	7183710	76.0765	0	0	0	0	0	0	0	0	0	1	1	0	1	0	0	0	1	0	0	0	1	1	0	1	0	0	0	0	1	1	1	1	1	1	1	1	1	0	1	1	1	1	0	1	1	0
S3_7183778	3	7183778	76.0765	0	0	0	0	0	0	0	0	0	1	1	0	1	0	0	0	1	0	0	0	1	1	0	1	0	0	0	0	1	1	1	1	1	1	1	1	1	0	1	1	1	1	0	1	1	0
S3_7533662	3	7533662	76.0765	0	0	0	0	0	0	0	0	0	1	1	0	1	0	0	0	1	0	0	0	1	1	0	1	0	0	0	0	1	1	1	1	1	1	1	1	1	0	1	1	1	1	0	1	1	0
S3_7563928	3	7563928	76.0765	0	0	0	0	0	0	0	0	0	1	1	0	1	0	0	0	1	0	0	0	1	1	0	1	0	0	0	0	1	1	1	1	1	1	1	1	1	0	1	1	1	1	0	1	1	0
S3_5863342	3	5863342	77.3126	0	1	0	0	0	0	0	0	0	1	1	0	1	0	0	0	1	0	0	0	1	1	0	1	0	0	0	0	1	1	1	1	1	1	1	1	1	0	1	1	1	1	0	1	1	0
S3_5866216	3	5866216	77.3126	0	1	0	0	0	0	0	0	0	1	1	0	1	0	0	0	1	0	0	0	1	1	0	1	0	0	0	0	1	1	1	1	1	1	1	1	1	0	1	1	1	1	0	1	1	0
S3_5866751	3	5866751	77.3126	0	1	0	0	0	0	0	0	0	1	1	0	1	0	0	0	1	0	0	0	1	1	0	1	0	0	0	0	1	1	1	1	1	1	1	1	1	0	1	1	1	1	0	1	1	0
S3_5885236	3	5885236	77.3126	0	1	0	0	0	0	0	0	0	1	1	0	1	0	0	0	1	0	0	0	1	1	0	1	0	0	0	0	1	1	1	1	1	1	1	1	1	0	1	1	1	1	0	1	1	0
S3_5892436	3	5892436	77.3126	0	1	0	0	0	0	0	0	0	1	1	0	1	0	0	0	1	0	0	0	1	1	0	1	0	0	0	0	1	1	1	1	1	1	1	1	1	0	1	1	1	1	0	1	1	0
S3_5892514	3	5892514	77.3126	0	1	0	0	0	0	0	0	0	1	1	0	1	0	0	0	1	0	0	0	1	1	0	1	0	0	0	0	1	1	1	1	1	1	1	1	1	0	1	1	1	1	0	1	1	0
S3_5894143	3	5894143	77.3126	0	1	0	0	0	0	0	0	0	1	1	0	1	0	0	0	1	0	0	0	1	1	0	1	0	0	0	0	1	1	1	1	1	1	1	1	1	0	1	1	1	1	0	1	1	0
S3_5895389	3	5895389	77.3126	0	1	0	0	0	0	0	0	0	1	1	0	1	0	0	0	1	0	0	0	1	1	0	1	0	0	0	0	1	1	1	1	1	1	1	1	1	0	1	1	1	1	0	1	1	0
S3_5895432	3	5895432	77.3126	0	1	0	0	0	0	0	0	0	1	1	0	1	0	0	0	1	0	0	0	1	1	0	1	0	0	0	0	1	1	1	1	1	1	1	1	1	0	1	1	1	1	0	1	1	0
S3_5970578	3	5970578	77.3126	0	1	0	0	0	0	0	0	0	1	1	0	1	0	0	0	1	0	0	0	1	1	0	1	0	0	0	0	1	1	1	1	1	1	1	1	1	0	1	1	1	1	0	1	1	0
S3_5571476	3	5571476	78.8265	0	1	0	0	0	0	0	0	0	1	1	0	1	0	0	0	1	0	0	0	1	1	0	1	0	0	0	0	1	1	1	1	1	1	1	1	1	0	1	1	1	1	0	1	1	0
S3_5585497	3	5585497	78.8265	0	1	0	0	0	0	0	0	0	1	1	0	1	0	0	0	1	0	0	0	1	1	0	1	0	0	0	0	1	1	1	1	1	1	1	1	1	0	1	1	1	1	0	1	1	0
S3_5160687	3	5160687	79.6036	0	1	0	0	0	0	0	0	0	1	1	0	1	0	0	0	1	0	0	0	1	1	0	1	0	0	0	0	1	1	1	1	1	1	1	1	1	0	1	1	1	1	0	1	1	0
S3_4808215	3	4808215	80.1966	0	1	0	0	0	0	0	0	0	1	1	0	1	0	0	0	1	0	0	0	1	1	0	1	0	0	0	0	1	1	1	1	1	1	1	1	1	0	1	1	1	1	0	1	1	0
S3_4632111	3	4632111	82.4431	0	1	0	0	0	0	0	0	0	1	0	0	1	0	0	0	1	0	0	0	1	1	0	1	0	0	0	0	1	1	1	1	1	1	1	1	1	0	1	1	1	1	0	1	1	0
S3_4623365	3	4623365	82.7541	0	1	0	0	0	0	0	0	0	1	0	0	1	0	0	0	1	0	0	0	1	1	0	1	0	0	0	0	1	1	1	1	1	1	1	NA	1	0	1	1	1	1	0	1	1	0
S3_4478398	3	4478398	83.3081	0	1	0	0	0	0	0	0	0	1	0	0	1	0	0	0	1	0	0	0	1	1	0	0	0	0	0	0	1	1	1	1	1	1	1	NA	1	0	1	1	1	1	0	1	1	0
S3_4379555	3	4379555	84.5308	0	1	0	0	0	0	0	0	0	1	0	0	1	0	0	0	1	0	0	0	1	1	0	0	0	0	0	0	1	1	1	1	1	1	1	0	1	0	1	1	1	1	0	1	1	0
S3_4403826	3	4403826	84.5308	0	1	0	0	0	0	0	0	0	1	0	0	1	0	0	0	1	0	0	0	1	1	0	0	0	0	0	0	1	1	1	1	1	1	1	0	1	0	1	1	1	1	0	1	1	0
S3_4163109	3	4163109	87.5136	0	1	0	0	0	0	0	0	0	1	0	0	1	0	0	0	1	0	0	0	1	1	0	0	0	0	0	0	1	1	1	1	1	1	1	0	1	0	1	1	1	1	0	1	1	0
S3_3555913	3	3555913	94.3012	0	1	0	0	0	0	0	0	0	1	0	0	1	0	0	0	1	0	0	0	1	0	0	0	0	0	0	1	1	1	1	1	1	1	1	0	0	0	1	1	1	1	0	1	1	0
S3_3612418	3	3612418	94.3012	0	1	0	0	0	0	0	0	0	1	0	0	1	0	0	0	1	0	0	0	1	NA	0	0	0	0	0	1	1	1	1	1	1	1	1	0	NA	0	1	1	1	1	0	1	1	0
S3_3031060	3	3031060	95.4723	0	1	0	0	0	0	0	0	0	1	0	0	1	0	0	0	1	0	0	0	1	0	0	0	0	0	0	1	1	1	1	1	1	1	1	0	0	0	1	1	1	1	0	1	1	0
S3_3051800	3	3051800	95.4723	0	1	0	0	0	0	0	0	0	1	0	0	1	0	0	0	1	0	0	0	1	0	0	0	0	0	0	1	1	1	1	1	1	1	1	0	0	0	1	1	1	1	0	1	1	0
S3_3053671	3	3053671	95.4723	0	1	0	0	0	0	0	0	0	1	0	0	1	0	0	0	1	0	0	0	1	0	0	0	0	0	0	1	1	1	1	1	1	1	1	0	0	0	1	1	1	1	0	1	1	0
S3_3054671	3	3054671	95.4723	0	1	0	0	0	0	0	0	0	1	0	0	1	0	0	0	1	0	0	0	1	0	0	0	0	0	0	1	1	1	1	1	1	1	1	0	0	0	1	1	1	1	0	1	1	0
S3_3089354	3	3089354	95.4723	0	1	0	0	0	0	0	0	0	1	0	0	1	0	0	0	1	0	0	0	1	0	0	0	0	0	0	1	1	1	1	1	1	1	1	0	0	0	1	1	1	1	0	1	1	0
S3_3153611	3	3153611	95.4723	0	1	0	0	0	0	0	0	0	1	0	0	1	0	0	0	1	0	0	0	1	0	0	0	0	0	0	1	1	1	1	1	1	1	1	0	0	0	1	1	1	1	0	1	1	0
S3_3155767	3	3155767	95.4723	0	1	0	0	0	0	0	0	0	1	0	0	1	0	0	0	1	0	0	0	1	0	0	0	0	0	0	1	1	1	1	1	1	1	1	0	0	0	1	1	1	1	0	1	1	0
S3_3340430	3	3340430	95.4723	0	1	0	0	0	0	0	0	0	1	0	0	1	0	0	0	1	0	0	0	1	0	0	0	0	0	0	1	1	1	1	1	1	1	1	0	0	0	1	1	1	1	0	1	1	0
S3_3417777	3	3417777	95.4723	0	1	0	0	0	0	0	0	0	1	0	0	1	0	0	0	1	0	0	0	1	0	0	0	0	0	0	1	1	1	1	1	1	1	1	0	0	0	1	1	1	1	0	1	1	0
S3_3417838	3	3417838	95.4723	0	1	0	0	0	0	0	0	0	1	0	0	1	0	0	0	1	0	0	0	1	0	0	0	0	0	0	1	1	1	1	1	1	1	1	0	0	0	1	1	1	1	0	1	1	0
S3_3485841	3	3485841	95.4723	0	1	0	0	0	0	0	0	0	1	0	0	1	0	0	0	1	0	0	0	1	0	0	0	0	0	0	1	1	1	1	1	1	1	1	0	0	0	1	1	1	1	0	1	1	0
S3_2976175	3	2976175	96.4233	0	1	0	0	0	0	0	0	0	1	0	0	1	0	0	0	1	0	0	0	1	0	0	0	0	0	0	1	1	1	1	1	1	1	1	0	0	0	1	1	1	1	0	1	1	0
S3_2907642	3	2907642	97.214	0	1	0	0	0	0	0	0	NA	1	0	1	1	0	0	0	1	0	0	0	1	0	0	0	0	0	0	1	1	1	1	1	1	1	1	0	0	0	1	1	1	1	0	1	1	0
S3_2810864	3	2810864	98.569	0	1	0	0	0	0	0	0	1	1	0	1	1	0	0	0	1	0	0	0	1	0	0	0	0	0	0	1	1	1	1	1	1	1	1	0	0	0	1	1	1	1	0	1	1	0
S3_2822160	3	2822160	98.569	0	1	0	0	0	0	0	0	1	1	0	1	1	0	0	0	1	0	0	0	1	0	0	0	0	0	0	1	1	1	1	1	1	1	1	0	0	0	1	1	1	1	0	1	1	0
S3_1913730	3	1913730	99.9445	0	1	0	0	0	0	0	0	1	1	0	1	NA	0	0	0	1	0	0	0	1	0	0	0	0	0	0	1	1	1	1	1	1	1	1	0	0	0	1	1	1	1	0	1	1	0
S3_1416191	3	1416191	100.683	0	1	0	0	0	0	0	0	1	1	0	1	NA	0	0	0	1	0	0	0	1	0	0	0	0	0	0	1	1	1	1	1	1	1	1	0	0	0	1	1	1	1	0	1	1	0
S3_1324563	3	1324563	101.7	0	1	0	0	0	0	0	0	1	1	0	1	NA	0	0	0	1	0	0	0	1	0	0	0	0	0	0	1	1	1	1	1	1	1	1	0	0	0	1	1	1	1	0	1	1	0
S3_1152094	3	1152094	102.673	0	1	0	0	0	0	0	0	1	1	0	1	NA	0	0	0	1	0	0	0	1	0	0	0	0	0	0	1	1	1	1	1	1	1	1	0	0	0	NA	1	1	1	0	1	1	0
S3_1154481	3	1154481	102.673	0	1	0	0	0	0	0	0	1	1	0	1	NA	0	0	0	1	0	0	0	1	0	0	0	0	0	0	1	1	1	1	1	1	1	1	0	0	0	NA	1	1	1	0	1	1	0
S3_699035	3	699035	105.79	0	1	0	0	0	0	0	0	1	1	0	1	NA	0	0	0	1	0	0	0	1	0	0	0	0	0	0	1	1	1	1	1	1	1	1	0	0	0	NA	1	1	1	0	1	1	0
S4_28506634	4	28506634	0	NA	1	1	0	1	1	0	1	0	1	0	1	1	0	0	1	0	1	0	0	1	NA	1	0	0	1	0	0	1	0	NA	0	0	1	1	NA	NA	NA	1	1	NA	0	0	0	1	0
S4_28544607	4	28544607	0	NA	1	1	0	1	1	0	1	0	1	0	1	1	0	0	1	0	1	0	0	1	NA	1	0	0	1	0	0	1	0	NA	0	0	1	1	NA	0	NA	1	1	NA	0	0	0	1	0
S4_28545072	4	28545072	0	NA	1	1	0	1	1	0	1	0	1	0	1	1	0	0	1	0	1	0	0	1	NA	1	0	0	1	0	0	1	0	NA	0	0	1	1	NA	0	NA	1	1	0	0	0	0	1	0
S4_28703770	4	28703770	0	NA	1	1	0	1	1	0	1	0	1	0	1	1	0	0	1	0	1	0	0	1	NA	1	0	0	1	0	0	1	0	NA	0	0	1	1	NA	0	NA	1	1	0	0	0	0	1	0
S4_29256085	4	29256085	4.10367	NA	NA	1	0	1	1	0	1	0	1	0	1	1	0	0	1	0	1	0	0	1	NA	1	0	0	1	0	0	1	0	NA	0	0	1	1	NA	NA	NA	1	1	0	0	0	0	1	0
S4_29316146	4	29316146	6.47416	NA	0	1	0	1	1	0	1	0	1	0	1	1	0	0	1	0	1	0	0	1	NA	1	0	0	1	0	0	1	0	NA	0	0	1	1	NA	NA	0	1	1	0	0	0	0	1	0
S4_29329447	4	29329447	6.47416	NA	0	1	0	1	1	0	1	0	1	0	1	1	0	0	1	0	1	0	0	1	NA	1	0	0	1	0	0	1	0	NA	0	0	1	1	NA	1	0	1	1	0	0	0	0	1	0
S4_29664312	4	29664312	8.86954	NA	0	1	0	1	1	0	1	0	1	0	1	1	0	0	1	0	1	0	0	1	NA	1	0	0	1	0	0	1	0	NA	0	0	1	1	NA	1	0	1	1	0	0	0	0	1	0
S4_29730665	4	29730665	8.86954	NA	0	1	0	1	1	0	1	0	1	0	1	1	0	0	1	0	1	0	0	1	NA	1	0	0	1	0	0	1	0	NA	0	0	1	1	NA	1	0	1	1	0	0	0	0	1	0
S4_29561937	4	29561937	8.86954	NA	0	1	0	1	1	0	1	0	1	0	1	1	0	0	1	0	1	0	0	1	NA	1	0	0	1	0	0	1	0	NA	0	0	1	1	NA	1	0	1	1	0	0	0	0	1	0
S4_29566521	4	29566521	8.86954	NA	0	1	0	1	1	0	1	0	1	0	1	1	0	0	1	0	1	0	0	1	NA	1	0	0	1	0	0	1	0	NA	0	0	1	1	NA	1	0	1	1	0	0	0	0	1	0
S4_30062451	4	30062451	8.86954	NA	0	1	0	1	1	0	1	0	1	0	1	1	0	0	1	0	1	0	0	1	NA	1	0	0	1	0	0	1	0	NA	0	0	1	1	NA	1	0	1	1	0	0	0	0	1	0
S4_28118768	4	28118768	13.2089	0	0	1	0	1	1	0	1	0	1	0	1	1	0	0	1	0	1	0	0	1	0	1	0	0	1	0	0	1	0	NA	0	0	1	1	0	1	1	1	1	1	0	0	0	1	0
S4_28128860	4	28128860	13.2089	0	0	1	0	1	1	0	1	0	1	0	1	1	0	0	1	0	1	0	0	1	0	1	0	0	1	0	0	1	0	NA	0	0	1	1	0	1	1	1	1	1	0	0	0	1	0
S4_28059947	4	28059947	16.4327	0	0	1	0	1	1	0	1	0	1	0	1	1	0	0	1	0	1	0	0	1	0	1	0	0	1	0	0	1	0	0	0	0	1	1	0	1	1	1	1	1	0	0	0	1	0
S4_28031925	4	28031925	17.1755	0	0	1	0	1	1	0	1	0	1	0	1	1	0	0	1	0	1	0	0	1	0	1	0	0	1	0	0	1	0	0	0	0	1	1	0	1	1	1	1	1	0	0	0	1	0
S4_27779396	4	27779396	19.5693	0	0	1	0	NA	1	0	1	0	1	0	1	1	0	0	1	0	NA	0	0	1	0	1	0	0	1	0	0	1	0	0	0	0	1	1	0	1	1	1	1	1	0	0	0	1	0
S4_27543802	4	27543802	20.7389	0	0	1	0	0	1	0	1	0	1	0	1	NA	0	0	1	0	0	0	0	1	0	1	0	0	NA	0	0	1	0	0	0	0	1	1	0	1	1	1	1	1	0	0	0	1	0
S4_27564424	4	27564424	20.7389	0	0	1	0	0	1	0	1	0	1	0	1	NA	0	0	1	0	0	0	0	1	0	1	0	0	1	0	0	1	0	0	0	0	1	1	0	1	1	1	1	1	0	0	0	1	0
S4_27574618	4	27574618	20.7389	0	0	1	0	0	1	0	1	0	1	0	1	1	0	0	1	0	0	0	0	1	0	1	0	0	1	0	0	1	0	0	0	0	1	1	0	1	1	1	1	1	0	0	0	1	0
S4_27513080	4	27513080	22.0848	0	0	1	0	0	1	0	1	0	1	0	1	NA	0	0	1	0	0	0	0	1	0	1	0	0	NA	0	0	1	0	0	0	0	1	1	0	1	1	1	1	1	0	0	0	1	0
S4_27388280	4	27388280	24.2814	0	0	1	0	0	1	0	1	0	1	0	0	NA	0	0	1	0	0	0	0	1	0	1	0	0	NA	0	0	1	0	0	0	0	1	1	0	1	1	1	1	1	0	0	0	1	0
S4_25130434	4	25130434	27.8747	0	0	1	0	0	1	0	0	0	1	0	0	0	0	0	1	0	0	0	0	1	0	1	0	0	0	0	0	1	0	0	0	0	1	1	0	1	1	1	1	1	0	0	0	1	0
S4_25150564	4	25150564	27.8747	0	0	1	0	0	1	0	0	0	1	0	0	0	0	0	1	0	0	0	0	1	0	1	0	0	0	0	0	1	0	0	0	0	1	1	0	1	1	1	1	1	0	0	0	1	0
S4_25289605	4	25289605	27.8747	0	0	1	0	0	1	0	0	0	1	0	0	0	0	0	1	0	0	0	0	1	0	1	0	0	0	0	0	1	0	0	0	0	1	1	0	1	1	1	1	1	0	0	0	1	0
S4_25291000	4	25291000	27.8747	0	0	1	0	0	1	0	0	0	1	0	0	NA	0	0	1	0	0	0	0	1	0	1	0	0	NA	0	0	1	0	0	0	0	1	1	0	1	1	1	1	1	0	0	0	1	0
S4_24855796	4	24855796	28.6096	0	0	1	0	0	1	0	0	0	1	0	0	0	0	0	1	0	0	0	0	1	0	1	0	0	0	0	0	1	0	0	0	0	1	1	0	1	1	1	1	1	0	0	0	1	0
S4_24873022	4	24873022	28.6096	0	0	1	0	0	1	0	0	0	1	0	0	0	0	0	1	0	0	0	0	1	0	1	0	0	0	0	0	1	0	0	0	0	1	1	0	1	1	1	1	1	0	0	0	1	0
S4_24877690	4	24877690	28.6096	0	0	1	0	0	1	0	0	0	1	0	0	0	0	0	1	0	0	0	0	1	0	1	0	0	0	0	0	1	0	0	0	0	1	1	0	1	1	1	1	1	0	0	0	1	0
S4_24888912	4	24888912	28.6096	0	0	1	0	0	1	0	0	0	1	0	0	0	0	0	1	0	0	0	0	1	0	1	0	0	0	0	0	1	0	0	0	0	1	1	0	1	1	1	1	1	0	0	0	1	0
S4_24890349	4	24890349	28.6096	0	0	1	0	0	1	0	0	0	1	0	0	0	0	0	1	0	0	0	0	1	0	1	0	0	0	0	0	1	0	0	0	0	1	1	0	1	1	1	1	1	0	0	0	1	0
S4_24913878	4	24913878	28.6096	0	0	1	0	0	1	0	0	0	1	0	0	0	0	0	1	0	0	0	0	1	0	1	0	0	0	0	0	1	0	0	0	0	1	1	0	1	1	1	1	1	0	0	0	1	0
S4_24913957	4	24913957	28.6096	0	0	1	0	0	1	0	0	0	1	0	0	0	0	0	1	0	0	0	0	1	0	1	0	0	0	0	0	1	0	0	0	0	1	1	0	1	1	1	1	1	0	0	0	1	0
S4_24985450	4	24985450	28.6096	0	0	1	0	0	1	0	0	0	1	0	0	0	0	0	1	0	0	0	0	1	0	1	0	0	0	0	0	1	0	0	0	0	1	1	0	1	1	1	1	1	0	0	0	1	0
S4_24998937	4	24998937	28.6096	0	0	1	0	0	1	0	0	0	1	0	0	0	0	0	1	0	0	0	0	1	0	1	0	0	0	0	0	1	0	0	0	0	1	1	0	1	1	1	1	1	0	0	0	1	0
S4_24794787	4	24794787	28.7563	0	0	1	0	0	1	0	0	0	1	0	0	0	0	0	1	0	0	0	0	1	0	1	0	0	0	0	0	1	0	0	0	0	1	1	0	1	1	1	1	1	0	0	0	1	0
S4_24812108	4	24812108	28.7563	0	0	1	0	0	1	0	0	0	1	0	0	0	0	0	1	0	0	0	0	1	0	1	0	0	0	0	0	1	0	0	0	0	1	1	0	1	1	1	1	1	0	0	0	1	0
S4_24814227	4	24814227	28.7563	0	0	1	0	0	1	0	0	0	1	0	0	0	0	0	1	0	0	0	0	1	0	1	0	0	0	0	0	1	0	0	0	0	1	1	0	1	1	1	1	1	0	0	0	1	0
S4_24826043	4	24826043	28.7563	0	0	1	0	0	1	0	0	0	1	0	0	0	0	0	1	0	0	0	0	1	0	1	0	0	0	0	0	1	0	0	0	0	1	1	0	1	1	1	1	1	0	0	0	1	0
S4_24837325	4	24837325	28.7563	0	0	1	0	0	1	0	0	0	1	0	0	0	0	0	1	0	0	0	0	1	0	1	0	0	0	0	0	1	0	0	0	0	1	1	0	1	1	1	1	1	0	0	0	1	0
S4_24783330	4	24783330	28.9056	0	0	1	0	0	1	0	0	0	1	0	0	0	0	0	1	0	0	0	0	1	0	1	0	0	0	0	0	1	0	0	0	0	1	1	0	1	1	1	1	1	0	0	0	1	0
S4_24736248	4	24736248	29.513	0	0	1	0	0	1	0	0	0	1	0	0	0	0	0	1	0	0	0	0	1	0	1	0	0	0	0	0	1	0	0	0	0	1	1	0	1	1	1	1	1	0	0	0	1	0
S4_24625262	4	24625262	30.2878	0	0	1	0	0	1	0	0	0	1	0	0	0	0	0	1	0	0	0	0	1	0	1	0	0	0	0	0	1	0	0	0	0	1	1	0	1	1	1	1	1	0	0	0	1	0
S4_24671198	4	24671198	30.2878	0	0	1	0	0	1	0	0	0	1	0	0	0	0	0	1	0	0	0	0	1	0	1	0	0	0	0	0	1	0	0	0	0	1	1	0	1	1	1	1	1	0	0	0	1	0
S4_23273598	4	23273598	32.8062	0	0	1	0	0	1	0	0	0	1	0	0	0	0	0	1	0	0	0	0	1	0	1	0	0	0	0	0	1	0	0	0	0	1	1	0	1	1	1	1	1	0	0	0	1	0
S4_23275615	4	23275615	32.8062	0	0	1	0	0	1	0	0	0	1	0	0	0	0	0	1	0	0	0	0	1	0	1	0	0	0	0	0	1	0	0	0	0	1	1	0	1	1	1	1	1	0	0	0	1	0
S4_23216461	4	23216461	33.0346	0	0	1	0	0	1	0	0	0	1	0	0	0	0	0	1	0	0	0	0	1	0	1	0	0	0	0	0	1	0	0	0	0	1	1	0	1	1	1	1	1	0	0	0	1	0
S4_23267539	4	23267539	33.0346	0	0	1	0	0	1	0	0	0	1	0	0	0	0	0	1	0	0	0	0	1	0	1	0	0	0	0	0	1	0	0	0	0	1	1	0	1	1	1	1	1	0	0	0	1	0
S4_23108821	4	23108821	33.2518	0	0	1	0	0	1	0	0	0	1	0	0	0	0	0	1	0	0	0	0	1	0	1	0	0	0	0	0	1	0	0	0	0	1	1	0	1	1	1	1	1	0	0	0	1	0
S4_23115378	4	23115378	33.2518	0	0	1	0	0	1	0	0	0	1	0	0	0	0	0	1	0	0	0	0	1	0	1	0	0	0	0	0	1	0	0	0	0	1	1	0	1	1	1	1	1	0	0	0	1	0
S4_23155807	4	23155807	33.2518	0	0	1	0	0	1	0	0	0	1	0	0	0	0	0	1	0	0	0	0	1	0	1	0	0	0	0	0	1	0	0	0	0	1	1	0	1	1	1	1	1	0	0	0	1	0
S4_23173119	4	23173119	33.2518	0	0	1	0	0	1	0	0	0	1	0	0	0	0	0	1	0	0	0	0	1	0	1	0	0	0	0	0	1	0	0	0	0	1	1	0	1	1	1	1	1	0	0	0	1	0
S4_22677978	4	22677978	33.4696	0	0	1	0	0	1	0	0	0	1	0	0	0	0	0	1	0	0	0	0	1	0	1	0	0	0	0	0	1	0	0	0	0	1	1	0	1	1	1	1	1	0	0	0	1	0
S4_22786626	4	22786626	33.4696	0	0	1	0	0	1	0	0	0	1	0	0	0	0	0	1	0	0	0	0	1	0	1	0	0	0	0	0	1	0	0	0	0	1	1	0	1	1	1	1	1	0	0	0	1	0
S4_22526138	4	22526138	34.3886	0	0	1	0	0	1	0	0	0	1	0	0	0	0	0	1	0	0	0	0	1	0	1	0	0	0	0	0	1	0	0	0	0	1	1	0	1	1	1	1	1	0	0	0	1	0
S4_22561912	4	22561912	34.3886	0	0	1	0	0	1	0	0	0	1	0	0	0	0	0	1	0	0	0	0	1	0	1	0	0	0	0	0	1	0	0	0	0	1	1	0	1	1	1	1	1	0	0	0	1	0
S4_21429904	4	21429904	34.7221	0	0	1	0	0	1	0	0	0	1	0	0	0	0	0	1	0	0	0	0	1	0	1	0	0	0	0	0	1	0	0	0	0	1	1	0	1	1	1	1	1	0	0	NA	1	0
S4_21445915	4	21445915	34.7221	0	0	1	0	0	1	0	0	0	1	0	0	0	0	0	1	0	0	0	0	1	0	1	0	0	0	0	0	1	0	0	0	0	1	1	0	1	1	1	1	1	0	0	0	1	0
S4_21638926	4	21638926	34.7221	0	0	1	0	0	1	0	0	0	1	0	0	0	0	0	1	0	0	0	0	1	0	1	0	0	0	0	0	1	0	0	0	0	1	1	0	1	1	1	1	1	0	0	0	1	0
S4_21640985	4	21640985	34.7221	0	0	1	0	0	1	0	0	0	1	0	0	0	0	0	1	0	0	0	0	1	0	1	0	0	0	0	0	1	0	0	0	0	1	1	0	1	1	1	1	1	0	0	0	1	0
S4_21676721	4	21676721	34.7221	0	0	1	0	0	1	0	0	0	1	0	0	0	0	0	1	0	0	0	0	1	0	1	0	0	0	0	0	1	0	0	0	0	1	1	0	1	1	1	1	1	0	0	0	1	0
S4_21774764	4	21774764	34.7221	0	0	1	0	0	1	0	0	0	1	0	0	0	0	0	1	0	0	0	0	1	0	1	0	0	0	0	0	1	0	0	0	0	1	1	0	1	1	1	1	1	0	0	0	1	0
S4_22123090	4	22123090	34.7221	0	0	1	0	0	1	0	0	0	1	0	0	0	0	0	1	0	0	0	0	1	0	1	0	0	0	0	0	1	0	0	0	0	1	1	0	1	1	1	1	1	0	0	0	1	0
S4_22172830	4	22172830	34.7221	0	0	1	0	0	1	0	0	0	1	0	0	0	0	0	1	0	0	0	0	1	0	1	0	0	0	0	0	1	0	0	0	0	1	1	0	1	1	1	1	1	0	0	0	1	0
S4_22200217	4	22200217	34.7221	0	0	1	0	0	1	0	0	0	1	0	0	0	0	0	1	0	0	0	0	1	0	1	0	0	0	0	0	1	0	0	0	0	1	1	0	1	1	1	1	1	0	0	0	1	0
S4_21404721	4	21404721	35.1195	0	0	1	0	0	1	0	0	0	1	0	0	0	0	0	1	0	0	0	0	1	0	1	0	0	0	0	0	1	0	0	0	0	1	1	0	1	1	1	1	1	0	0	NA	1	0
S4_21105462	4	21105462	35.7051	0	0	1	0	0	1	0	0	0	1	0	0	0	0	0	1	0	0	0	0	1	0	1	0	0	0	0	0	1	0	0	0	0	1	1	0	1	1	1	1	1	0	0	1	1	0
S4_21116873	4	21116873	35.7051	0	0	1	0	0	1	0	0	0	1	0	0	0	0	0	1	0	0	0	0	1	0	1	0	0	0	0	0	1	0	0	0	0	1	1	0	1	1	1	1	1	0	0	1	1	0
S4_21203600	4	21203600	35.7051	0	0	1	0	0	1	0	0	0	1	0	0	0	0	0	1	0	0	0	0	1	0	1	0	0	0	0	0	1	0	0	0	0	1	1	0	1	1	1	1	1	0	0	1	1	0
S4_21223283	4	21223283	35.7051	0	0	1	0	0	1	0	0	0	1	0	0	0	0	0	1	0	0	0	0	1	0	1	0	0	0	0	0	1	0	0	0	0	1	1	0	1	1	1	1	1	0	0	1	1	0
S4_21223361	4	21223361	35.7051	0	0	1	0	0	1	0	0	0	1	0	0	0	0	0	1	0	0	0	0	1	0	1	0	0	0	0	0	1	0	0	0	0	1	1	0	1	1	1	1	1	0	0	1	1	0
S4_21232310	4	21232310	35.7051	0	0	1	0	0	1	0	0	0	1	0	0	0	0	0	1	0	0	0	0	1	0	1	0	0	0	0	0	1	0	0	0	0	1	1	0	1	1	1	1	1	0	0	NA	1	0
S4_21246288	4	21246288	35.7051	0	0	1	0	0	1	0	0	0	1	0	0	0	0	0	1	0	0	0	0	1	0	1	0	0	0	0	0	1	0	0	0	0	1	1	0	1	1	1	1	1	0	0	NA	1	0
S4_20534596	4	20534596	36.5931	0	0	1	0	0	1	0	0	0	1	0	0	0	0	0	1	0	0	0	0	1	0	1	0	0	0	0	0	1	0	0	0	0	1	1	0	1	1	1	1	1	0	0	1	1	0
S4_20815711	4	20815711	36.5931	0	0	1	0	0	1	0	0	0	1	0	0	0	0	0	1	0	0	0	0	1	0	1	0	0	0	0	0	1	0	0	0	0	1	1	0	1	1	1	1	1	0	0	1	1	0
S4_20823847	4	20823847	36.5931	0	0	1	0	0	1	0	0	0	1	0	0	0	0	0	1	0	0	0	0	1	0	1	0	0	0	0	0	1	0	0	0	0	1	1	0	1	1	1	1	1	0	0	1	1	0
S4_20443308	4	20443308	36.9143	0	0	1	0	0	1	0	0	0	1	0	0	0	0	0	1	0	0	0	0	1	0	1	0	0	0	0	0	1	0	0	0	0	1	1	0	1	1	1	1	1	0	0	1	1	0
S4_20450574	4	20450574	36.9143	0	0	1	0	0	1	0	0	0	1	0	0	0	0	0	1	0	0	0	0	1	0	1	0	0	0	0	0	1	0	0	0	0	1	1	0	1	1	1	1	1	0	0	1	1	0
S4_20459247	4	20459247	36.9143	0	0	1	0	0	1	0	0	0	1	0	0	0	0	0	1	0	0	0	0	1	0	1	0	0	0	0	0	1	0	0	0	0	1	1	0	1	1	1	1	1	0	0	1	1	0
S4_20459301	4	20459301	36.9143	0	0	1	0	0	1	0	0	0	1	0	0	0	0	0	1	0	0	0	0	1	0	1	0	0	0	0	0	1	0	0	0	0	1	1	0	1	1	1	1	1	0	0	1	1	0
S4_20463851	4	20463851	36.9143	0	0	1	0	0	1	0	0	0	1	0	0	0	0	0	1	0	0	0	0	1	0	1	0	0	0	0	0	1	0	0	0	0	1	1	0	1	1	1	1	1	0	0	1	1	0
S4_20463920	4	20463920	36.9143	0	0	1	0	0	1	0	0	0	1	0	0	0	0	0	1	0	0	0	0	1	0	1	0	0	0	0	0	1	0	0	0	0	1	1	0	1	1	1	1	1	0	0	1	1	0
S4_20511058	4	20511058	36.9143	0	0	1	0	0	1	0	0	0	1	0	0	0	0	0	1	0	0	0	0	1	0	1	0	0	0	0	0	1	0	0	0	0	1	1	0	1	1	1	1	1	0	0	1	1	0
S4_20523041	4	20523041	36.9143	0	0	1	0	0	1	0	0	0	1	0	0	0	0	0	1	0	0	0	0	1	0	1	0	0	0	0	0	1	0	0	0	0	1	1	0	1	1	1	1	1	0	0	1	1	0
S4_20292511	4	20292511	37.209	0	0	1	0	0	1	0	0	0	1	0	0	0	0	0	1	0	0	0	0	1	0	1	0	0	0	0	0	1	0	0	0	0	1	1	0	1	1	1	1	1	0	0	1	1	0
S4_20358355	4	20358355	37.209	0	0	1	0	0	1	0	0	0	1	0	0	0	0	0	1	0	0	0	0	1	0	1	0	0	0	0	0	1	0	0	0	0	1	1	0	1	1	1	1	1	0	0	1	1	0
S4_20026840	4	20026840	37.568	0	0	1	0	0	1	0	0	0	1	0	0	0	0	0	1	0	0	0	0	1	0	1	0	0	0	0	0	1	0	0	0	0	1	1	0	1	1	1	1	1	0	0	1	1	0
S4_20287505	4	20287505	37.568	0	0	1	0	0	1	0	0	0	1	0	0	0	0	0	1	0	0	0	0	1	0	1	0	0	0	0	0	1	0	0	0	0	1	1	0	1	1	1	1	1	0	0	1	1	0
S4_19974628	4	19974628	38.3117	0	0	1	0	0	1	0	0	0	1	0	0	0	0	0	1	0	0	0	0	1	0	1	0	0	0	0	0	1	0	0	0	0	1	1	0	1	1	1	1	1	0	0	1	1	0
S4_19548048	4	19548048	39.4705	0	0	1	0	0	1	0	0	0	1	0	0	0	0	0	1	0	0	0	0	1	0	1	0	0	0	0	0	1	0	0	0	0	1	1	0	1	1	1	1	1	0	0	1	1	0
S4_19781177	4	19781177	39.4705	0	0	1	0	0	1	0	0	0	1	0	0	0	0	0	1	0	0	0	0	1	0	1	0	0	0	0	0	1	0	0	0	0	1	1	0	1	1	1	1	1	0	0	1	1	0
S4_19782862	4	19782862	39.4705	0	0	1	0	0	1	0	0	0	1	0	0	0	0	0	1	0	0	0	0	1	0	1	0	0	0	0	0	1	0	0	0	0	1	1	0	1	1	1	1	1	0	0	1	1	0
S4_19825337	4	19825337	39.4705	0	0	1	0	0	1	0	0	0	1	0	0	0	0	0	1	0	0	0	0	1	0	1	0	0	0	0	0	1	0	0	0	0	1	1	0	1	1	1	1	1	0	0	1	1	0
S4_19867499	4	19867499	39.4705	0	0	1	0	0	1	0	0	0	1	0	0	0	0	0	1	0	0	0	0	1	0	1	0	0	0	0	0	1	0	0	0	0	1	1	0	1	1	1	1	1	0	0	1	1	0
S4_19453862	4	19453862	39.6252	0	0	1	0	0	1	0	0	0	1	0	0	0	0	0	1	0	0	0	0	1	0	1	0	0	0	0	0	NA	0	0	0	0	1	1	0	1	1	1	1	1	0	0	1	1	0
S4_19467404	4	19467404	39.6252	0	0	1	0	0	1	0	0	0	1	0	0	0	0	0	1	0	0	0	0	1	0	1	0	0	0	0	0	1	0	0	0	0	1	1	0	1	1	1	1	1	0	0	1	1	0
S4_19483938	4	19483938	39.6252	0	0	1	0	0	1	0	0	0	1	0	0	0	0	0	1	0	0	0	0	1	0	1	0	0	0	0	0	1	0	0	0	0	1	1	0	1	1	1	1	1	0	0	1	1	0
S4_19484612	4	19484612	39.6252	0	0	1	0	0	1	0	0	0	1	0	0	0	0	0	1	0	0	0	0	1	0	1	0	0	0	0	0	1	0	0	0	0	1	1	0	1	1	1	1	1	0	0	1	1	0
S4_19528602	4	19528602	39.6252	0	0	1	0	0	1	0	0	0	1	0	0	0	0	0	1	0	0	0	0	1	0	1	0	0	0	0	0	1	0	0	0	0	1	1	0	1	1	1	1	1	0	0	1	1	0
S4_19353143	4	19353143	39.7867	0	0	1	0	0	1	0	0	0	1	0	0	0	0	0	1	0	0	0	0	1	0	1	0	0	0	0	0	NA	0	0	0	0	1	1	0	1	1	1	1	1	0	0	1	1	0
S4_19201382	4	19201382	40.2592	0	0	1	0	0	1	0	0	0	1	0	0	0	0	0	1	0	0	0	0	1	0	1	0	0	0	0	0	NA	0	0	0	0	1	1	0	1	1	1	1	1	0	NA	1	1	0
S4_19208194	4	19208194	40.2592	0	0	1	0	0	1	0	0	0	1	0	0	0	0	0	1	0	0	0	0	1	0	1	0	0	0	0	0	NA	0	0	0	0	1	1	0	1	1	1	1	1	0	NA	1	1	0
S4_18822494	4	18822494	41.3776	0	0	1	0	0	0	0	0	0	1	0	0	0	0	0	1	0	0	0	0	1	0	1	0	0	0	0	0	NA	0	0	0	0	1	1	0	1	1	1	1	1	0	1	1	1	0
S4_18824520	4	18824520	41.3776	0	0	1	0	0	0	0	0	0	1	0	0	0	0	0	1	0	0	0	0	1	0	1	0	0	0	0	0	NA	0	0	0	0	1	1	0	1	1	1	1	1	0	1	1	1	0
S4_18557701	4	18557701	42.161	0	0	1	0	0	0	0	0	0	0	0	0	0	0	0	1	0	0	1	0	1	0	1	0	0	0	0	0	NA	0	0	0	0	1	1	0	1	1	1	1	1	0	1	1	1	0
S4_18702951	4	18702951	42.161	0	0	1	0	0	0	0	0	0	0	0	0	0	0	0	1	0	0	1	0	1	0	1	0	0	0	0	0	NA	0	0	0	0	1	1	0	1	1	1	1	1	0	1	1	1	0
S4_18703034	4	18703034	42.161	0	0	1	0	0	0	0	0	0	0	0	0	0	0	0	1	0	0	1	0	1	0	1	0	0	0	0	0	NA	0	0	0	0	1	1	0	1	1	1	1	1	0	1	1	1	0
S4_18708577	4	18708577	42.161	0	0	1	0	0	0	0	0	0	0	0	0	0	0	0	1	0	0	1	0	1	0	1	0	0	0	0	0	NA	0	0	0	0	1	1	0	1	1	1	1	1	0	1	1	1	0
S4_18710541	4	18710541	42.161	0	0	1	0	0	0	0	0	0	0	0	0	0	0	0	1	0	0	1	0	1	0	1	0	0	0	0	0	NA	0	0	0	0	1	1	0	1	1	1	1	1	0	1	1	1	0
S4_18710592	4	18710592	42.161	0	0	1	0	0	0	0	0	0	0	0	0	0	0	0	1	0	0	1	0	1	0	1	0	0	0	0	0	NA	0	0	0	0	1	1	0	1	1	1	1	1	0	1	1	1	0
S4_17961427	4	17961427	43.0143	0	0	1	0	0	0	0	0	0	0	0	0	0	0	0	1	0	0	1	0	1	0	1	0	0	0	0	0	0	0	0	0	0	1	1	0	1	1	1	1	1	0	1	1	1	0
S4_18012305	4	18012305	43.0143	0	0	1	0	0	0	0	0	0	0	0	0	0	0	0	1	0	0	1	0	1	0	1	0	0	0	0	0	0	0	0	0	0	1	1	0	1	1	1	1	1	0	1	1	1	0
S4_18018498	4	18018498	43.0143	0	0	1	0	0	0	0	0	0	0	0	0	0	0	0	1	0	0	1	0	1	0	1	0	0	0	0	0	0	0	0	0	0	1	1	0	1	1	1	1	1	0	1	1	1	0
S4_18055492	4	18055492	43.0143	0	0	1	0	0	0	0	0	0	0	0	0	0	0	0	1	0	0	1	0	1	0	1	0	0	0	0	0	0	0	0	0	0	1	1	0	1	1	1	1	1	0	1	1	1	0
S4_18055955	4	18055955	43.0143	0	0	1	0	0	0	0	0	0	0	0	0	0	0	0	1	0	0	1	0	1	0	1	0	0	0	0	0	0	0	0	0	0	1	1	0	1	1	1	1	1	0	1	1	1	0
S4_18056004	4	18056004	43.0143	0	0	1	0	0	0	0	0	0	0	0	0	0	0	0	1	0	0	1	0	1	0	1	0	0	0	0	0	0	0	0	0	0	1	1	0	1	1	1	1	1	0	1	1	1	0
S4_18057696	4	18057696	43.0143	0	0	1	0	0	0	0	0	0	0	0	0	0	0	0	1	0	0	1	0	1	0	1	0	0	0	0	0	0	0	0	0	0	1	1	0	1	1	1	1	1	0	1	1	1	0
S4_18075097	4	18075097	43.0143	0	0	1	0	0	0	0	0	0	0	0	0	0	0	0	1	0	0	1	0	1	0	1	0	0	0	0	0	NA	0	0	0	0	1	1	0	1	1	1	1	1	0	1	1	1	0
S4_18135694	4	18135694	43.0143	0	0	1	0	0	0	0	0	0	0	0	0	0	0	0	1	0	0	1	0	1	0	1	0	0	0	0	0	NA	0	0	0	0	1	1	0	1	1	1	1	1	0	1	1	1	0
S4_18322826	4	18322826	43.0143	0	0	1	0	0	0	0	0	0	0	0	0	0	0	0	1	0	0	1	0	1	0	1	0	0	0	0	0	NA	0	0	0	0	1	1	0	1	1	1	1	1	0	1	1	1	0
S4_16834642	4	16834642	43.5045	0	0	1	0	0	0	0	0	0	0	0	0	0	0	0	1	0	0	1	0	1	0	1	0	0	0	0	0	0	0	0	0	0	1	1	0	1	1	1	1	1	0	1	1	1	0
S4_16876335	4	16876335	43.5045	0	0	1	0	0	0	0	0	0	0	0	0	0	0	0	1	0	0	1	0	1	0	1	0	0	0	0	0	0	0	0	0	0	1	1	0	1	1	1	1	1	0	1	1	1	0
S4_17068726	4	17068726	43.5045	0	0	1	0	0	0	0	0	0	0	0	0	0	0	0	1	0	0	1	0	1	0	1	0	0	0	0	0	0	0	0	0	0	1	1	0	1	1	1	1	1	0	1	1	1	0
S4_17098884	4	17098884	43.5045	0	0	1	0	0	0	0	0	0	0	0	0	0	0	0	1	0	0	1	0	1	0	1	0	0	0	0	0	0	0	0	0	0	1	1	0	1	1	1	1	1	0	1	1	1	0
S4_17101149	4	17101149	43.5045	0	0	1	0	0	0	0	0	0	0	0	0	0	0	0	1	0	0	1	0	1	0	1	0	0	0	0	0	0	0	0	0	0	1	1	0	1	1	1	1	1	0	1	1	1	0
S4_17120788	4	17120788	43.5045	0	0	1	0	0	0	0	0	0	0	0	0	0	0	0	1	0	0	1	0	1	0	1	0	0	0	0	0	0	0	0	0	0	1	1	0	1	1	1	1	1	0	1	1	1	0
S4_17123239	4	17123239	43.5045	0	0	1	0	0	0	0	0	0	0	0	0	0	0	0	1	0	0	1	0	1	0	1	0	0	0	0	0	0	0	0	0	0	1	1	0	1	1	1	1	1	0	1	1	1	0
S4_16757421	4	16757421	43.6845	0	0	1	0	0	0	0	0	0	0	0	0	0	0	0	1	0	0	1	0	1	0	1	0	0	0	0	0	0	0	0	0	0	1	1	0	1	1	1	1	1	0	1	1	1	0
S4_16757482	4	16757482	43.6845	0	0	1	0	0	0	0	0	0	0	0	0	0	0	0	1	0	0	1	0	1	0	1	0	0	0	0	0	0	0	0	0	0	1	1	0	1	1	1	1	1	0	1	1	1	0
S4_16764279	4	16764279	43.6845	0	0	1	0	0	0	0	0	0	0	0	0	0	0	0	1	0	0	1	0	1	0	1	0	0	0	0	0	0	0	0	0	0	1	1	0	1	1	1	1	1	0	1	1	1	0
S4_16764316	4	16764316	43.6845	0	0	1	0	0	0	0	0	0	0	0	0	0	0	0	1	0	0	1	0	1	0	1	0	0	0	0	0	0	0	0	0	0	1	1	0	1	1	1	1	1	0	1	1	1	0
S4_16670788	4	16670788	43.8732	0	0	1	0	0	0	0	0	0	0	0	0	0	0	0	1	0	0	1	0	1	0	1	0	0	0	0	0	0	0	0	0	0	1	1	0	1	1	1	1	1	0	1	1	1	0
S4_16692275	4	16692275	43.8732	0	0	1	0	0	0	0	0	0	0	0	0	0	0	0	1	0	0	1	0	1	0	1	0	0	0	0	0	0	0	0	0	0	1	1	0	1	1	1	1	1	0	1	1	1	0
S4_16549514	4	16549514	44.2446	0	0	1	0	0	0	0	0	0	0	0	0	0	0	0	1	0	0	1	0	1	0	1	0	0	0	0	0	0	0	0	0	0	1	1	0	1	1	1	1	1	0	1	1	1	0
S4_16534356	4	16534356	44.4177	0	0	1	0	0	0	0	0	0	0	0	0	0	0	0	1	0	0	1	0	1	0	1	0	0	0	0	0	0	0	0	0	0	1	1	0	1	1	1	1	1	0	1	1	1	0
S4_16534424	4	16534424	44.4177	0	0	1	0	0	0	0	0	0	0	0	0	0	0	0	1	0	0	1	0	1	0	1	0	0	0	0	0	0	0	0	0	0	1	1	0	1	1	1	1	1	0	1	1	1	0
S4_16548799	4	16548799	44.4177	0	0	1	0	0	0	0	0	0	0	0	0	0	0	0	1	0	0	1	0	1	0	1	0	0	0	0	0	0	0	0	0	0	1	1	0	1	1	1	1	1	0	1	1	1	0
S4_15968711	4	15968711	44.7109	0	0	1	0	0	0	0	0	0	0	0	0	0	0	0	1	0	0	1	0	1	0	1	0	0	0	0	0	0	0	0	0	0	1	1	0	1	1	1	1	1	0	1	1	1	0
S4_15994596	4	15994596	44.7109	0	0	1	0	0	0	0	0	0	0	0	0	0	0	0	1	0	0	1	0	1	0	1	0	0	0	0	0	0	0	0	0	0	1	1	0	1	1	1	1	1	0	1	1	1	0
S4_15996632	4	15996632	44.7109	0	0	1	0	0	0	0	0	0	0	0	0	0	0	0	1	0	0	1	0	1	0	1	0	0	0	0	0	0	0	0	0	0	1	1	0	1	1	1	1	1	0	1	1	1	0
S4_15996680	4	15996680	44.7109	0	0	1	0	0	0	0	0	0	0	0	0	0	0	0	1	0	0	1	0	1	0	1	0	0	0	0	0	0	0	0	0	0	1	1	0	1	1	1	1	1	0	1	1	1	0
S4_16316651	4	16316651	44.7109	0	0	1	0	0	0	0	0	0	0	0	0	0	0	0	1	0	0	1	0	1	0	1	0	0	0	0	0	0	0	0	0	0	1	1	0	1	1	1	1	1	0	1	1	1	0
S4_16329878	4	16329878	44.7109	0	0	1	0	0	0	0	0	0	0	0	0	0	0	0	1	0	0	1	0	1	0	1	0	0	0	0	0	0	0	0	0	0	1	1	0	1	1	1	1	1	0	1	1	1	0
S4_16330813	4	16330813	44.7109	0	0	1	0	0	0	0	0	0	0	0	0	0	0	0	1	0	0	1	0	1	0	1	0	0	0	0	0	0	0	0	0	0	1	1	0	1	1	1	1	1	0	1	1	1	0
S4_16403847	4	16403847	44.7109	0	0	1	0	0	0	0	0	0	0	0	0	0	0	0	1	0	0	1	0	1	0	1	0	0	0	0	0	0	0	0	0	0	1	1	0	1	1	1	1	1	0	1	1	1	0
S4_16472567	4	16472567	44.7109	0	0	1	0	0	0	0	0	0	0	0	0	0	0	0	1	0	0	1	0	1	0	1	0	0	0	0	0	0	0	0	0	0	1	1	0	1	1	1	1	1	0	1	1	1	0
S4_14558078	4	14558078	44.8576	0	0	1	0	0	0	0	0	0	0	0	0	0	0	0	1	0	0	1	0	1	0	1	0	0	0	0	0	0	0	0	0	0	1	1	0	1	1	1	1	1	0	1	1	1	0
S4_14607322	4	14607322	44.8576	0	0	1	0	0	0	0	0	0	0	0	0	0	0	0	1	0	0	1	0	1	0	1	0	0	0	0	0	0	0	0	0	0	1	1	0	1	1	1	1	1	0	1	1	1	0
S4_14642789	4	14642789	44.8576	0	0	1	0	0	0	0	0	0	0	0	0	0	0	0	1	0	0	1	0	1	0	1	0	0	0	0	0	0	0	0	0	0	1	1	0	1	1	1	1	1	0	1	1	1	0
S4_14775824	4	14775824	44.8576	0	0	1	0	0	0	0	0	0	0	0	0	0	0	0	1	0	0	1	0	1	0	1	0	0	0	0	0	0	0	0	0	0	1	1	0	1	1	1	1	1	0	1	1	1	0
S4_14939847	4	14939847	44.8576	0	0	1	0	0	0	0	0	0	0	0	0	0	0	0	1	0	0	1	0	1	0	1	0	0	0	0	0	0	0	0	0	0	1	1	0	1	1	1	1	1	0	1	1	1	0
S4_14958744	4	14958744	44.8576	0	0	1	0	0	0	0	0	0	0	0	0	0	0	0	1	0	0	1	0	1	0	1	0	0	0	0	0	0	0	0	0	0	1	1	0	1	1	1	1	1	0	1	1	1	0
S4_15024643	4	15024643	44.8576	0	0	1	0	0	0	0	0	0	0	0	0	0	0	0	1	0	0	1	0	1	0	1	0	0	0	0	0	0	0	0	0	0	1	1	0	1	1	1	1	1	0	1	1	1	0
S4_15207329	4	15207329	44.8576	0	0	1	0	0	0	0	0	0	0	0	0	0	0	0	1	0	0	1	0	1	0	1	0	0	0	0	0	0	0	0	0	0	1	1	0	1	1	1	1	1	0	1	1	1	0
S4_15216986	4	15216986	44.8576	0	0	1	0	0	0	0	0	0	0	0	0	0	0	0	1	0	0	1	0	1	0	1	0	0	0	0	0	0	0	0	0	0	1	1	0	1	1	1	1	1	0	1	1	1	0
S4_15224799	4	15224799	44.8576	0	0	1	0	0	0	0	0	0	0	0	0	0	0	0	1	0	0	1	0	1	0	1	0	0	0	0	0	0	0	0	0	0	1	1	0	1	1	1	1	1	0	1	1	1	0
S4_15238697	4	15238697	44.8576	0	0	1	0	0	0	0	0	0	0	0	0	0	0	0	1	0	0	1	0	1	0	1	0	0	0	0	0	0	0	0	0	0	1	1	0	1	1	1	1	1	0	1	1	1	0
S4_15321854	4	15321854	44.8576	0	0	1	0	0	0	0	0	0	0	0	0	0	0	0	1	0	0	1	0	1	0	1	0	0	0	0	0	0	0	0	0	0	1	1	0	1	1	1	1	1	0	1	1	1	0
S4_15327563	4	15327563	44.8576	0	0	1	0	0	0	0	0	0	0	0	0	0	0	0	1	0	0	1	0	1	0	1	0	0	0	0	0	0	0	0	0	0	1	1	0	1	1	1	1	1	0	1	1	1	0
S4_15338484	4	15338484	44.8576	0	0	1	0	0	0	0	0	0	0	0	0	0	0	0	1	0	0	1	0	1	0	1	0	0	0	0	0	0	0	0	0	0	1	1	0	1	1	1	1	1	0	1	1	1	0
S4_15349913	4	15349913	44.8576	0	0	1	0	0	0	0	0	0	0	0	0	0	0	0	1	0	0	1	0	1	0	1	0	0	0	0	0	0	0	0	0	0	1	1	0	1	1	1	1	1	0	1	1	1	0
S4_15434095	4	15434095	44.8576	0	0	1	0	0	0	0	0	0	0	0	0	0	0	0	1	0	0	1	0	1	0	1	0	0	0	0	0	0	0	0	0	0	1	1	0	1	1	1	1	1	0	1	1	1	0
S4_15451973	4	15451973	44.8576	0	0	1	0	0	0	0	0	0	0	0	0	0	0	0	1	0	0	1	0	1	0	1	0	0	0	0	0	0	0	0	0	0	1	1	0	1	1	1	1	1	0	1	1	1	0
S4_15531903	4	15531903	44.8576	0	0	1	0	0	0	0	0	0	0	0	0	0	0	0	1	0	0	1	0	1	0	1	0	0	0	0	0	0	0	0	0	0	1	1	0	1	1	1	1	1	0	1	1	1	0
S4_15536112	4	15536112	44.8576	0	0	1	0	0	0	0	0	0	0	0	0	0	0	0	1	0	0	1	0	1	0	1	0	0	0	0	0	0	0	0	0	0	1	1	0	1	1	1	1	1	0	1	1	1	0
S4_15597892	4	15597892	44.8576	0	0	1	0	0	0	0	0	0	0	0	0	0	0	0	1	0	0	1	0	1	0	1	0	0	0	0	0	0	0	0	0	0	1	1	0	1	1	1	1	1	0	1	1	1	0
S4_13922883	4	13922883	45.0178	0	0	1	0	0	0	0	0	0	0	0	0	0	0	0	1	0	0	1	0	1	0	1	0	0	0	0	0	0	0	0	0	0	1	1	0	1	1	1	1	1	0	1	1	1	0
S4_14053193	4	14053193	45.0178	0	0	1	0	0	0	0	0	0	0	0	0	0	0	0	1	0	0	1	0	1	0	1	0	0	0	0	0	0	0	0	0	0	1	1	0	1	1	1	1	1	0	1	1	1	0
S4_14095492	4	14095492	45.0178	0	0	1	0	0	0	0	0	0	0	0	0	0	0	0	1	0	0	1	0	1	0	1	0	0	0	0	0	0	0	0	0	0	1	1	0	1	1	1	1	1	0	1	1	1	0
S4_14114239	4	14114239	45.0178	0	0	1	0	0	0	0	0	0	0	0	0	0	0	0	1	0	0	1	0	1	0	1	0	0	0	0	0	0	0	0	0	0	1	1	0	1	1	1	1	1	0	1	1	1	0
S4_14120051	4	14120051	45.0178	0	0	1	0	0	0	0	0	0	0	0	0	0	0	0	1	0	0	1	0	1	0	1	0	0	0	0	0	0	0	0	0	0	1	1	0	1	1	1	1	1	0	1	1	1	0
S4_14145658	4	14145658	45.0178	0	0	1	0	0	0	0	0	0	0	0	0	0	0	0	1	0	0	1	0	1	0	1	0	0	0	0	0	0	0	0	0	0	1	1	0	1	1	1	1	1	0	1	1	1	0
S4_14179488	4	14179488	45.0178	0	0	1	0	0	0	0	0	0	0	0	0	0	0	0	1	0	0	1	0	1	0	1	0	0	0	0	0	0	0	0	0	0	1	1	0	1	1	1	1	1	0	1	1	1	0
S4_14181573	4	14181573	45.0178	0	0	1	0	0	0	0	0	0	0	0	0	0	0	0	1	0	0	1	0	1	0	1	0	0	0	0	0	0	0	0	0	0	1	1	0	1	1	1	1	1	0	1	1	1	0
S4_14186047	4	14186047	45.0178	0	0	1	0	0	0	0	0	0	0	0	0	0	0	0	1	0	0	1	0	1	0	1	0	0	0	0	0	0	0	0	0	0	1	1	0	1	1	1	1	1	0	1	1	1	0
S4_14201476	4	14201476	45.0178	0	0	1	0	0	0	0	0	0	0	0	0	0	0	0	1	0	0	1	0	1	0	1	0	0	0	0	0	0	0	0	0	0	1	1	0	1	1	1	1	1	0	1	1	1	0
S4_14262853	4	14262853	45.0178	0	0	1	0	0	0	0	0	0	0	0	0	0	0	0	1	0	0	1	0	1	0	1	0	0	0	0	0	0	0	0	0	0	1	1	0	1	1	1	1	1	0	1	1	1	0
S4_14282941	4	14282941	45.0178	0	0	1	0	0	0	0	0	0	0	0	0	0	0	0	1	0	0	1	0	1	0	1	0	0	0	0	0	0	0	0	0	0	1	1	0	1	1	1	1	1	0	1	1	1	0
S4_14283000	4	14283000	45.0178	0	0	1	0	0	0	0	0	0	0	0	0	0	0	0	1	0	0	1	0	1	0	1	0	0	0	0	0	0	0	0	0	0	1	1	0	1	1	1	1	1	0	1	1	1	0
S4_14292332	4	14292332	45.0178	0	0	1	0	0	0	0	0	0	0	0	0	0	0	0	1	0	0	1	0	1	0	1	0	0	0	0	0	0	0	0	0	0	1	1	0	1	1	1	1	1	0	1	1	1	0
S4_14330950	4	14330950	45.0178	0	0	1	0	0	0	0	0	0	0	0	0	0	0	0	1	0	0	1	0	1	0	1	0	0	0	0	0	0	0	0	0	0	1	1	0	1	1	1	1	1	0	1	1	1	0
S4_14333770	4	14333770	45.0178	0	0	1	0	0	0	0	0	0	0	0	0	0	0	0	1	0	0	1	0	1	0	1	0	0	0	0	0	0	0	0	0	0	1	1	0	1	1	1	1	1	0	1	1	1	0
S4_14359798	4	14359798	45.0178	0	0	1	0	0	0	0	0	0	0	0	0	0	0	0	1	0	0	1	0	1	0	1	0	0	0	0	0	0	0	0	0	0	1	1	0	1	1	1	1	1	0	1	1	1	0
S4_14366011	4	14366011	45.0178	0	0	1	0	0	0	0	0	0	0	0	0	0	0	0	1	0	0	1	0	1	0	1	0	0	0	0	0	0	0	0	0	0	1	1	0	1	1	1	1	1	0	1	1	1	0
S4_14370419	4	14370419	45.0178	0	0	1	0	0	0	0	0	0	0	0	0	0	0	0	1	0	0	1	0	1	0	1	0	0	0	0	0	0	0	0	0	0	1	1	0	1	1	1	1	1	0	1	1	1	0
S4_14376488	4	14376488	45.0178	0	0	1	0	0	0	0	0	0	0	0	0	0	0	0	1	0	0	1	0	1	0	1	0	0	0	0	0	0	0	0	0	0	1	1	0	1	1	1	1	1	0	1	1	1	0
S4_14376551	4	14376551	45.0178	0	0	1	0	0	0	0	0	0	0	0	0	0	0	0	1	0	0	1	0	1	0	1	0	0	0	0	0	0	0	0	0	0	1	1	0	1	1	1	1	1	0	1	1	1	0
S4_13540026	4	13540026	45.4441	0	0	1	0	0	0	0	0	0	0	0	0	0	0	0	1	0	0	1	0	1	0	1	0	0	0	0	0	0	0	0	0	0	1	1	0	1	1	1	1	1	0	1	1	1	0
S4_13554977	4	13554977	45.4441	0	0	1	0	0	0	0	0	0	0	0	0	0	0	0	1	0	0	1	0	1	0	1	0	0	0	0	0	0	0	0	0	0	1	1	0	1	1	1	1	1	0	1	1	1	0
S4_13271271	4	13271271	45.7373	0	0	1	0	0	0	0	0	0	0	0	0	0	0	0	1	0	0	1	0	1	1	1	0	0	0	0	0	0	0	0	0	0	1	1	0	1	1	1	1	1	0	1	1	1	0
S4_13305136	4	13305136	45.7373	0	0	1	0	0	0	0	0	0	0	0	0	0	0	0	1	0	0	1	0	1	1	1	0	0	0	0	0	0	0	0	0	0	1	1	0	1	1	1	1	1	0	1	1	1	0
S4_13309449	4	13309449	45.7373	0	0	1	0	0	0	0	0	0	0	0	0	0	0	0	1	0	0	1	0	1	1	1	0	0	0	0	0	0	0	0	0	0	1	1	0	1	1	1	1	1	0	1	1	1	0
S4_13311282	4	13311282	45.7373	0	0	1	0	0	0	0	0	0	0	0	0	0	0	0	1	0	0	1	0	1	NA	1	0	0	0	0	0	0	0	0	0	0	1	1	0	1	1	1	1	1	0	1	1	1	0
S4_13445806	4	13445806	45.7373	0	0	1	0	0	0	0	0	0	0	0	0	0	0	0	1	0	0	1	0	1	NA	1	0	0	0	0	0	0	0	0	0	0	1	1	0	1	1	1	1	1	0	1	1	1	0
S4_12864741	4	12864741	45.9297	0	0	1	0	0	0	0	0	0	0	0	0	0	0	0	1	0	0	1	0	1	1	1	0	0	0	0	0	0	0	0	0	0	1	1	0	1	1	1	1	1	0	1	1	1	0
S4_13054782	4	13054782	45.9297	0	0	1	0	0	0	0	0	0	0	0	0	0	0	0	1	0	0	1	0	1	1	1	0	0	0	0	0	0	0	0	0	0	1	1	0	1	1	1	1	1	0	1	1	1	0
S4_13060164	4	13060164	45.9297	0	0	1	0	0	0	0	0	0	0	0	0	0	0	0	1	0	0	1	0	1	1	1	0	0	0	0	0	0	0	0	0	0	1	1	0	1	1	1	1	1	0	1	1	1	0
S4_13090810	4	13090810	45.9297	0	0	1	0	0	0	0	0	0	0	0	0	0	0	0	1	0	0	1	0	1	1	1	0	0	0	0	0	0	0	0	0	0	1	1	0	1	1	1	1	1	0	1	1	1	0
S4_13097734	4	13097734	45.9297	0	0	1	0	0	0	0	0	0	0	0	0	0	0	0	1	0	0	1	0	1	1	1	0	0	0	0	0	0	0	0	0	0	1	1	0	1	1	1	1	1	0	1	1	1	0
S4_13098070	4	13098070	45.9297	0	0	1	0	0	0	0	0	0	0	0	0	0	0	0	1	0	0	1	0	1	1	1	0	0	0	0	0	0	0	0	0	0	1	1	0	1	1	1	1	1	0	1	1	1	0
S4_13101695	4	13101695	45.9297	0	0	1	0	0	0	0	0	0	0	0	0	0	0	0	1	0	0	1	0	1	1	1	0	0	0	0	0	0	0	0	0	0	1	1	0	1	1	1	1	1	0	1	1	1	0
S4_13121700	4	13121700	45.9297	0	0	1	0	0	0	0	0	0	0	0	0	0	0	0	1	0	0	1	0	1	1	1	0	0	0	0	0	0	0	0	0	0	1	1	0	1	1	1	1	1	0	1	1	1	0
S4_13270661	4	13270661	45.9297	0	0	1	0	0	0	0	0	0	0	0	0	0	0	0	1	0	0	1	0	1	1	1	0	0	0	0	0	0	0	0	0	0	1	1	0	1	1	1	1	1	0	1	1	1	0
S4_10902902	4	10902902	46.4705	0	0	1	0	0	0	0	0	0	0	0	0	0	0	0	1	0	0	1	0	1	1	1	0	0	0	0	0	0	0	0	0	0	1	1	0	1	1	1	1	1	0	1	1	1	0
S4_10938814	4	10938814	46.4705	0	0	1	0	0	0	0	0	0	0	0	0	0	0	0	1	0	0	1	0	1	1	1	0	0	0	0	0	0	0	0	0	0	1	1	0	1	1	1	1	1	0	1	1	1	0
S4_11038017	4	11038017	46.4705	0	0	1	0	0	0	0	0	0	0	0	0	0	0	0	1	0	0	1	0	1	1	1	0	0	0	0	0	0	0	0	0	0	1	1	0	1	1	1	1	1	0	1	1	1	0
S4_11055794	4	11055794	46.4705	0	0	1	0	0	0	0	0	0	0	0	0	0	0	0	1	0	0	1	0	1	1	1	0	0	0	0	0	0	0	0	0	0	1	1	0	1	1	1	1	1	0	1	1	1	0
S4_11112870	4	11112870	46.4705	0	0	1	0	0	0	0	0	0	0	0	0	0	0	0	1	0	0	1	0	1	1	1	0	0	0	0	0	0	0	0	0	0	1	1	0	1	1	1	1	1	0	1	1	1	0
S4_11127162	4	11127162	46.4705	0	0	1	0	0	0	0	0	0	0	0	0	0	0	0	1	0	0	1	0	1	1	1	0	0	0	0	0	0	0	0	0	0	1	1	0	1	1	1	1	1	0	1	1	1	0
S4_11147783	4	11147783	46.4705	0	0	1	0	0	0	0	0	0	0	0	0	0	0	0	1	0	0	1	0	1	1	1	0	0	0	0	0	0	0	0	0	0	1	1	0	1	1	1	1	1	0	1	1	1	0
S4_11148537	4	11148537	46.4705	0	0	1	0	0	0	0	0	0	0	0	0	0	0	0	1	0	0	1	0	1	1	1	0	0	0	0	0	0	0	0	0	0	1	1	0	1	1	1	1	1	0	1	1	1	0
S4_11250451	4	11250451	46.4705	0	0	1	0	0	0	0	0	0	0	0	0	0	0	0	1	0	0	1	0	1	1	1	0	0	0	0	0	0	0	0	0	0	1	1	0	1	1	1	1	1	0	1	1	1	0
S4_11277029	4	11277029	46.4705	0	0	1	0	0	0	0	0	0	0	0	0	0	0	0	1	0	0	1	0	1	1	1	0	0	0	0	0	0	0	0	0	0	1	1	0	1	1	1	1	1	0	1	1	1	0
S4_11294324	4	11294324	46.4705	0	0	1	0	0	0	0	0	0	0	0	0	0	0	0	1	0	0	1	0	1	1	1	0	0	0	0	0	0	0	0	0	0	1	1	0	1	1	1	1	1	0	1	1	1	0
S4_11299335	4	11299335	46.4705	0	0	1	0	0	0	0	0	0	0	0	0	0	0	0	1	0	0	1	0	1	1	1	0	0	0	0	0	0	0	0	0	0	1	1	0	1	1	1	1	1	0	1	1	1	0
S4_11337776	4	11337776	46.4705	0	0	1	0	0	0	0	0	0	0	0	0	0	0	0	1	0	0	1	0	1	1	1	0	0	0	0	0	0	0	0	0	0	1	1	0	1	1	1	1	1	0	1	1	1	0
S4_11341926	4	11341926	46.4705	0	0	1	0	0	0	0	0	0	0	0	0	0	0	0	1	0	0	1	0	1	1	1	0	0	0	0	0	0	0	0	0	0	1	1	0	1	1	1	1	1	0	1	1	1	0
S4_11349483	4	11349483	46.4705	0	0	1	0	0	0	0	0	0	0	0	0	0	0	0	1	0	0	1	0	1	1	1	0	0	0	0	0	0	0	0	0	0	1	1	0	1	1	1	1	1	0	1	1	1	0
S4_11357330	4	11357330	46.4705	0	0	1	0	0	0	0	0	0	0	0	0	0	0	0	1	0	0	1	0	1	1	1	0	0	0	0	0	0	0	0	0	0	1	1	0	1	1	1	1	1	0	1	1	1	0
S4_11461189	4	11461189	46.4705	0	0	1	0	0	0	0	0	0	0	0	0	0	0	0	1	0	0	1	0	1	1	1	0	0	0	0	0	0	0	0	0	0	1	1	0	1	1	1	1	1	0	1	1	1	0
S4_11464078	4	11464078	46.4705	0	0	1	0	0	0	0	0	0	0	0	0	0	0	0	1	0	0	1	0	1	1	1	0	0	0	0	0	0	0	0	0	0	1	1	0	1	1	1	1	1	0	1	1	1	0
S4_11664554	4	11664554	46.4705	0	0	1	0	0	0	0	0	0	0	0	0	0	0	0	1	0	0	1	0	1	1	1	0	0	0	0	0	0	0	0	0	0	1	1	0	1	1	1	1	1	0	1	1	1	0
S4_11666087	4	11666087	46.4705	0	0	1	0	0	0	0	0	0	0	0	0	0	0	0	1	0	0	1	0	1	1	1	0	0	0	0	0	0	0	0	0	0	1	1	0	1	1	1	1	1	0	1	1	1	0
S4_11667579	4	11667579	46.4705	0	0	1	0	0	0	0	0	0	0	0	0	0	0	0	1	0	0	1	0	1	1	1	0	0	0	0	0	0	0	0	0	0	1	1	0	1	1	1	1	1	0	1	1	1	0
S4_12784476	4	12784476	46.4705	0	0	1	0	0	0	0	0	0	0	0	0	0	0	0	1	0	0	1	0	1	1	1	0	0	0	0	0	0	0	0	0	0	1	1	0	1	1	1	1	1	0	1	1	1	0
S4_10574089	4	10574089	46.6171	0	0	1	0	0	0	0	0	0	0	0	0	0	0	0	1	0	0	1	0	1	1	1	0	0	0	0	0	0	0	0	0	0	1	1	0	1	1	1	1	1	0	1	1	1	0
S4_10656969	4	10656969	46.6171	0	0	1	0	0	0	0	0	0	0	0	0	0	0	0	1	0	0	1	0	1	1	1	0	0	0	0	0	0	0	0	0	0	1	1	0	1	1	1	1	1	0	1	1	1	0
S4_10681514	4	10681514	46.6171	0	0	1	0	0	0	0	0	0	0	0	0	0	0	0	1	0	0	1	0	1	1	1	0	0	0	0	0	0	0	0	0	0	1	1	0	1	1	1	1	1	0	1	1	1	0
S4_10753787	4	10753787	46.6171	0	0	1	0	0	0	0	0	0	0	0	0	0	0	0	1	0	0	1	0	1	1	1	0	0	0	0	0	0	0	0	0	0	1	1	0	1	1	1	1	1	0	1	1	1	0
S4_10761438	4	10761438	46.6171	0	0	1	0	0	0	0	0	0	0	0	0	0	0	0	1	0	0	1	0	1	1	1	0	0	0	0	0	0	0	0	0	0	1	1	0	1	1	1	1	1	0	1	1	1	0
S4_10788478	4	10788478	46.6171	0	0	1	0	0	0	0	0	0	0	0	0	0	0	0	1	0	0	1	0	1	1	1	0	0	0	0	0	0	0	0	0	0	1	1	0	1	1	1	1	1	0	1	1	1	0
S4_10482566	4	10482566	46.9104	0	0	1	0	0	0	0	0	0	0	0	0	0	0	0	1	0	0	1	0	1	1	0	0	0	0	0	0	0	0	0	0	0	1	1	0	1	1	1	1	1	0	1	1	1	0
S4_10507906	4	10507906	46.9104	0	0	1	0	0	0	0	0	0	0	0	0	0	0	0	1	0	0	1	0	1	1	0	0	0	0	0	0	0	0	0	0	0	1	1	0	1	1	1	1	1	0	1	1	1	0
S4_10529549	4	10529549	46.9104	0	0	1	0	0	0	0	0	0	0	0	0	0	0	0	1	0	0	1	0	1	1	NA	0	0	0	0	0	0	0	0	0	0	1	1	0	1	1	1	1	1	0	1	1	1	0
S4_10360426	4	10360426	47.62	0	0	1	0	0	0	0	0	0	0	0	0	0	0	0	1	0	0	1	0	1	1	0	0	0	0	0	0	0	0	0	0	0	1	1	0	1	1	1	1	1	0	1	1	1	0
S4_10383057	4	10383057	47.62	0	0	1	0	0	0	0	0	0	0	0	0	0	0	0	1	0	0	1	0	1	1	0	0	0	0	0	0	0	0	0	0	0	1	1	0	1	1	1	1	1	0	1	1	1	0
S4_10384025	4	10384025	47.62	0	0	1	0	0	0	0	0	0	0	0	0	0	0	0	1	0	0	1	0	1	1	0	0	0	0	0	0	0	0	0	0	0	1	1	0	1	1	1	1	1	0	1	1	1	0
S4_10098664	4	10098664	47.7902	0	0	1	0	0	0	0	0	0	0	0	0	0	0	0	1	0	0	1	0	1	1	0	0	0	0	0	0	0	0	0	0	0	1	1	0	1	1	1	1	1	0	1	1	1	0
S4_10123745	4	10123745	47.7902	0	0	1	0	0	0	0	0	0	0	0	0	0	0	0	1	0	0	1	0	1	1	0	0	0	0	0	0	0	0	0	0	0	1	1	0	1	1	1	1	1	0	1	1	1	0
S4_10180255	4	10180255	47.7902	0	0	1	0	0	0	0	0	0	0	0	0	0	0	0	1	0	0	1	0	1	1	0	0	0	0	0	0	0	0	0	0	0	1	1	0	1	1	1	1	1	0	1	1	1	0
S4_10193605	4	10193605	47.7902	0	0	1	0	0	0	0	0	0	0	0	0	0	0	0	1	0	0	1	0	1	1	0	0	0	0	0	0	0	0	0	0	0	1	1	0	1	1	1	1	1	0	1	1	1	0
S4_10211106	4	10211106	47.7902	0	0	1	0	0	0	0	0	0	0	0	0	0	0	0	1	0	0	1	0	1	1	0	0	0	0	0	0	0	0	0	0	0	1	1	0	1	1	1	1	1	0	1	1	1	0
S4_10322483	4	10322483	47.7902	0	0	1	0	0	0	0	0	0	0	0	0	0	0	0	1	0	0	1	0	1	1	0	0	0	0	0	0	0	0	0	0	0	1	1	0	1	1	1	1	1	0	1	1	1	0
S4_10322518	4	10322518	47.7902	0	0	1	0	0	0	0	0	0	0	0	0	0	0	0	1	0	0	1	0	1	1	0	0	0	0	0	0	0	0	0	0	0	1	1	0	1	1	1	1	1	0	1	1	1	0
S4_10347174	4	10347174	47.7902	0	0	1	0	0	0	0	0	0	0	0	0	0	0	0	1	0	0	1	0	1	1	0	0	0	0	0	0	0	0	0	0	0	1	1	0	1	1	1	1	1	0	1	1	1	0
S4_10069765	4	10069765	47.9368	0	0	1	0	0	0	0	0	0	0	0	0	0	0	0	1	0	0	1	0	1	1	0	0	0	0	0	0	0	0	0	0	0	1	1	0	1	1	1	1	1	0	1	1	1	0
S4_10071165	4	10071165	47.9368	0	0	1	0	0	0	0	0	0	0	0	0	0	0	0	1	0	0	1	0	1	1	0	0	0	0	0	0	0	0	0	0	0	1	1	0	1	1	1	1	1	0	1	1	1	0
S4_10074200	4	10074200	47.9368	0	0	1	0	0	0	0	0	0	0	0	0	0	0	0	1	0	0	1	0	1	1	0	0	0	0	0	0	0	0	0	0	0	1	1	0	1	1	1	1	1	0	1	1	1	0
S4_9639973	4	9639973	48.1698	0	0	NA	0	0	0	0	0	0	0	0	0	0	0	0	1	0	0	1	0	1	1	0	0	0	0	0	0	0	0	0	0	0	1	1	0	1	1	1	1	1	0	1	1	1	0
S4_9691184	4	9691184	48.1698	0	0	1	0	0	0	0	0	0	0	0	0	0	0	0	1	0	0	1	0	1	1	0	0	0	0	0	0	0	0	0	0	0	1	1	0	1	1	1	1	1	0	1	1	1	0
S4_9741434	4	9741434	48.1698	0	0	1	0	0	0	0	0	0	0	0	0	0	0	0	1	0	0	1	0	1	1	0	0	0	0	0	0	0	0	0	0	0	1	1	0	1	1	1	1	1	0	1	1	1	0
S4_9818070	4	9818070	48.1698	0	0	1	0	0	0	0	0	0	0	0	0	0	0	0	1	0	0	1	0	1	1	0	0	0	0	0	0	0	0	0	0	0	1	1	0	1	1	1	1	1	0	1	1	1	0
S4_9820911	4	9820911	48.1698	0	0	1	0	0	0	0	0	0	0	0	0	0	0	0	1	0	0	1	0	1	1	0	0	0	0	0	0	0	0	0	0	0	1	1	0	1	1	1	1	1	0	1	1	1	0
S4_9821210	4	9821210	48.1698	0	0	1	0	0	0	0	0	0	0	0	0	0	0	0	1	0	0	1	0	1	1	0	0	0	0	0	0	0	0	0	0	0	1	1	0	1	1	1	1	1	0	1	1	1	0
S4_9821934	4	9821934	48.1698	0	0	1	0	0	0	0	0	0	0	0	0	0	0	0	1	0	0	1	0	1	1	0	0	0	0	0	0	0	0	0	0	0	1	1	0	1	1	1	1	1	0	1	1	1	0
S4_9822349	4	9822349	48.1698	0	0	1	0	0	0	0	0	0	0	0	0	0	0	0	1	0	0	1	0	1	1	0	0	0	0	0	0	0	0	0	0	0	1	1	0	1	1	1	1	1	0	1	1	1	0
S4_9824253	4	9824253	48.1698	0	0	1	0	0	0	0	0	0	0	0	0	0	0	0	1	0	0	1	0	1	1	0	0	0	0	0	0	0	0	0	0	0	1	1	0	1	1	1	1	1	0	1	1	1	0
S4_9830932	4	9830932	48.1698	0	0	1	0	0	0	0	0	0	0	0	0	0	0	0	1	0	0	1	0	1	1	0	0	0	0	0	0	0	0	0	0	0	1	1	0	1	1	1	1	1	0	1	1	1	0
S4_9834889	4	9834889	48.1698	0	0	1	0	0	0	0	0	0	0	0	0	0	0	0	1	0	0	1	0	1	1	0	0	0	0	0	0	0	0	0	0	0	1	1	0	1	1	1	1	1	0	1	1	1	0
S4_9907209	4	9907209	48.1698	0	0	1	0	0	0	0	0	0	0	0	0	0	0	0	1	0	0	1	0	1	1	0	0	0	0	0	0	0	0	0	0	0	1	1	0	1	1	1	1	1	0	1	1	1	0
S4_9918110	4	9918110	48.1698	0	0	1	0	0	0	0	0	0	0	0	0	0	0	0	1	0	0	1	0	1	1	0	0	0	0	0	0	0	0	0	0	0	1	1	0	1	1	1	1	1	0	1	1	1	0
S4_9919083	4	9919083	48.1698	0	0	1	0	0	0	0	0	0	0	0	0	0	0	0	1	0	0	1	0	1	1	0	0	0	0	0	0	0	0	0	0	0	1	1	0	1	1	1	1	1	0	1	1	1	0
S4_9942433	4	9942433	48.1698	0	0	1	0	0	0	0	0	0	0	0	0	0	0	0	1	0	0	1	0	1	1	0	0	0	0	0	0	0	0	0	0	0	1	1	0	1	1	1	1	1	0	1	1	1	0
S4_9957265	4	9957265	48.1698	0	0	1	0	0	0	0	0	0	0	0	0	0	0	0	1	0	0	1	0	1	1	0	0	0	0	0	0	0	0	0	0	0	1	1	0	1	1	1	1	1	0	1	1	1	0
S4_9964563	4	9964563	48.1698	0	0	1	0	0	0	0	0	0	0	0	0	0	0	0	1	0	0	1	0	1	1	0	0	0	0	0	0	0	0	0	0	0	1	1	0	1	1	1	1	1	0	1	1	1	0
S4_4972010	4	4972010	49.11	0	0	0	0	0	0	0	0	0	0	0	0	0	0	0	1	0	0	1	0	1	1	0	0	0	0	0	0	0	0	0	0	0	1	1	0	1	1	1	1	1	0	1	1	1	0
S4_5319622	4	5319622	49.11	0	0	0	0	0	0	0	0	0	0	0	0	0	0	0	1	0	0	1	0	1	1	0	0	0	0	0	0	0	0	0	0	0	1	1	0	1	1	1	1	1	0	1	1	1	0
S4_5319691	4	5319691	49.11	0	0	0	0	0	0	0	0	0	0	0	0	0	0	0	1	0	0	1	0	1	1	0	0	0	0	0	0	0	0	0	0	0	1	1	0	1	1	1	1	1	0	1	1	1	0
S4_5320133	4	5320133	49.11	0	0	0	0	0	0	0	0	0	0	0	0	0	0	0	1	0	0	1	0	1	1	0	0	0	0	0	0	0	0	0	0	0	1	1	0	1	1	1	1	1	0	1	1	1	0
S4_5328921	4	5328921	49.11	0	0	0	0	0	0	0	0	0	0	0	0	0	0	0	1	0	0	1	0	1	1	0	0	0	0	0	0	0	0	0	0	0	1	1	0	1	1	1	1	1	0	1	1	1	0
S4_5597680	4	5597680	49.11	0	0	0	0	0	0	0	0	0	0	0	0	0	0	0	1	0	0	1	0	1	1	0	0	0	0	0	0	0	0	0	0	0	1	1	0	1	1	1	1	1	0	1	1	1	0
S4_4779951	4	4779951	49.2566	0	0	0	0	0	0	0	0	0	0	0	0	0	0	0	1	0	0	1	0	1	1	0	0	0	0	0	0	0	0	0	0	0	1	1	0	1	1	1	1	1	0	1	1	1	0
S4_4935022	4	4935022	49.2566	0	0	0	0	0	0	0	0	0	0	0	0	0	0	0	1	0	0	1	0	1	1	0	0	0	0	0	0	0	0	0	0	0	1	1	0	1	1	1	1	1	0	1	1	1	0
S4_4557933	4	4557933	49.4032	0	0	0	0	0	0	0	0	0	0	0	0	0	0	0	1	0	0	1	0	1	1	0	0	0	0	0	0	0	0	0	0	0	1	1	0	1	1	1	1	1	0	1	1	1	0
S4_4566672	4	4566672	49.4032	0	0	0	0	0	0	0	0	0	0	0	0	0	0	0	1	0	0	1	0	1	1	0	0	0	0	0	0	0	0	0	0	0	1	1	0	1	1	1	1	1	0	1	1	1	0
S4_4575997	4	4575997	49.4032	0	0	0	0	0	0	0	0	0	0	0	0	0	0	0	1	0	0	1	0	1	1	0	0	0	0	0	0	0	0	0	0	0	1	1	0	1	1	1	1	1	0	1	1	1	0
S4_4576332	4	4576332	49.4032	0	0	0	0	0	0	0	0	0	0	0	0	0	0	0	1	0	0	1	0	1	1	0	0	0	0	0	0	0	0	0	0	0	1	1	0	1	1	1	1	1	0	1	1	1	0
S4_4637060	4	4637060	49.4032	0	0	0	0	0	0	0	0	0	0	0	0	0	0	0	1	0	0	1	0	1	1	0	0	0	0	0	0	0	0	0	0	0	1	1	0	1	1	1	1	1	0	1	1	1	0
S4_4660032	4	4660032	49.4032	0	0	0	0	0	0	0	0	0	0	0	0	0	0	0	1	0	0	1	0	1	1	0	0	0	0	0	0	0	0	0	0	0	1	1	0	1	1	1	1	1	0	1	1	1	0
S4_4337704	4	4337704	49.5499	0	0	0	0	0	0	0	0	0	0	0	0	0	0	0	1	0	0	1	0	1	1	0	0	0	0	0	0	0	0	0	0	0	1	1	0	1	1	1	1	1	0	1	1	1	0
S4_4345053	4	4345053	49.5499	0	0	0	0	0	0	0	0	0	0	0	0	0	0	0	1	0	0	1	0	1	1	0	0	0	0	0	0	0	0	0	0	0	1	1	0	1	1	1	1	1	0	1	1	1	0
S4_4353781	4	4353781	49.5499	0	0	0	0	0	0	0	0	0	0	0	0	0	0	0	1	0	0	1	0	1	1	0	0	0	0	0	0	0	0	0	0	0	1	1	0	1	1	1	1	1	0	1	1	1	0
S4_4354703	4	4354703	49.5499	0	0	0	0	0	0	0	0	0	0	0	0	0	0	0	1	0	0	1	0	1	1	0	0	0	0	0	0	0	0	0	0	0	1	1	0	1	1	1	1	1	0	1	1	1	0
S4_4438583	4	4438583	49.5499	0	0	0	0	0	0	0	0	0	0	0	0	0	0	0	1	0	0	1	0	1	1	0	0	0	0	0	0	0	0	0	0	0	1	1	0	1	1	1	1	1	0	1	1	1	0
S4_4447891	4	4447891	49.5499	0	0	0	0	0	0	0	0	0	0	0	0	0	0	0	1	0	0	1	0	1	1	0	0	0	0	0	0	0	0	0	0	0	1	1	0	1	1	1	1	1	0	1	1	1	0
S4_4505711	4	4505711	49.5499	0	0	0	0	0	0	0	0	0	0	0	0	0	0	0	1	0	0	1	0	1	1	0	0	0	0	0	0	0	0	0	0	0	1	1	0	1	1	1	1	1	0	1	1	1	0
S4_4511110	4	4511110	49.5499	0	0	0	0	0	0	0	0	0	0	0	0	0	0	0	1	0	0	1	0	1	1	0	0	0	0	0	0	0	0	0	0	0	1	1	0	1	1	1	1	1	0	1	1	1	0
S4_4120770	4	4120770	49.7078	0	0	0	0	0	0	0	0	0	0	0	0	0	0	0	1	0	0	1	0	1	1	0	0	0	0	0	0	0	0	0	0	0	1	1	0	1	1	1	1	1	0	1	1	1	0
S4_4120840	4	4120840	49.7078	0	0	0	0	0	0	0	0	0	0	0	0	0	0	0	1	0	0	1	0	1	1	0	0	0	0	0	0	0	0	0	0	0	1	1	0	1	1	1	1	1	0	1	1	1	0
S4_4282050	4	4282050	49.7078	0	0	0	0	0	0	0	0	0	0	0	0	0	0	0	1	0	0	1	0	1	1	0	0	0	0	0	0	0	0	0	0	0	1	1	0	1	1	1	1	1	0	1	1	1	0
S4_4083628	4	4083628	49.9955	0	0	0	0	0	0	0	0	0	0	0	0	0	0	0	1	0	0	1	0	1	1	0	0	0	0	0	0	0	0	0	0	0	1	1	0	1	1	1	1	1	0	1	1	1	0
S4_4098890	4	4098890	49.9955	0	0	0	0	0	0	0	0	0	0	0	0	0	0	0	1	0	0	1	0	1	1	0	0	0	0	0	0	0	0	0	0	0	1	1	0	1	1	1	1	1	0	1	1	1	0
S4_4027170	4	4027170	50.3165	0	0	0	0	0	0	0	0	0	0	0	0	0	0	0	1	0	0	1	0	1	1	0	0	0	0	0	0	0	0	0	0	0	1	1	0	1	1	1	1	1	0	1	1	1	0
S4_3954385	4	3954385	50.8669	0	0	0	0	0	0	0	0	0	0	0	0	0	0	0	1	0	0	1	0	1	1	0	0	0	0	0	0	0	0	0	0	0	1	1	0	1	1	1	1	1	0	1	1	1	0
S4_3869749	4	3869749	51.1714	0	0	0	0	0	0	0	0	0	0	0	0	0	0	0	1	0	0	1	0	1	1	0	0	0	0	0	0	0	0	0	0	0	1	1	0	1	1	1	1	1	0	1	1	1	0
S4_3892226	4	3892226	51.1714	0	0	0	0	0	0	0	0	0	0	0	0	0	0	0	1	0	0	1	0	1	1	0	0	0	0	0	0	0	0	0	0	0	1	1	0	1	1	1	1	1	0	1	1	1	0
S4_3918115	4	3918115	51.1714	0	0	0	0	0	0	0	0	0	0	0	0	0	0	0	1	0	0	1	0	1	1	0	0	0	0	0	0	0	0	0	0	0	1	1	0	1	1	1	1	1	0	1	1	1	0
S4_3674238	4	3674238	51.6183	0	0	0	0	0	0	0	0	0	0	0	0	0	0	0	1	0	0	1	0	1	1	0	0	0	0	0	0	0	0	0	0	0	1	1	0	1	1	1	1	1	0	1	1	1	0
S4_3476796	4	3476796	55.3432	0	0	0	0	0	0	0	0	0	0	0	0	NA	0	0	1	0	0	1	0	1	1	0	0	0	0	0	0	0	0	0	0	0	1	1	0	1	1	1	1	1	0	1	1	1	0
S4_3446612	4	3446612	55.898	0	0	0	0	0	0	0	0	0	0	0	0	NA	0	0	1	0	0	1	0	1	1	0	0	0	0	0	0	0	0	0	0	0	1	1	0	1	1	1	1	1	0	1	1	1	0
S4_3300833	4	3300833	56.2921	0	0	0	0	0	0	0	0	0	0	0	0	NA	0	0	1	0	0	1	0	1	1	0	0	0	0	0	0	0	0	0	0	0	1	1	0	1	1	1	1	1	0	1	1	1	0
S4_3318264	4	3318264	56.2921	0	0	0	0	0	0	0	0	0	0	0	0	NA	0	0	1	0	0	1	0	1	1	0	0	0	0	0	0	0	0	0	0	0	1	1	0	1	1	1	1	1	0	1	1	1	0
S4_3236587	4	3236587	57.1692	0	0	0	0	0	0	0	0	0	0	0	0	1	0	0	1	0	0	1	0	1	1	0	0	0	0	0	0	0	0	0	0	0	1	1	0	1	1	1	1	1	0	NA	1	1	0
S4_3244869	4	3244869	57.1692	0	0	0	0	0	0	0	0	0	0	0	0	1	0	0	1	0	0	1	0	1	1	0	0	0	0	0	0	0	0	0	0	0	1	1	0	1	1	1	1	1	0	NA	1	1	0
S4_3261500	4	3261500	57.1692	0	0	0	0	0	0	0	0	0	0	0	0	1	0	0	1	0	0	1	0	1	1	0	0	0	0	0	0	0	0	0	0	0	1	1	0	1	1	1	1	1	0	1	1	1	0
S4_3197030	4	3197030	57.5977	0	0	0	0	0	0	0	0	0	0	0	0	1	0	0	1	0	0	1	0	1	1	0	0	0	0	0	0	0	0	0	0	0	1	1	0	1	1	1	1	1	0	NA	1	1	0
S4_3089773	4	3089773	58.9329	0	0	0	0	0	0	0	0	0	0	0	0	1	0	0	1	0	0	1	0	1	1	0	0	0	0	0	0	0	0	0	0	0	1	1	0	1	1	1	1	1	0	NA	1	1	0
S4_3012597	4	3012597	60.3894	0	0	0	0	0	0	0	0	0	0	0	0	1	0	0	1	0	0	1	0	1	1	0	0	0	0	0	0	0	0	0	0	0	1	1	0	1	1	1	1	1	0	NA	1	1	0
S4_3012629	4	3012629	60.3894	0	0	0	0	0	0	0	0	0	0	0	0	1	0	0	1	0	0	1	0	1	1	0	0	0	0	0	0	0	0	0	0	0	1	1	0	1	1	1	1	1	0	NA	1	1	0
S4_2960521	4	2960521	61.1039	0	0	0	0	0	0	0	0	0	0	0	0	1	0	0	1	0	0	1	0	1	1	0	0	0	0	0	0	0	0	0	0	0	1	1	0	1	1	1	1	1	1	0	1	1	0
S4_1787090	4	1787090	63.3837	0	0	0	0	0	0	0	0	0	0	0	0	1	0	0	1	0	0	1	0	1	1	0	0	0	0	0	0	0	0	0	1	0	1	1	0	1	1	1	1	1	1	0	1	1	0
S4_1547912	4	1547912	65.1477	0	0	0	0	0	0	0	0	0	0	0	0	1	0	NA	1	0	0	1	0	1	1	0	0	0	0	0	0	0	0	0	1	0	1	1	0	1	1	1	1	1	1	0	1	1	0
S4_1522934	4	1522934	65.336	0	0	0	0	0	0	0	0	0	0	0	0	1	0	1	1	0	0	1	0	1	1	0	0	0	0	0	0	0	0	0	1	0	1	1	0	1	1	1	1	1	1	0	1	1	0
S4_1320480	4	1320480	66.0398	0	0	0	0	0	0	0	0	0	0	0	0	1	0	1	1	0	0	1	0	1	1	0	0	0	0	0	0	0	0	0	1	0	1	1	0	1	1	1	1	1	1	0	1	1	0
S4_1328347	4	1328347	66.0398	0	0	0	0	0	0	0	0	0	0	0	0	1	0	1	1	0	0	1	0	1	1	0	0	0	0	0	0	0	0	0	1	0	1	1	0	1	1	1	1	1	1	0	1	1	0
S4_1488132	4	1488132	66.0398	0	0	0	0	0	0	0	0	0	0	0	0	1	0	1	1	0	0	1	0	1	1	0	0	0	0	0	0	0	0	0	1	0	1	1	0	1	1	1	1	1	1	0	1	1	0
S4_1286914	4	1286914	66.4477	0	0	0	0	0	0	0	0	0	0	0	0	1	0	1	1	0	0	1	0	1	1	0	0	0	0	0	0	0	0	0	1	0	1	1	0	1	1	1	1	1	1	0	1	1	0
S4_967915	4	967915	66.8228	0	0	0	0	0	0	0	0	0	0	0	0	1	0	1	1	0	0	1	0	1	1	0	0	0	0	0	0	0	0	0	1	0	1	1	0	1	1	1	1	1	1	0	1	1	0
S4_1007820	4	1007820	66.8228	0	0	0	0	0	0	0	0	0	0	0	0	1	0	1	1	0	0	1	0	1	1	0	0	0	0	0	0	0	0	0	1	0	1	1	0	1	1	1	1	1	1	0	1	1	0
S4_1026352	4	1026352	66.8228	0	0	0	0	0	0	0	0	0	0	0	0	1	0	1	1	0	0	1	0	1	1	0	0	0	0	0	0	0	0	0	1	0	1	1	0	1	1	1	1	1	1	0	1	1	0
S4_1056255	4	1056255	66.8228	0	0	0	0	0	0	0	0	0	0	0	0	1	0	1	1	0	0	1	0	1	1	0	0	0	0	0	0	0	0	0	1	0	1	1	0	1	1	1	1	1	1	0	1	1	0
S4_905768	4	905768	67.5493	0	0	0	0	0	0	0	0	0	0	0	0	1	0	1	1	0	0	1	0	1	1	0	0	0	0	0	0	0	0	0	1	0	1	1	0	1	1	1	1	1	1	0	1	1	0
S4_795596	4	795596	70.1268	0	0	0	0	0	0	0	0	0	0	0	0	1	1	1	1	0	0	1	0	1	1	0	0	0	0	0	0	0	0	0	1	0	1	1	0	1	1	1	1	1	1	0	1	1	0
S4_613915	4	613915	72.67	0	0	0	0	0	0	0	0	0	0	0	0	1	1	1	1	0	0	1	0	1	1	0	0	0	0	0	0	0	0	0	1	0	1	1	0	1	1	0	1	1	1	0	1	1	0
S4_345474	4	345474	73.1657	0	0	0	0	0	0	0	0	0	0	0	0	1	1	1	1	0	0	1	0	1	1	0	0	0	0	0	0	NA	0	0	1	0	1	1	0	1	1	0	1	1	1	0	1	1	0
S4_494353	4	494353	73.1657	0	0	0	0	0	0	0	0	0	0	0	0	1	1	1	1	0	0	1	0	1	1	0	0	0	0	0	0	NA	0	0	1	0	1	1	0	1	1	0	1	1	1	0	1	1	0
S4_95651	4	95651	73.7326	0	0	0	0	0	0	0	0	0	0	0	0	1	1	1	1	0	0	1	0	1	1	0	0	0	0	0	0	NA	0	0	1	0	1	NA	0	1	1	NA	1	1	1	0	1	1	0
S4_207503	4	207503	73.7326	0	0	0	0	0	0	0	0	0	0	0	0	1	1	1	1	0	0	1	0	1	1	0	0	0	0	0	0	NA	0	0	1	0	1	NA	0	1	1	NA	1	1	1	0	1	1	0
S5_27918168	5	27918168	0	0	1	0	1	1	0	1	1	1	0	0	0	0	0	0	1	1	1	1	1	0	1	1	1	1	1	0	1	1	1	1	0	0	1	0	1	0	0	0	1	1	0	1	1	0	0
S5_27960113	5	27960113	0	0	1	0	1	1	0	1	1	1	0	0	0	0	0	0	1	1	1	1	1	0	1	1	1	1	1	0	1	1	1	1	0	0	1	0	1	0	0	0	1	1	0	1	1	0	0
S5_28001613	5	28001613	0	0	1	0	1	1	0	1	1	1	0	0	0	0	0	0	1	1	1	1	1	0	1	1	1	1	1	0	1	1	1	1	0	0	1	0	1	0	0	0	1	1	0	1	1	0	0
S5_28001710	5	28001710	0	0	1	0	1	1	0	1	1	1	0	0	0	0	0	0	1	1	1	1	1	0	1	1	1	1	1	0	1	1	1	1	0	0	1	0	1	0	0	0	1	1	0	1	1	0	0
S5_28063518	5	28063518	0	0	1	0	1	1	0	1	1	1	0	0	0	0	0	0	1	1	1	1	1	0	1	1	1	1	1	0	1	1	1	1	0	0	1	0	1	0	0	0	1	1	0	1	1	0	0
S5_28094026	5	28094026	0	0	1	0	1	1	0	1	1	1	0	0	0	0	0	0	1	1	1	1	1	0	1	1	1	1	1	0	1	1	1	1	0	0	1	0	1	0	0	0	1	1	0	1	1	0	0
S5_27836846	5	27836846	0.579632	0	1	0	1	1	0	1	1	1	0	0	0	0	0	0	1	1	1	1	1	0	1	1	1	1	1	0	1	1	1	1	0	0	1	0	1	0	0	0	1	1	0	1	1	0	0
S5_27621017	5	27621017	3.00963	0	1	0	0	1	0	1	1	1	0	0	0	0	0	0	1	1	1	1	1	0	1	1	1	1	1	0	1	1	1	1	0	0	1	0	1	0	0	0	1	1	0	1	1	0	0
S5_27629453	5	27629453	3.00963	0	1	0	0	1	0	1	1	1	0	0	0	0	0	0	1	1	1	1	1	0	1	1	1	1	1	0	1	1	1	1	0	0	1	0	1	0	0	0	1	1	0	1	1	0	0
S5_27649230	5	27649230	3.00963	0	1	0	0	1	0	1	1	1	0	0	0	0	0	0	1	1	1	1	1	0	1	1	1	1	1	0	1	1	1	1	0	0	1	0	1	0	0	0	1	1	0	1	1	0	0
S5_27522172	5	27522172	4.6445	0	1	0	0	1	0	1	1	1	0	0	0	0	0	0	1	0	1	1	1	0	1	1	1	1	1	0	1	1	1	1	0	0	1	0	1	0	0	0	1	1	0	1	1	0	0
S5_27470631	5	27470631	5.079	0	NA	0	0	1	0	1	1	1	0	0	0	0	0	0	1	0	1	1	1	NA	1	1	1	1	1	0	1	1	1	1	0	0	1	0	NA	0	0	0	1	1	0	1	1	0	0
S5_27497557	5	27497557	5.079	0	1	0	0	1	0	1	1	1	0	0	0	0	0	0	1	0	1	1	1	0	1	1	1	1	1	0	1	1	1	1	0	0	1	0	1	0	0	0	1	1	0	1	1	0	0
S5_27502340	5	27502340	5.079	0	1	0	0	1	0	1	1	1	0	0	0	0	0	0	1	0	1	1	1	0	1	1	1	1	1	0	1	1	1	1	0	0	1	0	1	0	0	0	1	1	0	1	1	0	0
S5_27502526	5	27502526	5.079	0	1	0	0	1	0	1	1	1	0	0	0	0	0	0	1	0	1	1	1	0	1	1	1	1	1	0	1	1	1	1	0	0	1	0	1	0	0	0	1	1	0	1	1	0	0
S5_27510411	5	27510411	5.079	0	1	0	0	1	0	1	1	1	0	0	0	0	0	0	1	0	1	1	1	0	1	1	1	1	1	0	1	1	1	1	0	0	1	0	1	0	0	0	1	1	0	1	1	0	0
S5_26222665	5	26222665	10.2078	0	0	0	0	1	0	1	1	1	0	0	0	0	0	0	1	0	1	1	1	1	1	1	1	1	1	0	1	1	1	1	0	0	1	0	0	0	0	0	1	1	0	1	1	0	0
S5_26017761	5	26017761	13.1634	0	0	0	0	1	0	1	1	1	0	0	0	0	0	0	1	0	1	1	0	1	1	1	1	1	1	0	1	1	1	1	0	0	1	0	0	0	0	0	1	1	0	1	1	0	0
S5_25918202	5	25918202	14.9772	0	0	0	0	1	0	1	1	1	0	0	0	0	0	0	1	0	1	1	0	1	1	1	1	1	1	0	1	1	NA	1	0	0	1	0	0	0	0	0	1	1	0	1	1	0	0
S5_25920521	5	25920521	14.9772	0	0	0	0	1	0	1	1	1	0	0	0	0	0	0	1	0	1	1	0	1	1	1	1	1	1	0	1	1	NA	1	0	0	1	0	0	0	0	0	1	1	0	1	1	0	0
S5_25810734	5	25810734	15.3929	0	0	0	0	1	0	1	1	1	0	0	0	0	0	0	1	0	1	1	0	1	1	1	1	1	1	0	1	1	0	1	0	0	1	0	0	0	0	0	1	1	0	1	1	0	0
S5_25828765	5	25828765	15.3929	0	0	0	0	1	0	1	1	1	0	0	0	0	0	0	1	0	1	1	0	1	1	1	1	1	1	0	1	1	0	1	0	0	1	0	0	0	0	0	1	1	0	1	1	0	0
S5_25828812	5	25828812	15.3929	0	0	0	0	1	0	1	1	1	0	0	0	0	0	0	1	0	1	1	0	1	1	1	1	1	1	0	1	1	0	1	0	0	1	0	0	0	0	0	1	1	0	1	1	0	0
S5_25833299	5	25833299	15.3929	0	0	0	0	1	0	1	1	1	0	0	0	0	0	0	1	0	1	1	0	1	1	1	1	1	1	0	1	1	0	1	0	0	1	0	0	0	0	0	1	1	0	1	1	0	0
S5_25746183	5	25746183	15.9148	0	0	0	0	1	0	1	1	1	0	0	0	0	0	0	1	0	1	1	0	1	1	1	1	1	1	0	1	1	0	1	0	0	1	0	0	0	0	0	1	1	0	1	1	0	0
S5_25706943	5	25706943	16.8798	0	0	0	0	1	0	1	1	1	0	0	0	0	0	0	1	0	1	1	0	1	1	1	1	1	1	0	1	1	0	1	0	0	1	0	0	0	0	0	1	1	0	1	1	0	0
S5_25461095	5	25461095	18.9357	0	0	0	0	1	0	1	1	1	0	0	0	0	0	0	1	0	1	1	0	1	1	1	1	1	1	0	1	1	0	1	0	0	1	0	0	0	0	0	1	1	0	1	1	0	0
S5_25421851	5	25421851	19.5751	0	0	0	0	1	0	1	1	1	0	0	0	0	0	0	1	0	1	1	0	1	1	1	1	1	1	0	1	1	0	1	0	0	1	0	0	0	0	0	1	1	0	1	1	0	0
S5_25397388	5	25397388	20.235	0	0	0	0	1	0	1	1	1	0	0	0	0	0	0	1	0	1	1	0	1	1	1	1	1	1	0	1	1	0	1	0	0	1	0	0	0	0	0	1	1	0	1	1	0	0
S5_25008567	5	25008567	21.1777	0	0	0	0	1	0	1	1	1	0	0	0	0	0	0	1	0	1	1	0	1	1	1	1	1	1	0	1	1	0	1	0	0	1	0	0	0	0	0	1	1	0	1	1	0	0
S5_25154293	5	25154293	21.1777	0	0	0	0	1	0	1	1	1	0	0	0	0	0	0	1	0	1	1	0	1	1	1	1	1	1	0	1	1	0	1	0	0	1	0	0	0	0	0	1	1	0	1	1	0	0
S5_25175967	5	25175967	21.1777	0	0	0	0	1	0	1	1	1	0	0	0	0	0	0	1	0	1	1	0	1	1	1	1	1	1	0	1	1	0	1	0	0	1	0	0	0	0	0	1	1	0	1	1	0	0
S5_25231946	5	25231946	21.1777	0	0	0	0	1	0	1	1	1	0	0	0	0	0	0	1	0	1	1	0	1	1	1	1	1	1	0	1	1	0	1	0	0	1	0	0	0	0	0	1	1	0	1	1	0	0
S5_25241095	5	25241095	21.1777	0	0	0	0	1	0	1	1	1	0	0	0	0	0	0	1	0	1	1	0	1	1	1	1	1	1	0	1	1	0	1	0	0	1	0	0	0	0	0	1	1	0	1	1	0	0
S5_25251325	5	25251325	21.1777	0	0	0	0	1	0	1	1	1	0	0	0	0	0	0	1	0	1	1	0	1	1	1	1	1	1	0	1	1	0	1	0	0	1	0	0	0	0	0	1	1	0	1	1	0	0
S5_25251477	5	25251477	21.1777	0	0	0	0	1	0	1	1	1	0	0	0	0	0	0	1	0	1	1	0	1	1	1	1	1	1	0	1	1	0	1	0	0	1	0	0	0	0	0	1	1	0	1	1	0	0
S5_25251544	5	25251544	21.1777	0	0	0	0	1	0	1	1	1	0	0	0	0	0	0	1	0	1	1	0	1	1	1	1	1	1	0	1	1	0	1	0	0	1	0	0	0	0	0	1	1	0	1	1	0	0
S5_25254903	5	25254903	21.1777	0	0	0	0	1	0	1	1	1	0	0	0	0	0	0	1	0	1	1	0	1	1	1	1	1	1	0	1	1	0	1	0	0	1	0	0	0	0	0	1	1	0	1	1	0	0
S5_25255006	5	25255006	21.1777	0	0	0	0	1	0	1	1	1	0	0	0	0	0	0	1	0	1	1	0	1	1	1	1	1	1	0	1	1	0	1	0	0	1	0	0	0	0	0	1	1	0	1	1	0	0
S5_25269294	5	25269294	21.1777	0	0	0	0	1	0	1	1	1	0	0	0	0	0	0	1	0	1	1	0	1	1	1	1	1	1	0	1	1	0	1	0	0	1	0	0	0	0	0	1	1	0	1	1	0	0
S5_25302712	5	25302712	21.1777	0	0	0	0	1	0	1	1	1	0	0	0	0	0	0	1	0	1	1	0	1	1	1	1	1	1	0	1	1	0	1	0	0	1	0	0	0	0	0	1	1	0	1	1	0	0
S5_25304848	5	25304848	21.1777	0	0	0	0	1	0	1	1	1	0	0	0	0	0	0	1	0	1	1	0	1	1	1	1	1	1	0	1	1	0	1	0	0	1	0	0	0	0	0	1	1	0	1	1	0	0
S5_25307596	5	25307596	21.1777	0	0	0	0	1	0	1	1	1	0	0	0	0	0	0	1	0	1	1	0	1	1	1	1	1	1	0	1	1	0	1	0	0	1	0	0	0	0	0	1	1	0	1	1	0	0
S5_25308979	5	25308979	21.1777	0	0	0	0	1	0	1	1	1	0	0	0	0	0	0	1	0	1	1	0	1	1	1	1	1	1	0	1	1	0	1	0	0	1	0	0	0	0	0	1	1	0	1	1	0	0
S5_24960614	5	24960614	21.8182	0	0	0	0	1	0	1	1	1	0	0	0	NA	0	0	1	0	1	1	0	1	1	1	1	1	1	0	1	1	0	1	0	0	1	0	0	0	0	0	1	1	0	1	1	0	0
S5_24989578	5	24989578	21.8182	0	0	0	0	1	0	1	1	1	0	0	0	NA	0	0	1	0	1	1	0	1	1	1	1	1	1	0	1	1	0	1	0	0	1	0	0	0	0	0	1	1	0	1	1	0	0
S5_24922517	5	24922517	22.3449	0	0	0	0	1	0	1	1	1	0	0	0	NA	0	0	1	0	1	1	0	1	1	1	1	1	1	0	1	1	0	1	0	0	1	0	0	0	0	0	1	1	0	1	1	0	0
S5_24924331	5	24924331	22.3449	0	0	0	0	1	0	1	1	1	0	0	0	NA	0	0	1	0	1	1	0	1	1	1	1	1	1	0	1	1	0	1	0	0	1	0	0	0	0	0	1	1	0	1	1	0	0
S5_24847226	5	24847226	24.3001	0	0	0	0	1	0	1	1	1	0	0	0	1	0	0	1	0	1	1	0	1	1	1	1	1	1	0	1	1	0	1	0	0	1	0	0	0	0	0	1	1	0	1	1	0	0
S5_24589047	5	24589047	25.4766	0	0	0	0	1	0	1	1	1	0	0	0	1	0	0	1	0	1	1	0	1	1	1	1	1	1	0	1	1	0	1	0	0	1	0	0	0	0	0	1	1	0	1	1	0	0
S5_24751936	5	24751936	25.4766	0	0	0	0	1	0	1	1	1	0	0	0	1	0	0	1	0	1	1	0	1	1	1	1	1	1	0	1	1	0	1	0	0	1	0	0	0	0	0	1	1	0	1	1	0	0
S5_24532483	5	24532483	25.9559	0	0	0	0	1	0	1	1	1	0	0	0	1	0	0	1	0	1	1	0	1	1	1	1	1	1	0	1	1	0	1	0	0	1	0	0	0	0	0	1	1	0	1	1	0	0
S5_24556464	5	24556464	25.9559	0	0	0	0	1	0	1	1	1	0	0	0	1	0	0	1	0	1	1	0	1	1	1	1	1	1	0	1	1	0	1	0	0	1	0	0	0	0	0	1	1	0	1	1	0	0
S5_24455470	5	24455470	26.3777	0	0	0	0	1	0	1	1	1	0	0	0	1	0	0	1	0	1	1	0	1	1	1	1	1	1	0	1	1	0	1	0	0	1	0	0	0	0	0	1	1	0	1	1	0	0
S5_24455509	5	24455509	26.3777	0	0	0	0	1	0	1	1	1	0	0	0	1	0	0	1	0	1	1	0	1	1	1	1	1	1	0	1	1	0	1	0	0	1	0	0	0	0	0	1	1	0	1	1	0	0
S5_24334208	5	24334208	26.8156	0	0	0	0	1	0	1	1	1	0	0	0	1	0	0	1	0	1	1	0	1	1	1	1	1	1	0	1	1	0	1	0	0	1	0	0	0	0	0	1	1	0	1	1	0	0
S5_24342827	5	24342827	26.8156	0	0	0	0	1	0	1	1	1	0	0	0	1	0	0	1	0	1	1	0	1	1	1	1	1	1	0	1	1	0	1	0	0	1	0	0	0	0	0	1	1	0	1	1	0	0
S5_24378710	5	24378710	26.8156	0	0	0	0	1	0	1	1	1	0	0	0	1	0	0	1	0	1	1	0	1	1	1	1	1	1	0	1	1	0	1	0	0	1	0	0	0	0	0	1	1	0	1	1	0	0
S5_24393093	5	24393093	26.8156	0	0	0	0	1	0	1	1	1	0	0	0	1	0	0	1	0	1	1	0	1	1	1	1	1	1	0	1	1	0	1	0	0	1	0	0	0	0	0	1	1	0	1	1	0	0
S5_24422851	5	24422851	26.8156	0	0	0	0	1	0	1	1	1	0	0	0	1	0	0	1	0	1	1	0	1	1	1	1	1	1	0	1	1	0	1	0	0	1	0	0	0	0	0	1	1	0	1	1	0	0
S5_24288684	5	24288684	27.3896	0	0	0	0	1	0	1	1	1	0	0	0	1	0	0	1	0	1	1	0	1	1	1	1	1	1	0	1	1	0	1	0	0	1	0	0	0	0	0	1	1	0	1	1	0	0
S5_24231125	5	24231125	27.7053	0	0	NA	0	1	0	1	1	1	0	0	0	1	0	0	1	0	1	1	0	1	1	1	1	1	1	0	1	1	0	1	0	0	1	0	0	0	0	0	1	1	0	1	1	0	0
S5_24288584	5	24288584	27.7053	0	0	0	0	1	0	1	1	1	0	0	0	1	0	0	1	0	1	1	0	1	1	1	1	1	1	0	1	1	0	1	0	0	1	0	0	0	0	0	1	1	0	1	1	0	0
S5_24223225	5	24223225	28.4161	0	0	1	0	1	0	1	1	1	0	0	0	1	0	0	1	0	1	1	0	1	1	1	1	1	1	0	0	1	0	1	0	0	1	0	0	0	0	0	1	1	0	1	1	0	0
S5_24228489	5	24228489	28.4161	0	0	NA	0	1	0	1	1	1	0	0	0	1	0	0	1	0	1	1	0	1	1	1	1	1	1	0	0	1	0	1	0	0	1	0	0	0	0	0	1	1	0	1	1	0	0
S5_24171054	5	24171054	29.2287	0	0	1	0	1	0	1	1	1	0	0	0	1	0	0	1	0	1	1	0	1	1	1	1	1	1	0	0	1	0	1	0	0	1	0	0	0	0	NA	1	1	0	1	1	0	0
S5_24171987	5	24171987	29.2287	0	0	1	0	1	0	1	1	1	0	0	0	1	0	0	1	0	1	1	0	1	1	1	1	1	1	0	0	1	0	1	0	0	1	0	0	0	0	NA	1	1	0	1	1	0	0
S5_24123726	5	24123726	29.7957	0	0	1	0	1	0	1	1	1	0	0	0	1	0	0	1	0	1	1	0	1	1	1	1	1	0	0	0	1	0	1	0	0	1	0	0	0	0	NA	1	1	0	1	1	0	0
S5_24123774	5	24123774	29.7957	0	0	1	0	1	0	1	1	1	0	0	0	1	0	0	1	0	1	1	0	1	1	1	1	1	0	0	0	1	0	1	0	0	1	0	0	0	0	NA	1	1	0	1	1	0	0
S5_24100461	5	24100461	30.2144	0	0	1	0	1	0	1	1	1	0	0	0	1	0	0	1	0	1	1	0	1	1	1	1	1	0	0	0	1	0	1	0	0	1	0	0	0	0	NA	1	1	0	1	1	0	0
S5_23909425	5	23909425	31.5655	0	0	1	0	1	0	1	1	1	0	0	0	1	0	0	1	0	1	1	0	1	1	0	1	1	0	0	0	1	0	1	0	0	1	0	0	0	0	NA	1	1	0	1	1	0	0
S5_23809533	5	23809533	32.4819	0	0	1	0	1	0	1	1	1	0	0	0	1	0	0	1	0	1	1	0	1	1	0	1	1	0	0	0	1	0	1	0	0	1	0	0	0	0	1	1	1	0	1	1	0	0
S5_23815512	5	23815512	32.4819	0	0	1	0	1	0	1	1	1	0	0	0	1	0	0	1	0	1	1	0	1	1	0	1	1	0	0	0	1	0	1	0	0	1	0	0	0	0	1	1	1	0	1	1	0	0
S5_23645344	5	23645344	33.8897	0	0	1	0	1	0	1	1	0	0	0	0	1	0	0	1	0	1	1	0	1	1	0	1	1	0	0	0	1	0	1	0	0	1	0	0	0	0	1	1	1	0	1	1	0	0
S5_23668620	5	23668620	33.8897	0	0	1	0	1	0	1	1	0	0	0	0	1	0	0	1	0	1	1	0	1	1	0	1	1	0	0	0	1	0	1	0	0	1	0	0	0	0	1	1	1	0	1	1	0	0
S5_23674794	5	23674794	33.8897	0	0	1	0	1	0	1	1	0	0	0	0	1	0	0	1	0	1	1	0	1	1	0	1	1	0	0	0	1	0	1	0	0	1	0	0	0	0	1	1	1	0	1	1	0	0
S5_23712398	5	23712398	33.8897	0	0	1	0	1	0	1	1	0	0	0	0	1	0	0	1	0	1	1	0	1	1	0	1	1	0	0	0	1	0	1	0	0	1	0	0	0	0	1	1	1	0	1	1	0	0
S5_23732292	5	23732292	33.8897	0	0	1	0	1	0	1	1	0	0	0	0	1	0	0	1	0	1	1	0	1	1	0	1	1	0	0	0	1	0	1	0	0	1	0	0	0	0	1	1	1	0	1	1	0	0
S5_23539317	5	23539317	34.7266	0	0	1	0	1	0	1	1	0	0	0	0	1	0	0	1	0	1	1	0	1	1	0	1	1	0	0	0	1	0	1	0	0	1	0	0	0	0	1	1	1	0	1	1	0	0
S5_23434704	5	23434704	36.1898	0	0	1	0	1	0	1	1	0	0	0	0	1	0	0	1	0	1	1	0	1	1	0	1	1	0	0	0	1	0	1	0	0	1	0	0	0	0	1	1	1	0	1	1	0	0
S5_23436749	5	23436749	36.1898	0	0	1	0	1	0	1	1	0	0	0	0	1	0	0	1	0	1	1	0	1	1	0	1	1	0	0	0	1	0	1	0	0	1	0	0	0	0	1	1	1	0	1	1	0	0
S5_23447072	5	23447072	36.1898	0	0	1	0	1	0	1	1	0	0	0	0	1	0	0	1	0	1	1	0	1	1	0	1	1	0	0	0	1	0	1	0	0	1	0	0	0	0	1	1	1	0	1	1	0	0
S5_23452817	5	23452817	36.1898	0	0	1	0	1	0	1	1	0	0	0	0	1	0	0	1	0	1	1	0	1	1	0	1	1	0	0	0	1	0	1	0	0	1	0	0	0	0	1	1	1	0	1	1	0	0
S5_22643050	5	22643050	37.3278	0	0	1	0	1	0	1	1	0	0	0	0	1	0	0	1	0	1	1	0	1	1	0	0	1	0	0	0	1	0	1	0	0	1	0	0	0	0	1	1	1	0	1	1	0	0
S5_22527917	5	22527917	37.784	0	0	1	0	1	0	1	1	0	0	0	0	1	0	0	1	0	1	1	0	1	1	0	0	1	0	0	0	1	0	1	0	0	1	0	0	0	0	1	1	1	0	1	1	0	0
S5_22547484	5	22547484	37.784	0	0	1	0	1	0	1	1	0	0	0	0	1	0	0	1	0	1	1	0	1	1	0	0	1	0	0	0	1	0	1	0	0	1	0	0	0	0	1	1	1	0	1	1	0	0
S5_22553967	5	22553967	37.784	0	0	1	0	1	0	1	1	0	0	0	0	1	0	0	1	0	1	1	0	1	1	0	0	1	0	0	0	1	0	1	0	0	1	0	0	0	0	1	1	1	0	1	1	0	0
S5_22557782	5	22557782	37.784	0	0	1	0	1	0	1	1	0	0	0	0	1	0	0	1	0	1	1	0	1	1	0	0	1	0	0	0	1	0	1	0	0	1	0	0	0	0	1	1	1	0	1	1	0	0
S5_22578062	5	22578062	37.784	0	0	1	0	1	0	1	1	0	0	0	0	1	0	0	1	0	1	1	0	1	1	0	0	1	0	0	0	1	0	1	0	0	1	0	0	0	0	1	1	1	0	1	1	0	0
S5_22090565	5	22090565	38.6039	0	0	1	0	1	0	1	1	0	0	0	0	1	0	0	1	0	1	1	0	1	1	0	0	1	0	0	0	1	0	1	0	0	1	0	0	0	0	1	1	1	0	1	1	0	0
S5_22185141	5	22185141	38.6039	0	0	1	0	1	0	1	1	0	0	0	0	1	0	0	1	0	1	1	0	1	1	0	0	1	0	0	0	1	0	1	0	0	1	0	0	0	0	1	1	1	0	1	1	0	0
S5_22185206	5	22185206	38.6039	0	0	1	0	1	0	1	1	0	0	0	0	1	0	0	1	0	1	1	0	1	1	0	0	1	0	0	0	1	0	1	0	0	1	0	0	0	0	1	1	1	0	1	1	0	0
S5_22206640	5	22206640	38.6039	0	0	1	0	1	0	1	1	0	0	0	0	1	0	0	1	0	1	1	0	1	1	0	0	1	0	0	0	1	0	1	0	0	1	0	0	0	0	1	1	1	0	1	1	0	0
S5_22059717	5	22059717	38.8528	0	0	1	0	1	0	1	1	0	0	0	0	1	0	0	1	0	1	1	0	1	1	0	0	1	0	0	0	1	0	1	0	0	1	0	0	0	0	1	1	1	0	1	1	0	0
S5_21902335	5	21902335	39.2388	0	0	1	0	1	0	1	1	0	0	0	0	1	0	0	1	0	1	1	0	1	1	0	0	1	0	0	0	1	0	1	0	0	1	0	0	0	0	1	1	1	0	1	1	0	0
S5_21902418	5	21902418	39.2388	0	0	1	0	1	0	1	1	0	0	0	0	1	0	0	1	0	1	1	0	1	1	0	0	1	0	0	0	1	0	1	0	0	1	0	0	0	0	1	1	1	0	1	1	0	0
S5_21904657	5	21904657	39.2388	0	0	1	0	1	0	1	1	0	0	0	0	1	0	0	1	0	1	1	0	1	1	0	0	1	0	0	0	1	0	1	0	0	1	0	0	0	0	1	1	1	0	1	1	0	0
S5_21912501	5	21912501	39.2388	0	0	1	0	1	0	1	1	0	0	0	0	1	0	0	1	0	1	1	0	1	1	0	0	1	0	0	0	1	0	1	0	0	1	0	0	0	0	1	1	1	0	1	1	0	0
S5_21962616	5	21962616	39.2388	0	0	1	0	1	0	1	1	0	0	0	0	1	0	0	1	0	1	1	0	1	1	0	0	1	0	0	0	1	0	1	0	0	1	0	0	0	0	1	1	1	0	1	1	0	0
S5_22059650	5	22059650	39.2388	0	0	1	0	1	0	1	1	0	0	0	0	1	0	0	1	0	1	1	0	1	1	0	0	1	0	0	0	1	0	1	0	0	1	0	0	0	0	1	1	1	0	1	1	0	0
S5_21861138	5	21861138	39.4734	0	0	1	0	1	0	1	1	0	0	0	0	1	0	0	1	0	1	1	0	1	1	0	0	1	0	0	0	1	0	1	0	0	1	0	0	0	0	1	1	1	0	1	1	0	0
S5_21897077	5	21897077	39.4734	0	0	1	0	1	0	1	1	0	0	0	0	1	0	0	1	0	1	1	0	1	1	0	0	1	0	0	0	1	0	1	0	0	1	0	0	0	0	1	1	1	0	1	1	0	0
S5_21796135	5	21796135	40.2562	0	0	1	0	0	0	1	1	0	0	0	0	1	0	0	1	0	1	1	0	1	1	0	0	1	0	0	0	1	0	1	0	0	1	0	0	0	0	1	1	1	0	1	1	0	0
S5_21491479	5	21491479	40.4852	0	0	1	0	0	0	1	1	0	0	0	0	1	0	0	1	0	1	1	0	1	1	0	0	1	0	0	0	1	0	1	0	0	1	0	0	0	0	1	1	1	0	1	1	0	0
S5_21511692	5	21511692	40.4852	0	0	1	0	0	0	1	1	0	0	0	0	1	0	0	1	0	1	1	0	1	1	0	0	1	0	0	0	1	0	1	0	0	1	0	0	0	0	1	1	1	0	1	1	0	0
S5_21582872	5	21582872	40.4852	0	0	1	0	0	0	1	1	0	0	0	0	1	0	0	1	0	1	1	0	1	1	0	0	1	0	0	0	1	0	1	0	0	1	0	0	0	0	1	1	1	0	1	1	0	0
S5_21591004	5	21591004	40.4852	0	0	1	0	0	0	1	1	0	0	0	0	1	0	0	1	0	1	1	0	1	1	0	0	1	0	0	0	1	0	1	0	0	1	0	0	0	0	1	1	1	0	1	1	0	0
[truncated: 7,503 more rows]
[truncated: 636 more columns]

## Sheet: 5.LOD scores
Table S5. LOD scores resulting from R/qtl analysis of phenotypes in Table S2.
chr	cM	HLR	Na	Cl	Dor	CAL	B
1	0	0.0259132	0.087483	5.71084e-06	2.22794e-05	0.00437155	0.338905
1	1	0.0429504	0.0371231	0.00131021	0.000212401	0.0265802	0.19706
1	2	0.064011	0.00690016	0.00485804	0.00114701	0.0663837	0.0838735
1	2.20723	0.0688283	0.00365252	0.00584615	0.00143184	0.0764877	0.0660346
1	2.20723	0.0688283	0.00365252	0.00584615	0.00143184	0.0764877	0.0660346
1	3	0.132695	0.00591221	0.015892	0.00589105	0.112919	0.0593487
1	4	0.237467	0.00947882	0.0353606	0.0157784	0.166815	0.0509344
1	5	0.357753	0.0137262	0.0613683	0.0298211	0.22644	0.0427467
1	5.22174	0.385347	0.0147436	0.0678605	0.0333916	0.240089	0.0409842
1	5.22174	0.385347	0.0147436	0.0678605	0.0333916	0.240089	0.0409842
1	5.22174	0.385347	0.0147436	0.0678605	0.0333916	0.240089	0.0409842
1	5.52855	0.654827	0.00281931	0.114796	0.038557	0.238175	0.0185852
1	5.52855	0.654827	0.00281931	0.114796	0.038557	0.238175	0.0185852
1	5.52855	0.654827	0.00281931	0.114796	0.038557	0.238175	0.0185852
1	5.52855	0.654827	0.00281931	0.114796	0.038557	0.238175	0.0185852
1	6	0.577738	0.00250296	0.10804	0.0328546	0.244204	0.0179896
1	6.04882	0.569838	0.00247116	0.107342	0.0322683	0.244826	0.0179275
1	7	0.537693	0.000738555	0.0970371	0.0298696	0.276543	0.0145108
1	8	0.494052	9.20932e-06	0.0859543	0.0271002	0.308464	0.0111789
1	9	0.443639	0.000441249	0.0748831	0.0241717	0.337751	0.00820414
1	9.28441	0.428532	0.000769837	0.0717756	0.0233245	0.345459	0.00743398
1	9.88839	0.377957	0.000678917	0.0596873	0.0537326	0.344498	0.0112557
1	10	0.372407	0.000448848	0.0586078	0.0584741	0.358178	0.0118927
1	10.3741	0.353468	2.40239e-05	0.0550441	0.0746797	0.400856	0.0141253
1	10.3741	0.353468	2.40239e-05	0.0550441	0.0746797	0.400856	0.0141253
1	10.5244	0.333034	0.00203907	0.0680707	0.110003	0.399758	0.0129864
1	11	0.292568	0.00141533	0.04182	0.112702	0.356349	0.0269335
1	11.4179	0.255405	0.000939743	0.0228227	0.114422	0.317128	0.0424935
1	11.4179	0.255405	0.000939743	0.0228227	0.114422	0.317128	0.0424935
1	12	0.222272	0.000198449	8.06438e-09	0.287915	0.263685	0.0255519
1	12.1112	0.215952	0.000117466	0.000841588	0.327092	0.253695	0.0226834
1	12.1112	0.215952	0.000117466	0.000841588	0.327092	0.253695	0.0226834
1	12.6024	0.384405	0.00740736	0.000447627	0.30126	0.253445	0.0128548
1	13	0.37493	0.0069233	0.00131836	0.27182	0.261836	0.0110048
1	14	0.346238	0.0057192	0.00565724	0.201265	0.281165	0.00684447
1	15	0.310819	0.00456363	0.0131432	0.138038	0.296963	0.0035511
1	16	0.269767	0.00349268	0.0236421	0.0848561	0.308211	0.00128704
1	17	0.225278	0.00253847	0.0367581	0.0438504	0.314288	0.000144708
1	18	0.180459	0.0017259	0.051888	0.0162455	0.315044	0.000132134
1	19	0.138605	0.00107046	0.0683143	0.00221042	0.31081	0.0011757
1	19.102	0.134613	0.00101274	0.0700333	0.00151717	0.310124	0.0013365
1	19.102	0.134613	0.00101274	0.0700333	0.00151717	0.310124	0.0013365
1	19.102	0.134613	0.00101274	0.0700333	0.00151717	0.310124	0.0013365
1	20	0.210897	0.00250892	0.0920155	0.0305826	0.357134	0.00327656
1	20.5073	0.258677	0.00922408	0.104607	0.0623454	0.373588	0.00473455
1	20.5073	0.258677	0.00922408	0.104607	0.0623454	0.373588	0.00473455
1	21	0.247345	0.0119536	0.104607	0.025683	0.445802	0.000976673
1	21.369	0.238574	0.014215	0.104607	0.00850029	0.492053	9.00986e-06
1	21.369	0.238574	0.014215	0.104607	0.00850029	0.492053	9.00986e-06
1	21.733	0.254414	0.014215	0.104607	0.00853418	0.548809	9.00985e-06
1	21.733	0.254414	0.014215	0.104607	0.00853418	0.548809	9.00985e-06
1	22	0.258657	0.0148167	0.100385	0.0160269	0.557879	2.12596e-05
1	23	0.273482	0.0167318	0.0817453	0.0640282	0.578177	0.000113114
1	23.4064	0.278967	0.0173188	0.0734311	0.0910509	0.578784	0.00017105
1	23.4064	0.278967	0.0173188	0.0734311	0.0910509	0.578784	0.00017105
1	23.6524	0.289091	0.0173172	0.0734311	0.113105	0.593266	0.000171033
1	23.6524	0.289091	0.0173172	0.0734311	0.113105	0.593266	0.000171033
1	24	0.289611	0.00148114	0.0734311	0.120572	0.553613	1.31908e-05
1	24.0857	0.28941	0.000222696	0.0734311	0.122301	0.543476	1.6947e-06
1	24.2949	0.277461	0.00173944	0.0734311	0.0965	0.518183	1.91899e-05
1	24.2949	0.277461	0.00173944	0.0734311	0.0965	0.518183	1.91899e-05
1	24.2949	0.277461	0.00173944	0.0734311	0.0965	0.518183	1.91899e-05
1	25	0.256678	0.00295376	0.0880416	0.0701585	0.519707	0.00151622
1	25.3183	0.246603	0.00946424	0.0948929	0.0588948	0.516356	0.0029694
1	25.3183	0.246603	0.00946424	0.0948929	0.0588948	0.516356	0.0029694
1	25.7322	0.243455	0.00859124	0.0948929	0.0429427	0.511712	0.00235187
1	25.7322	0.243455	0.00859124	0.0948929	0.0429427	0.511712	0.00235187
1	26	0.236171	0.0107661	0.103393	0.0375588	0.496094	0.00262318
1	27	0.20727	0.0209666	0.137535	0.0198381	0.425377	0.00370779
1	28	0.176758	0.0339674	0.174544	0.00729558	0.340705	0.00480181
1	28.4481	0.162979	0.0404727	0.191749	0.00366389	0.301141	0.00525841
1	28.4481	0.162979	0.0404727	0.191749	0.00366389	0.301141	0.00525841
1	28.4481	0.162979	0.0404727	0.191749	0.00366389	0.301141	0.00525841
1	28.7597	0.175886	0.0356948	0.161142	0.0167055	0.289916	0.0122954
1	28.7597	0.175886	0.0356948	0.161142	0.0167055	0.289916	0.0122954
1	28.7597	0.175886	0.0356948	0.161142	0.0167055	0.289916	0.0122954
1	28.9569	0.164349	0.0356945	0.161141	0.0341384	0.289917	0.0122953
1	29	0.165739	0.0349676	0.159521	0.0342062	0.292508	0.0119267
1	30	0.197639	0.0199111	0.122567	0.0348159	0.345254	0.00488548
1	30.5176	0.213521	0.0136459	0.104308	0.0343915	0.366022	0.00243594
1	30.8695	0.232033	0.0136455	0.104307	0.0512001	0.355712	0.0024358
1	30.8695	0.232033	0.0136455	0.104307	0.0512001	0.355712	0.0024358
1	30.8695	0.232033	0.0136455	0.104307	0.0512001	0.355712	0.0024358
1	31	0.222528	0.017549	0.108292	0.0513286	0.347203	0.0033442
1	32	0.150094	0.0634178	0.138315	0.0511804	0.270002	0.0150224
1	32.5794	0.111042	0.101511	0.154236	0.0501768	0.220288	0.0252122
1	32.7292	0.121673	0.101513	0.154237	0.0652754	0.218779	0.0252122
1	33	0.0711271	0.117081	0.151605	0.0509015	0.261028	0.0212523
1	33.4067	0.0186499	0.1402	0.145443	0.0321117	0.322479	0.0155178
1	33.4067	0.0186499	0.1402	0.145443	0.0321117	0.322479	0.0155178
1	33.4067	0.0186499	0.1402	0.145443	0.0321117	0.322479	0.0155178
1	33.4067	0.0186499	0.1402	0.145443	0.0321117	0.322479	0.0155178
1	33.4067	0.0186499	0.1402	0.145443	0.0321117	0.322479	0.0155178
1	33.4067	0.0186499	0.1402	0.145443	0.0321117	0.322479	0.0155178
1	33.6681	0.018425	0.125863	0.140004	0.0138131	0.362089	0.0115716
1	33.6681	0.018425	0.125863	0.140004	0.0138131	0.362089	0.0115716
1	34	0.0206849	0.108137	0.13315	0.00328857	0.371413	0.00735517
1	34.1239	0.0215461	0.101709	0.130612	0.00121353	0.373728	0.00601945
1	34.3209	0.0173952	0.0645146	0.0791663	0.00916204	0.356784	0.000158505
1	34.3209	0.0173952	0.0645146	0.0791663	0.00916204	0.356784	0.000158505
1	35	0.00514554	0.0636571	0.110146	0.00608336	0.285931	0.0517499
1	35.1715	0.00315293	0.0628745	0.118371	0.00539004	0.267565	0.078474
1	35.1715	0.00315293	0.0628745	0.118371	0.00539004	0.267565	0.078474
1	35.1715	0.00315293	0.0628745	0.118371	0.00539004	0.267565	0.078474
1	35.1715	0.00315293	0.0628745	0.118371	0.00539004	0.267565	0.078474
1	35.1715	0.00315293	0.0628745	0.118371	0.00539004	0.267565	0.078474
1	36	0.0556994	0.0628924	0.0824405	8.07458e-05	0.243266	0.0822858
1	36.1981	0.0766911	0.062719	0.0739544	4.16586e-05	0.237524	0.0831555
1	36.1981	0.0766911	0.062719	0.0739544	4.16586e-05	0.237524	0.0831555
1	36.1981	0.0766911	0.062719	0.0739544	4.16586e-05	0.237524	0.0831555
1	36.1981	0.0766911	0.062719	0.0739544	4.16586e-05	0.237524	0.0831555
1	36.1981	0.0766911	0.062719	0.0739544	4.16586e-05	0.237524	0.0831555
1	36.1981	0.0766911	0.062719	0.0739544	4.16586e-05	0.237524	0.0831555
1	36.1981	0.0766911	0.062719	0.0739544	4.16586e-05	0.237524	0.0831555
1	36.3537	0.0837408	0.062719	0.0739544	0.00177387	0.237524	0.0831555
1	36.3537	0.0837408	0.062719	0.0739544	0.00177387	0.237524	0.0831555
1	36.3537	0.0837408	0.062719	0.0739544	0.00177387	0.237524	0.0831555
1	36.3537	0.0837408	0.062719	0.0739544	0.00177387	0.237524	0.0831555
1	36.5619	0.0914439	0.062719	0.0739544	0.00106935	0.22292	0.0831555
1	36.5619	0.0914439	0.062719	0.0739544	0.00106935	0.22292	0.0831555
1	36.5619	0.0914439	0.062719	0.0739544	0.00106935	0.22292	0.0831555
1	36.5619	0.0914439	0.062719	0.0739544	0.00106935	0.22292	0.0831555
1	36.8811	0.0779195	0.062719	0.0739544	0.00125213	0.219101	0.0831555
1	37	0.0736156	0.062719	0.0739544	0.00306638	0.303857	0.0831555
1	37.0966	0.0701647	0.062719	0.0739544	0.00511943	0.36948	0.0831555
1	37.0966	0.0701647	0.062719	0.0739544	0.00511943	0.36948	0.0831555
1	37.0966	0.0701647	0.062719	0.0739544	0.00511943	0.36948	0.0831555
1	37.3179	0.081051	0.101243	0.12189	0.0169216	0.36948	0.0458486
1	37.5293	0.0731012	0.079588	0.101867	0.027629	0.36948	0.0834739
1	37.5293	0.0731012	0.079588	0.101867	0.027629	0.36948	0.0834739
1	38	0.0388327	0.184859	0.116897	0.0385084	0.49995	0.0623486
1	38.1771	0.0281634	0.229957	0.122718	0.042666	0.549417	0.0545254
1	39	0.0219432	0.251659	0.148149	0.0494005	0.581968	0.111197
1	40	0.0149835	0.276322	0.180935	0.0568389	0.602223	0.199885
1	40.1496	0.0140285	0.279811	0.185974	0.0578473	0.603261	0.214359
1	40.1496	0.0140285	0.279811	0.185974	0.0578473	0.603261	0.214359
1	40.1496	0.0140285	0.279811	0.185974	0.0578473	0.603261	0.214359
1	40.1496	0.0140285	0.279811	0.185974	0.0578473	0.603261	0.214359
1	41	0.0092485	0.302925	0.208318	0.0248907	0.493666	0.144679
1	41.0516	0.00898385	0.304218	0.209656	0.0232878	0.485042	0.140456
1	41.0516	0.00898385	0.304218	0.209656	0.0232878	0.485042	0.140456
1	41.4748	0.0448506	0.217359	0.139854	0.00376857	0.392485	0.187633
1	41.4748	0.0448506	0.217359	0.139854	0.00376857	0.392485	0.187633
1	41.4748	0.0448506	0.217359	0.139854	0.00376857	0.392485	0.187633
1	41.4748	0.0448506	0.217359	0.139854	0.00376857	0.392485	0.187633
1	41.4748	0.0448506	0.217359	0.139854	0.00376857	0.392485	0.187633
1	41.4748	0.0448506	0.217359	0.139854	0.00376857	0.392485	0.187633
1	41.4748	0.0448506	0.217359	0.139854	0.00376857	0.392485	0.187633
1	41.4748	0.0448506	0.217359	0.139854	0.00376857	0.392485	0.187633
1	41.4748	0.0448506	0.217359	0.139854	0.00376857	0.392485	0.187633
1	41.786	0.0432461	0.205898	0.139854	1.4694e-05	0.471126	0.230268
1	41.786	0.0432461	0.205898	0.139854	1.4694e-05	0.471126	0.230268
1	41.786	0.0432461	0.205898	0.139854	1.4694e-05	0.471126	0.230268
1	41.786	0.0432461	0.205898	0.139854	1.4694e-05	0.471126	0.230268
1	41.786	0.0432461	0.205898	0.139854	1.4694e-05	0.471126	0.230268
1	41.786	0.0432461	0.205898	0.139854	1.4694e-05	0.471126	0.230268
1	41.786	0.0432461	0.205898	0.139854	1.4694e-05	0.471126	0.230268
1	41.786	0.0432461	0.205898	0.139854	1.4694e-05	0.471126	0.230268
1	41.786	0.0432461	0.205898	0.139854	1.4694e-05	0.471126	0.230268
1	42	0.0497437	0.195529	0.0943314	0.000705936	0.447159	0.254258
1	42.028	0.0506187	0.194177	0.088756	0.000932332	0.443977	0.257383
1	42.028	0.0506187	0.194177	0.088756	0.000932332	0.443977	0.257383
1	42.028	0.0506187	0.194177	0.088756	0.000932332	0.443977	0.257383
1	42.028	0.0506187	0.194177	0.088756	0.000932332	0.443977	0.257383
1	42.028	0.0506187	0.194177	0.088756	0.000932332	0.443977	0.257383
1	42.028	0.0506187	0.194177	0.088756	0.000932332	0.443977	0.257383
1	42.028	0.0506187	0.194177	0.088756	0.000932332	0.443977	0.257383
1	42.028	0.0506187	0.194177	0.088756	0.000932332	0.443977	0.257383
1	42.028	0.0506187	0.194177	0.088756	0.000932332	0.443977	0.257383
1	42.028	0.0506187	0.194177	0.088756	0.000932332	0.443977	0.257383
1	42.028	0.0506187	0.194177	0.088756	0.000932332	0.443977	0.257383
1	42.028	0.0506187	0.194177	0.088756	0.000932332	0.443977	0.257383
1	42.028	0.0506187	0.194177	0.088756	0.000932332	0.443977	0.257383
1	42.028	0.0506187	0.194177	0.088756	0.000932332	0.443977	0.257383
1	42.028	0.0506187	0.194177	0.088756	0.000932332	0.443977	0.257383
1	42.7519	0.0254931	0.288574	0.121744	0.00421303	0.457452	0.219821
1	42.7519	0.0254931	0.288574	0.121744	0.00421303	0.457452	0.219821
1	42.7519	0.0254931	0.288574	0.121744	0.00421303	0.457452	0.219821
1	42.7519	0.0254931	0.288574	0.121744	0.00421303	0.457452	0.219821
1	42.7519	0.0254931	0.288574	0.121744	0.00421303	0.457452	0.219821
1	42.7519	0.0254931	0.288574	0.121744	0.00421303	0.457452	0.219821
1	42.7519	0.0254931	0.288574	0.121744	0.00421303	0.457452	0.219821
1	42.7519	0.0254931	0.288574	0.121744	0.00421303	0.457452	0.219821
1	42.7519	0.0254931	0.288574	0.121744	0.00421303	0.457452	0.219821
1	42.7519	0.0254931	0.288574	0.121744	0.00421303	0.457452	0.219821
1	42.7519	0.0254931	0.288574	0.121744	0.00421303	0.457452	0.219821
1	42.7519	0.0254931	0.288574	0.121744	0.00421303	0.457452	0.219821
1	42.7519	0.0254931	0.288574	0.121744	0.00421303	0.457452	0.219821
1	42.7519	0.0254931	0.288574	0.121744	0.00421303	0.457452	0.219821
1	42.7519	0.0254931	0.288574	0.121744	0.00421303	0.457452	0.219821
1	42.7519	0.0254931	0.288574	0.121744	0.00421303	0.457452	0.219821
1	42.7519	0.0254931	0.288574	0.121744	0.00421303	0.457452	0.219821
1	42.7519	0.0254931	0.288574	0.121744	0.00421303	0.457452	0.219821
1	42.7519	0.0254931	0.288574	0.121744	0.00421303	0.457452	0.219821
1	42.7519	0.0254931	0.288574	0.121744	0.00421303	0.457452	0.219821
1	42.7519	0.0254931	0.288574	0.121744	0.00421303	0.457452	0.219821
1	42.7519	0.0254931	0.288574	0.121744	0.00421303	0.457452	0.219821
1	42.7519	0.0254931	0.288574	0.121744	0.00421303	0.457452	0.219821
1	42.7519	0.0254931	0.288574	0.121744	0.00421303	0.457452	0.219821
1	42.7519	0.0254931	0.288574	0.121744	0.00421303	0.457452	0.219821
1	42.7519	0.0254931	0.288574	0.121744	0.00421303	0.457452	0.219821
1	42.7519	0.0254931	0.288574	0.121744	0.00421303	0.457452	0.219821
1	42.7519	0.0254931	0.288574	0.121744	0.00421303	0.457452	0.219821
1	42.7519	0.0254931	0.288574	0.121744	0.00421303	0.457452	0.219821
1	42.7519	0.0254931	0.288574	0.121744	0.00421303	0.457452	0.219821
1	42.7519	0.0254931	0.288574	0.121744	0.00421303	0.457452	0.219821
1	42.7519	0.0254931	0.288574	0.121744	0.00421303	0.457452	0.219821
1	42.7519	0.0254931	0.288574	0.121744	0.00421303	0.457452	0.219821
1	42.7519	0.0254931	0.288574	0.121744	0.00421303	0.457452	0.219821
1	42.7519	0.0254931	0.288574	0.121744	0.00421303	0.457452	0.219821
1	42.7519	0.0254931	0.288574	0.121744	0.00421303	0.457452	0.219821
1	42.7519	0.0254931	0.288574	0.121744	0.00421303	0.457452	0.219821
1	42.9704	0.019123	0.288574	0.121744	0.000471497	0.527788	0.219821
1	43	0.0190975	0.288574	0.121744	0.000357804	0.532301	0.219821
1	43.6016	0.0185088	0.288574	0.121744	0.00145891	0.618882	0.219821
1	43.6016	0.0185088	0.288574	0.121744	0.00145891	0.618882	0.219821
1	43.6016	0.0185088	0.288574	0.121744	0.00145891	0.618882	0.219821
1	43.6016	0.0185088	0.288574	0.121744	0.00145891	0.618882	0.219821
1	43.6016	0.0185088	0.288574	0.121744	0.00145891	0.618882	0.219821
1	43.6016	0.0185088	0.288574	0.121744	0.00145891	0.618882	0.219821
1	43.6016	0.0185088	0.288574	0.121744	0.00145891	0.618882	0.219821
1	43.6016	0.0185088	0.288574	0.121744	0.00145891	0.618882	0.219821
1	43.6016	0.0185088	0.288574	0.121744	0.00145891	0.618882	0.219821
1	43.6016	0.0185088	0.288574	0.121744	0.00145891	0.618882	0.219821
1	43.6016	0.0185088	0.288574	0.121744	0.00145891	0.618882	0.219821
1	43.6016	0.0185088	0.288574	0.121744	0.00145891	0.618882	0.219821
1	43.6016	0.0185088	0.288574	0.121744	0.00145891	0.618882	0.219821
1	43.6016	0.0185088	0.288574	0.121744	0.00145891	0.618882	0.219821
1	43.6016	0.0185088	0.288574	0.121744	0.00145891	0.618882	0.219821
1	43.6016	0.0185088	0.288574	0.121744	0.00145891	0.618882	0.219821
1	43.6016	0.0185088	0.288574	0.121744	0.00145891	0.618882	0.219821
1	43.6016	0.0185088	0.288574	0.121744	0.00145891	0.618882	0.219821
1	43.6016	0.0185088	0.288574	0.121744	0.00145891	0.618882	0.219821
1	43.6016	0.0185088	0.288574	0.121744	0.00145891	0.618882	0.219821
1	43.6016	0.0185088	0.288574	0.121744	0.00145891	0.618882	0.219821
1	43.6016	0.0185088	0.288574	0.121744	0.00145891	0.618882	0.219821
1	43.6016	0.0185088	0.288574	0.121744	0.00145891	0.618882	0.219821
1	43.6016	0.0185088	0.288574	0.121744	0.00145891	0.618882	0.219821
1	43.6016	0.0185088	0.288574	0.121744	0.00145891	0.618882	0.219821
1	43.6016	0.0185088	0.288574	0.121744	0.00145891	0.618882	0.219821
1	43.7976	0.0259014	0.31597	0.0928373	0.00022494	0.572575	0.210036
1	43.7976	0.0259014	0.31597	0.0928373	0.00022494	0.572575	0.210036
1	43.7976	0.0259014	0.31597	0.0928373	0.00022494	0.572575	0.210036
1	43.7976	0.0259014	0.31597	0.0928373	0.00022494	0.572575	0.210036
1	43.7976	0.0259014	0.31597	0.0928373	0.00022494	0.572575	0.210036
1	43.7976	0.0259014	0.31597	0.0928373	0.00022494	0.572575	0.210036
1	43.7976	0.0259014	0.31597	0.0928373	0.00022494	0.572575	0.210036
1	43.7976	0.0259014	0.31597	0.0928373	0.00022494	0.572575	0.210036
1	43.7976	0.0259014	0.31597	0.0928373	0.00022494	0.572575	0.210036
1	43.7976	0.0259014	0.31597	0.0928373	0.00022494	0.572575	0.210036
1	43.7976	0.0259014	0.31597	0.0928373	0.00022494	0.572575	0.210036
1	43.7976	0.0259014	0.31597	0.0928373	0.00022494	0.572575	0.210036
1	43.7976	0.0259014	0.31597	0.0928373	0.00022494	0.572575	0.210036
1	43.7976	0.0259014	0.31597	0.0928373	0.00022494	0.572575	0.210036
1	44	0.0382582	0.311641	0.10839	0.000185172	0.527231	0.187743
1	44.1199	0.0465851	0.309081	0.117883	0.000932332	0.499047	0.174637
1	44.1199	0.0465851	0.309081	0.117883	0.000932332	0.499047	0.174637
1	44.1199	0.0465851	0.309081	0.117883	0.000932332	0.499047	0.174637
1	44.1199	0.0465851	0.309081	0.117883	0.000932332	0.499047	0.174637
1	44.1199	0.0465851	0.309081	0.117883	0.000932332	0.499047	0.174637
1	44.1199	0.0465851	0.309081	0.117883	0.000932332	0.499047	0.174637
1	44.1199	0.0465851	0.309081	0.117883	0.000932332	0.499047	0.174637
1	44.1199	0.0465851	0.309081	0.117883	0.000932332	0.499047	0.174637
1	44.1199	0.0465851	0.309081	0.117883	0.000932332	0.499047	0.174637
1	44.1199	0.0465851	0.309081	0.117883	0.000932332	0.499047	0.174637
1	44.3555	0.000447038	0.404503	0.213644	6.73498e-05	0.499186	0.0970458
1	44.3555	0.000447038	0.404503	0.213644	6.73498e-05	0.499186	0.0970458
1	44.3555	0.000447038	0.404503	0.213644	6.73498e-05	0.499186	0.0970458
1	44.3555	0.000447038	0.404503	0.213644	6.73498e-05	0.499186	0.0970458
1	44.3555	0.000447038	0.404503	0.213644	6.73498e-05	0.499186	0.0970458
1	44.3555	0.000447038	0.404503	0.213644	6.73498e-05	0.499186	0.0970458
1	44.5021	1.70705e-05	0.372799	0.276922	0.000684595	0.513381	0.0831381
1	44.5021	1.70705e-05	0.372799	0.276922	0.000684595	0.513381	0.0831381
1	44.5021	1.70705e-05	0.372799	0.276922	0.000684595	0.513381	0.0831381
1	44.5021	1.70705e-05	0.372799	0.276922	0.000684595	0.513381	0.0831381
1	44.6487	0.000447038	0.372799	0.276922	6.73498e-05	0.513381	0.0831381
1	44.6487	0.000447038	0.372799	0.276922	6.73498e-05	0.513381	0.0831381
1	44.6487	0.000447038	0.372799	0.276922	6.73498e-05	0.513381	0.0831381
1	44.6487	0.000447038	0.372799	0.276922	6.73498e-05	0.513381	0.0831381
1	44.6487	0.000447038	0.372799	0.276922	6.73498e-05	0.513381	0.0831381
1	44.6487	0.000447038	0.372799	0.276922	6.73498e-05	0.513381	0.0831381
1	44.6487	0.000447038	0.372799	0.276922	6.73498e-05	0.513381	0.0831381
1	44.6487	0.000447038	0.372799	0.276922	6.73498e-05	0.513381	0.0831381
1	44.7954	1.71181e-05	0.386762	0.28141	0.000375134	0.51338	0.0562269
1	45	0.000175947	0.407791	0.290096	0.000607885	0.506738	0.0476366
1	45.2353	0.000562383	0.431431	0.300051	0.000932332	0.499047	0.0384597
1	45.2353	0.000562383	0.431431	0.300051	0.000932332	0.499047	0.0384597
1	45.2353	0.000562383	0.431431	0.300051	0.000932332	0.499047	0.0384597
1	45.2353	0.000562383	0.431431	0.300051	0.000932332	0.499047	0.0384597
1	45.2353	0.000562383	0.431431	0.300051	0.000932332	0.499047	0.0384597
1	45.2353	0.000562383	0.431431	0.300051	0.000932332	0.499047	0.0384597
1	45.2353	0.000562383	0.431431	0.300051	0.000932332	0.499047	0.0384597
1	45.2353	0.000562383	0.431431	0.300051	0.000932332	0.499047	0.0384597
1	45.2353	0.000562383	0.431431	0.300051	0.000932332	0.499047	0.0384597
1	45.2353	0.000562383	0.431431	0.300051	0.000932332	0.499047	0.0384597
1	45.2353	0.000562383	0.431431	0.300051	0.000932332	0.499047	0.0384597
1	45.2353	0.000562383	0.431431	0.300051	0.000932332	0.499047	0.0384597
1	45.2353	0.000562383	0.431431	0.300051	0.000932332	0.499047	0.0384597
1	45.2353	0.000562383	0.431431	0.300051	0.000932332	0.499047	0.0384597
1	45.2353	0.000562383	0.431431	0.300051	0.000932332	0.499047	0.0384597
1	45.3819	4.49714e-05	0.458866	0.300051	1.4694e-05	0.444017	0.0490075
1	45.3819	4.49714e-05	0.458866	0.300051	1.4694e-05	0.444017	0.0490075
1	45.3819	4.49714e-05	0.458866	0.300051	1.4694e-05	0.444017	0.0490075
1	45.3819	4.49714e-05	0.458866	0.300051	1.4694e-05	0.444017	0.0490075
1	45.3819	4.49714e-05	0.458866	0.300051	1.4694e-05	0.444017	0.0490075
1	45.3819	4.49714e-05	0.458866	0.300051	1.4694e-05	0.444017	0.0490075
1	45.3819	4.49714e-05	0.458866	0.300051	1.4694e-05	0.444017	0.0490075
1	45.3819	4.49714e-05	0.458866	0.300051	1.4694e-05	0.444017	0.0490075
1	45.3819	4.49714e-05	0.458866	0.300051	1.4694e-05	0.444017	0.0490075
1	45.3819	4.49714e-05	0.458866	0.300051	1.4694e-05	0.444017	0.0490075
1	45.3819	4.49714e-05	0.458866	0.300051	1.4694e-05	0.444017	0.0490075
1	45.3819	4.49714e-05	0.458866	0.300051	1.4694e-05	0.444017	0.0490075
1	45.5285	0.000106085	0.458866	0.300051	0.00145891	0.444017	0.0490075
1	45.5285	0.000106085	0.458866	0.300051	0.00145891	0.444017	0.0490075
1	45.6752	4.49257e-05	0.458866	0.300051	1.47467e-05	0.444017	0.0490075
1	45.6752	4.49257e-05	0.458866	0.300051	1.47467e-05	0.444017	0.0490075
1	45.9684	0.0106215	0.530751	0.265781	0.0017385	0.217389	0.0553124
1	45.9684	0.0106215	0.530751	0.265781	0.0017385	0.217389	0.0553124
1	45.9684	0.0106215	0.530751	0.265781	0.0017385	0.217389	0.0553124
1	46	0.0102205	0.527024	0.265781	0.00101871	0.217389	0.0528129
1	46.2617	0.00718523	0.495433	0.265781	0.0024366	0.217389	0.033876
1	46.2617	0.00718523	0.495433	0.265781	0.0024366	0.217389	0.033876
1	46.2617	0.00718523	0.495433	0.265781	0.0024366	0.217389	0.033876
1	46.2617	0.00718523	0.495433	0.265781	0.0024366	0.217389	0.033876
1	46.2617	0.00718523	0.495433	0.265781	0.0024366	0.217389	0.033876
1	46.2617	0.00718523	0.495433	0.265781	0.0024366	0.217389	0.033876
1	46.2617	0.00718523	0.495433	0.265781	0.0024366	0.217389	0.033876
1	46.2617	0.00718523	0.495433	0.265781	0.0024366	0.217389	0.033876
1	46.2617	0.00718523	0.495433	0.265781	0.0024366	0.217389	0.033876
1	46.5732	0.00296104	0.46963	0.251198	0.00396129	0.247514	0.033556
1	47	0.000718013	0.434162	0.231488	0.00256499	0.265839	0.0331229
1	47.0179	0.000656974	0.432675	0.23067	0.00251274	0.266469	0.0331048
1	48	0.0296277	0.328416	0.15762	0.00052386	0.278404	0.0440529
1	48.2393	0.0420799	0.300146	0.138942	0.000260537	0.278807	0.0465852
1	48.7517	0.0810469	0.283346	0.127321	0.00536681	0.392213	0.046097
1	48.7517	0.0810469	0.283346	0.127321	0.00536681	0.392213	0.046097
1	48.9202	0.0470089	0.20633	0.0658881	2.24258e-05	0.343836	0.0666117
1	49	0.0447006	0.197719	0.0658846	4.68702e-06	0.343831	0.0689255
1	49.6496	0.0278687	0.128734	0.0658561	0.000354283	0.343788	0.0887375
1	49.8228	0.00272076	0.0912247	0.0470256	0.00745303	0.277262	0.0637926
1	49.8228	0.00272076	0.0912247	0.0470256	0.00745303	0.277262	0.0637926
1	49.8228	0.00272076	0.0912247	0.0470256	0.00745303	0.277262	0.0637926
1	49.8228	0.00272076	0.0912247	0.0470256	0.00745303	0.277262	0.0637926
1	49.8228	0.00272076	0.0912247	0.0470256	0.00745303	0.277262	0.0637926
1	49.8228	0.00272076	0.0912247	0.0470256	0.00745303	0.277262	0.0637926
1	50	0.00129468	0.0682059	0.0263261	0.00470873	0.298371	0.0852426
1	50.3346	2.78056e-05	0.0325166	0.00303603	0.00120434	0.33815	0.131412
1	51	0.000105168	0.0458349	0.0111397	5.40647e-06	0.325359	0.139308
1	51.0388	0.000111192	0.0466758	0.0117677	1.91477e-07	0.324506	0.139772
1	51.3409	3.38979e-05	0.0503199	0.0147005	0.00138428	0.334402	0.140058
1	51.3409	3.38979e-05	0.0503199	0.0147005	0.00138428	0.334402	0.140058
1	51.6827	0.00409565	0.0272977	0.00423743	0.000644071	0.30921	0.199363
1	51.6827	0.00409565	0.0272977	0.00423743	0.000644071	0.30921	0.199363
1	52	0.00417108	0.044595	0.0116218	0.00101655	0.266576	0.232755
1	52.1941	0.00421505	0.0569209	0.0178605	0.00128138	0.241273	0.253149
1	52.5152	0.00932914	0.0818293	0.0415032	0.0067707	0.238577	0.290478
1	52.5152	0.00932914	0.0818293	0.0415032	0.0067707	0.238577	0.290478
1	52.5152	0.00932914	0.0818293	0.0415032	0.0067707	0.238577	0.290478
1	52.5152	0.00932914	0.0818293	0.0415032	0.0067707	0.238577	0.290478
1	52.6721	0.00615304	0.0841835	0.0441033	0.000778945	0.218498	0.290692
1	52.8998	0.00910937	0.0433818	0.0441037	0.00152609	0.218501	0.355251
1	52.8998	0.00910937	0.0433818	0.0441037	0.00152609	0.218501	0.355251
1	53	0.0108644	0.0433817	0.0441037	0.00159261	0.203931	0.355252
1	53.1877	0.0145551	0.0433814	0.0441037	0.00170938	0.163642	0.355252
1	53.1877	0.0145551	0.0433814	0.0441037	0.00170938	0.163642	0.355252
1	53.1877	0.0145551	0.0433814	0.0441037	0.00170938	0.163642	0.355252
1	54	0.0143263	0.0391694	0.0548819	0.0127856	0.134511	0.359868
1	55	0.0139244	0.0333266	0.069388	0.0401906	0.101448	0.360766
1	55.1592	0.0138488	0.0323584	0.0718061	0.0458469	0.0965309	0.360424
1	56	0.000875442	0.0314968	0.0732969	0.0796565	0.0225087	0.440335
1	56.3999	0.000166803	0.0309827	0.0737519	0.097854	0.00482939	0.479022
1	56.7903	0.000969076	0.0240243	0.0724712	0.101023	0.000253911	0.482763
1	56.7903	0.000969076	0.0240243	0.0724712	0.101023	0.000253911	0.482763
1	57	0.00113711	0.0241615	0.0717865	0.0872836	0.000211076	0.486005
1	57.2351	0.0013402	0.0243049	0.0710217	0.0721467	0.00236735	0.489381
1	57.2351	0.0013402	0.0243049	0.0710217	0.0721467	0.00236735	0.489381
1	57.5844	0.0218372	0.0244977	0.0698908	0.0809932	0.0036787	0.493891
1	57.5844	0.0218372	0.0244977	0.0698908	0.0809932	0.0036787	0.493891
1	57.5844	0.0218372	0.0244977	0.0698908	0.0809932	0.0036787	0.493891
1	57.9381	0.0166781	0.0222181	0.0687525	0.103175	0.00529279	0.484361
1	57.9381	0.0166781	0.0222181	0.0687525	0.103175	0.00529279	0.484361
1	57.9381	0.0166781	0.0222181	0.0687525	0.103175	0.00529279	0.484361
1	57.9381	0.0166781	0.0222181	0.0687525	0.103175	0.00529279	0.484361
1	58	0.0138172	0.0221183	0.0703262	0.101647	0.00555755	0.473784
1	58.7105	0.000375114	0.0202045	0.085683	0.0832893	0.00859467	0.343933
1	58.7105	0.000375114	0.0202045	0.085683	0.0832893	0.00859467	0.343933
1	58.7105	0.000375114	0.0202045	0.085683	0.0832893	0.00859467	0.343933
1	58.7105	0.000375114	0.0202045	0.085683	0.0832893	0.00859467	0.343933
1	58.7105	0.000375114	0.0202045	0.085683	0.0832893	0.00859467	0.343933
1	58.7105	0.000375114	0.0202045	0.085683	0.0832893	0.00859467	0.343933
1	58.7105	0.000375114	0.0202045	0.085683	0.0832893	0.00859467	0.343933
1	59	0.000298119	0.0217448	0.0886969	0.0862483	0.0142695	0.332785
1	59.3035	0.000226164	0.0234048	0.0918226	0.0884279	0.0216502	0.320983
1	59.8017	0.000217484	0.0408485	0.156367	0.147905	0.0039367	0.176747
1	59.8017	0.000217484	0.0408485	0.156367	0.147905	0.0039367	0.176747
1	59.8017	0.000217484	0.0408485	0.156367	0.147905	0.0039367	0.176747
1	59.8017	0.000217484	0.0408485	0.156367	0.147905	0.0039367	0.176747
1	59.8017	0.000217484	0.0408485	0.156367	0.147905	0.0039367	0.176747
1	59.8017	0.000217484	0.0408485	0.156367	0.147905	0.0039367	0.176747
1	60	0.000548278	0.035115	0.224977	0.106364	0.00125108	0.18632
1	60.2694	0.00123622	0.0260888	0.320053	0.0592891	3.78122e-06	0.199151
1	60.2694	0.00123622	0.0260888	0.320053	0.0592891	3.78122e-06	0.199151
1	60.2694	0.00123622	0.0260888	0.320053	0.0592891	3.78122e-06	0.199151
1	60.2694	0.00123622	0.0260888	0.320053	0.0592891	3.78122e-06	0.199151
1	60.2694	0.00123622	0.0260888	0.320053	0.0592891	3.78122e-06	0.199151
1	60.2694	0.00123622	0.0260888	0.320053	0.0592891	3.78122e-06	0.199151
1	61	0.00322158	0.0419997	0.265682	0.0634637	0.00337252	0.238056
1	62	0.00733171	0.0690853	0.193818	0.0679697	0.0198232	0.290327
1	63	0.0122192	0.100443	0.129173	0.0707597	0.0487886	0.337254
1	63.2043	0.0132065	0.107153	0.117293	0.071105	0.0559924	0.345848
1	63.3509	0.0173935	0.107155	0.117293	0.0652838	0.0137265	0.345849
1	63.5184	0.0228767	0.119396	0.117292	0.0621032	0.00935212	0.344146
1	64	0.0119931	0.160619	0.114813	0.103841	0.00400175	0.41855
1	64.362	0.00533065	0.191131	0.112116	0.141025	0.00143606	0.473896
1	64.362	0.00533065	0.191131	0.112116	0.141025	0.00143606	0.473896
1	64.5556	0.0055412	0.206735	0.112116	0.10513	0.0308422	0.471525
1	64.5556	0.0055412	0.206735	0.112116	0.10513	0.0308422	0.471525
1	64.5556	0.0055412	0.206735	0.112116	0.10513	0.0308422	0.471525
1	64.9654	0.000549334	0.276224	0.112116	0.162656	0.0346272	0.41988
1	64.9654	0.000549334	0.276224	0.112116	0.162656	0.0346272	0.41988
1	65	0.000616981	0.277638	0.111365	0.165313	0.0348542	0.413202
1	66	0.00424469	0.312608	0.0898932	0.24496	0.0416854	0.221881
1	66.134	0.00496377	0.316374	0.0870807	0.255658	0.0426383	0.198197
1	66.134	0.00496377	0.316374	0.0870807	0.255658	0.0426383	0.198197
1	67	0.0129906	0.277254	0.0484734	0.321801	0.0497592	0.259279
1	67.1641	0.0149198	0.269263	0.0422996	0.33299	0.0509863	0.271311
1	67.9178	0.032513	0.209182	0.029698	0.182658	0.104956	0.11093
1	68	0.0325279	0.209181	0.0296979	0.174519	0.110809	0.110928
1	68.2982	0.0325141	0.209179	0.0296974	0.145796	0.13268	0.110922
1	68.2982	0.0325141	0.209179	0.0296974	0.145796	0.13268	0.110922
1	68.2982	0.0325141	0.209179	0.0296974	0.145796	0.13268	0.110922
1	68.2982	0.0325141	0.209179	0.0296974	0.145796	0.13268	0.110922
1	68.2982	0.0325141	0.209179	0.0296974	0.145796	0.13268	0.110922
1	68.2982	0.0325141	0.209179	0.0296974	0.145796	0.13268	0.110922
1	68.2982	0.0325141	0.209179	0.0296974	0.145796	0.13268	0.110922
1	68.2982	0.0325141	0.209179	0.0296974	0.145796	0.13268	0.110922
1	68.2982	0.0325141	0.209179	0.0296974	0.145796	0.13268	0.110922
1	68.8008	0.041252	0.209179	0.0296974	0.126653	0.125146	0.110922
1	68.964	0.033921	0.209179	0.0296974	0.10513	0.125145	0.110922
1	68.964	0.033921	0.209179	0.0296974	0.10513	0.125145	0.110922
1	68.964	0.033921	0.209179	0.0296974	0.10513	0.125145	0.110922
1	69	0.0343913	0.202586	0.027224	0.107299	0.12768	0.11363
1	69.2656	0.0379055	0.154319	0.0119975	0.12338	0.146698	0.134079
1	69.2656	0.0379055	0.154319	0.0119975	0.12338	0.146698	0.134079
1	70	0.0484981	0.170995	0.00294792	0.11637	0.146698	0.0417834
1	70.5073	0.0530895	0.177094	0.000247594	0.110224	0.146698	0.00576257
1	70.8747	0.022596	0.164166	0.0064027	0.164083	0.146698	0.000362311
1	71	0.0197551	0.174237	0.00731643	0.190436	0.14677	9.6945e-06
1	71.2588	0.014473	0.193045	0.00913696	0.248317	0.146918	0.000887831
1	71.2588	0.014473	0.193045	0.00913696	0.248317	0.146918	0.000887831
1	71.6078	0.020291	0.167739	0.00123482	0.305744	0.162323	0.000226103
1	71.7544	0.0157417	0.136343	0.000260734	0.318198	0.205272	5.35835e-05
1	72	0.0172419	0.137929	4.89158e-06	0.292946	0.195439	5.35708e-05
1	73	0.0238464	0.14403	0.0059829	0.193478	0.156187	5.30887e-05
1	73.4608	0.0270891	0.146636	0.0124084	0.151938	0.138805	5.26379e-05
1	74	0.0932682	0.206725	0.0293604	0.141134	0.165019	0.000931037
1	74.3793	0.159736	0.251484	0.0450616	0.133264	0.183857	0.00326162
1	74.9565	0.198711	0.273895	0.0482893	0.114069	0.190301	0.00797215
1	75	0.200827	0.27157	0.0468848	0.116856	0.185575	0.00792323
1	75.7658	0.23751	0.230277	0.0246598	0.167473	0.108347	0.00708209
1	75.7658	0.23751	0.230277	0.0246598	0.167473	0.108347	0.00708209
1	76	0.270074	0.230041	0.0241262	0.189388	0.101021	0.00704829
1	76.0871	0.282497	0.229923	0.0239236	0.197573	0.0983364	0.00703559
1	76.0871	0.282497	0.229923	0.0239236	0.197573	0.0983364	0.00703559
1	76.0871	0.282497	0.229923	0.0239236	0.197573	0.0983364	0.00703559
1	76.3324	0.288905	0.169225	0.0239234	0.19401	0.0909369	0.00184421
1	76.3324	0.288905	0.169225	0.0239234	0.19401	0.0909369	0.00184421
1	76.3324	0.288905	0.169225	0.0239234	0.19401	0.0909369	0.00184421
1	76.3324	0.288905	0.169225	0.0239234	0.19401	0.0909369	0.00184421
1	76.8952	0.324967	0.156022	0.0389874	0.121826	0.106697	0.000268455
1	77	0.321532	0.160207	0.0397364	0.119611	0.0941453	0.000435123
1	77.433	0.305519	0.17762	0.0428922	0.109319	0.047571	0.00154525
1	77.433	0.305519	0.17762	0.0428922	0.109319	0.047571	0.00154525
1	77.433	0.305519	0.17762	0.0428922	0.109319	0.047571	0.00154525
1	77.433	0.305519	0.17762	0.0428922	0.109319	0.047571	0.00154525
1	78	0.308263	0.171734	0.0284587	0.0595464	0.0748121	0.00053219
1	78.09	0.306587	0.169846	0.0262803	0.0527135	0.079367	0.000419336
1	78.5251	0.292375	0.155053	0.044679	0.0861474	0.0726547	0.000626349
1	78.5251	0.292375	0.155053	0.044679	0.0861474	0.0726547	0.000626349
1	79	0.272281	0.159462	0.0237663	0.050287	0.0719187	0.00112241
1	79.6664	0.239892	0.16083	0.00503755	0.0150079	0.0699939	0.00197298
1	79.9778	0.237206	0.163439	0.00464851	0.0100354	0.0873118	0.000992416
1	80	0.238191	0.16405	0.00485587	0.00985015	0.0883394	0.000973432
1	81	0.282937	0.188856	0.0186928	0.00317098	0.13948	0.000303858
1	81.1844	0.291182	0.192677	0.0220952	0.00233047	0.149766	0.000221349
1	82	0.241028	0.165192	0.0107958	0.00427342	0.149682	3.74792e-06
1	82.0346	0.238926	0.163855	0.0104041	0.00436756	0.149586	1.92274e-06
1	82.7435	0.238083	0.183976	0.00528769	0.0215232	0.12327	0.000361292
1	83	0.225498	0.192977	0.00528751	0.015231	0.120311	0.000470699
1	83.676	0.193228	0.2166	0.00528704	0.00377619	0.112606	0.000828317
1	83.676	0.193228	0.2166	0.00528704	0.00377619	0.112606	0.000828317
1	84	0.198617	0.212675	0.00496633	0.00511573	0.102923	0.000526133
1	84.4267	0.205288	0.207247	0.00455533	0.00717071	0.0906272	0.000230897
1	85	0.188275	0.20297	0.00458794	0.0151752	0.0722114	2.42149e-05
1	85.1827	0.182775	0.201482	0.004597	0.0183126	0.0666966	2.7045e-06
1	86	0.184508	0.245713	0.00965136	0.0113706	0.0695986	5.22783e-06
1	87	0.185453	0.303026	0.018373	0.00486196	0.0724127	5.07047e-05
1	88	0.18502	0.361493	0.0296767	0.0010096	0.0742753	0.000142813
1	89	0.183177	0.418792	0.0431602	3.73831e-05	0.0751107	0.000280288
1	90	0.179952	0.473088	0.0582897	0.001837	0.0749292	0.000460618
1	90.0324	0.179826	0.47478	0.0588002	0.00193774	0.0749072	0.000467132
1	90.0324	0.179826	0.47478	0.0588002	0.00193774	0.0749072	0.000467132
1	90.0324	0.179826	0.47478	0.0588002	0.00193774	0.0749072	0.000467132
1	90.1808	0.19508	0.474779	0.0588	0.00305316	0.060355	0.000467248
1	90.6759	0.245943	0.456496	0.0522933	0.0276458	0.0756593	0.0120952
1	91	0.250305	0.475027	0.057676	0.0209347	0.092555	0.0134924
1	91.8852	0.261412	0.512177	0.0731211	0.00709896	0.145452	0.017592
1	92	0.255896	0.50948	0.068916	0.00605393	0.155109	0.018233
1	92.8109	0.218142	0.483596	0.0420132	0.00100548	0.228621	0.0229252
1	93	0.220529	0.456883	0.0376917	0.000450579	0.225542	0.0194684
1	93.5703	0.227552	0.377659	0.0258691	0.000110379	0.216075	0.010681
1	94	0.223813	0.354867	0.0176352	0.00124921	0.204666	0.0314688
1	94.5355	0.218835	0.323051	0.00946725	0.0043767	0.190494	0.0701058
1	95	0.215139	0.27528	0.00514074	0.00693413	0.18458	0.0595352
1	96	0.20676	0.181974	0.000244624	0.0143089	0.171259	0.0394612
1	96.5997	0.20149	0.134083	0.000329156	0.0197979	0.162984	0.0293408
1	97	0.173213	0.102798	0.00425453	0.0138666	0.152302	0.0168169
1	97.8839	0.116583	0.0467059	0.028057	0.00440292	0.12922	0.00125351
1	98	0.117102	0.0440317	0.0310177	0.00200301	0.130514	0.00108534
1	98.9189	0.120067	0.025574	0.0588556	0.0160792	0.140755	0.000180557
1	99	0.126222	0.0290891	0.0528658	0.0153387	0.135001	0.000776517
1	99.418	0.158619	0.0501681	0.0263062	0.0117887	0.106564	0.0103597
1	99.418	0.158619	0.0501681	0.0263062	0.0117887	0.106564	0.0103597
1	100	0.161918	0.0736631	0.0143664	0.0116486	0.085844	0.0334321
1	101	0.166746	0.123091	0.00212378	0.011111	0.0526333	0.102
1	101.325	0.168076	0.141204	0.000489986	0.0108626	0.0431467	0.130682
1	101.601	0.18681	0.154256	3.6308e-06	0.00494618	0.0387199	0.147569
1	102	0.286754	0.216798	0.00555185	0.000733901	0.0148629	0.186501
1	102.026	0.293205	0.220818	0.00629297	0.000591038	0.0136985	0.189018
1	103	0.3514	0.249475	0.0152488	0.000364739	0.00989775	0.191238
1	103.266	0.367694	0.255401	0.0181806	0.000956753	0.00895948	0.191811
1	104	0.376318	0.203153	0.00284494	0.0002342	0.0293304	0.191485
1	104.173	0.378091	0.19134	0.00116	0.000134468	0.0354861	0.19139
1	104.173	0.378091	0.19134	0.00116	0.000134468	0.0354861	0.19139
1	105	0.402835	0.18566	4.11972e-05	0.00163075	0.100482	0.379902
1	105.07	0.40474	0.184826	1.67214e-05	0.00182994	0.107017	0.395499
1	105.07	0.40474	0.184826	1.67214e-05	0.00182994	0.107017	0.395499
1	105.07	0.40474	0.184826	1.67214e-05	0.00182994	0.107017	0.395499
1	105.07	0.40474	0.184826	1.67214e-05	0.00182994	0.107017	0.395499
1	105.07	0.40474	0.184826	1.67214e-05	0.00182994	0.107017	0.395499
2	0	0.658705	2.01298	0.400506	1.02656	1.26651	0.0515037
2	1	0.668485	2.00301	0.358441	0.990435	1.27559	0.0823711
2	1.67493	0.674447	1.99372	0.329845	0.96131	1.28163	0.106339
2	2	0.668563	1.99089	0.334148	0.977262	1.2795	0.114448
2	3	0.649115	1.97905	0.34687	1.01985	1.26026	0.13856
2	4	0.627787	1.96265	0.358785	1.05219	1.22265	0.160375
2	4.08286	0.625942	1.96109	0.359735	1.0544	1.21875	0.162051
2	5	0.595687	1.96743	0.371517	1.02836	1.19869	0.148352
2	5.07371	0.593208	1.96782	0.372436	1.02606	1.19697	0.147255
2	6	0.595201	1.89725	0.276172	1.0297	1.1264	0.168778
2	6.49474	0.594382	1.82377	0.226137	1.02107	1.08432	0.180565
2	7	0.628159	1.97548	0.243028	1.17177	0.998582	0.1907
2	7.7242	0.672553	2.15394	0.262408	1.377	0.868007	0.205044
2	7.7242	0.672553	2.15394	0.262408	1.377	0.868007	0.205044
2	7.7242	0.672553	2.15394	0.262408	1.377	0.868007	0.205044
2	7.7242	0.672553	2.15394	0.262408	1.377	0.868007	0.205044
2	8	0.671318	2.19879	0.264258	1.43579	0.865028	0.198229
2	9	0.665293	2.32946	0.270565	1.64587	0.851094	0.173548
2	9.16222	0.66409	2.34607	0.271528	1.67927	0.848361	0.169571
2	10	0.77367	2.56588	0.296486	1.68738	0.893166	0.220043
2	10.5933	0.849105	2.68692	0.313993	1.67991	0.924542	0.251943
2	10.5933	0.849105	2.68692	0.313993	1.67991	0.924542	0.251943
2	11	0.872451	2.72743	0.330566	1.79277	0.940408	0.250129
2	11.4879	0.897626	2.77401	0.350572	1.9205	0.959194	0.247866
2	11.4879	0.897626	2.77401	0.350572	1.9205	0.959194	0.247866
2	12	0.897469	2.57636	0.321774	2.12763	0.915166	0.19898
2	12.6633	0.895045	2.20459	0.28443	2.37614	0.856387	0.137026
2	12.6633	0.895045	2.20459	0.28443	2.37614	0.856387	0.137026
2	13	0.897091	2.21866	0.285929	2.33785	0.831726	0.139161
2	14	0.898914	2.21805	0.289188	2.19813	0.747088	0.143827
2	14.3209	0.898142	2.20019	0.289854	2.14517	0.716671	0.144772
2	15	0.91025	2.22988	0.290051	2.40343	0.618746	0.159839
2	15.3004	0.914459	2.24252	0.290018	2.50493	0.573453	0.166557
2	15.681	0.935092	2.24756	0.327539	2.52803	0.55931	0.139503
2	15.681	0.935092	2.24756	0.327539	2.52803	0.55931	0.139503
2	16	0.914025	2.25148	0.335056	2.51975	0.551626	0.151713
2	17	0.842216	2.23702	0.355672	2.44934	0.506868	0.190363
2	18	0.762435	2.18387	0.371047	2.31539	0.436316	0.226653
2	18.7779	0.695977	2.11654	0.378937	2.17348	0.37126	0.251116
2	18.7779	0.695977	2.11654	0.378937	2.17348	0.37126	0.251116
2	18.7779	0.695977	2.11654	0.378937	2.17348	0.37126	0.251116
2	18.7779	0.695977	2.11654	0.378937	2.17348	0.37126	0.251116
2	18.7779	0.695977	2.11654	0.378937	2.17348	0.37126	0.251116
2	18.7779	0.695977	2.11654	0.378937	2.17348	0.37126	0.251116
2	18.7779	0.695977	2.11654	0.378937	2.17348	0.37126	0.251116
2	18.7779	0.695977	2.11654	0.378937	2.17348	0.37126	0.251116
2	18.7779	0.695977	2.11654	0.378937	2.17348	0.37126	0.251116
2	18.7779	0.695977	2.11654	0.378937	2.17348	0.37126	0.251116
2	18.7779	0.695977	2.11654	0.378937	2.17348	0.37126	0.251116
2	18.7779	0.695977	2.11654	0.378937	2.17348	0.37126	0.251116
2	18.7779	0.695977	2.11654	0.378937	2.17348	0.37126	0.251116
2	18.7779	0.695977	2.11654	0.378937	2.17348	0.37126	0.251116
2	18.7779	0.695977	2.11654	0.378937	2.17348	0.37126	0.251116
2	18.7779	0.695977	2.11654	0.378937	2.17348	0.37126	0.251116
2	18.7779	0.695977	2.11654	0.378937	2.17348	0.37126	0.251116
2	18.7779	0.695977	2.11654	0.378937	2.17348	0.37126	0.251116
2	18.7779	0.695977	2.11654	0.378937	2.17348	0.37126	0.251116
2	18.7779	0.695977	2.11654	0.378937	2.17348	0.37126	0.251116
2	18.7779	0.695977	2.11654	0.378937	2.17348	0.37126	0.251116
2	18.7779	0.695977	2.11654	0.378937	2.17348	0.37126	0.251116
2	18.9258	0.708969	2.04002	0.435185	2.07144	0.409128	0.239876
2	18.9258	0.708969	2.04002	0.435185	2.07144	0.409128	0.239876
2	19	0.705774	2.04002	0.435185	2.06772	0.409128	0.239877
2	19.0879	0.701864	2.04001	0.435185	2.06133	0.409128	0.239878
2	19.6602	0.72209	1.94545	0.435185	2.37934	0.409128	0.2889
2	19.6602	0.72209	1.94545	0.435185	2.37934	0.409128	0.2889
2	20	0.781248	2.24409	0.609149	2.28182	0.409128	0.281768
2	20.1819	0.81296	2.35711	0.693988	2.22091	0.409128	0.276976
2	20.1819	0.81296	2.35711	0.693988	2.22091	0.409128	0.276976
2	20.54	0.876065	2.44415	0.762595	2.23409	0.409128	0.257493
2	20.881	0.940783	2.62611	0.94331	2.03024	0.409128	0.261954
2	20.881	0.940783	2.62611	0.94331	2.03024	0.409128	0.261954
2	20.881	0.940783	2.62611	0.94331	2.03024	0.409128	0.261954
2	20.881	0.940783	2.62611	0.94331	2.03024	0.409128	0.261954
2	20.881	0.940783	2.62611	0.94331	2.03024	0.409128	0.261954
2	20.881	0.940783	2.62611	0.94331	2.03024	0.409128	0.261954
2	20.881	0.940783	2.62611	0.94331	2.03024	0.409128	0.261954
2	20.881	0.940783	2.62611	0.94331	2.03024	0.409128	0.261954
2	20.881	0.940783	2.62611	0.94331	2.03024	0.409128	0.261954
2	21	0.903144	2.59931	0.953945	2.04783	0.408573	0.249393
2	21.3301	0.797133	2.5161	0.982487	2.05054	0.404897	0.214361
2	22	0.668013	2.51609	0.982494	1.92111	0.445623	0.214354
2	22.5686	0.558052	2.51607	0.982497	1.79467	0.475365	0.214347
2	22.5686	0.558052	2.51607	0.982497	1.79467	0.475365	0.214347
2	22.5686	0.558052	2.51607	0.982497	1.79467	0.475365	0.214347
2	23	0.511898	2.53423	0.931305	1.93827	0.441405	0.209695
2	23.2299	0.486953	2.53934	0.902024	1.98139	0.421975	0.207241
2	23.2299	0.486953	2.53934	0.902024	1.98139	0.421975	0.207241
2	23.2299	0.486953	2.53934	0.902024	1.98139	0.421975	0.207241
2	23.9755	0.528461	2.47665	1.05029	1.99446	0.401354	0.208567
2	24	0.535666	2.48142	1.05372	2.00177	0.401249	0.210138
2	24.9121	0.773352	2.64239	1.16918	2.22471	0.380271	0.270526
2	25	0.797323	2.65248	1.17911	2.14984	0.369373	0.274573
2	25.086	0.820111	2.66213	1.18864	2.06212	0.358732	0.278521
2	25.086	0.820111	2.66213	1.18864	2.06212	0.358732	0.278521
2	25.086	0.820111	2.66213	1.18864	2.06212	0.358732	0.278521
2	25.086	0.820111	2.66213	1.18864	2.06212	0.358732	0.278521
2	25.086	0.820111	2.66213	1.18864	2.06212	0.358732	0.278521
2	25.086	0.820111	2.66213	1.18864	2.06212	0.358732	0.278521
2	25.4206	0.825664	2.90337	1.18864	1.6994	0.312168	0.343333
2	25.4206	0.825664	2.90337	1.18864	1.6994	0.312168	0.343333
2	25.697	0.996183	2.90337	1.18864	1.71276	0.334565	0.343333
2	26	1.04798	2.90339	1.18866	1.80867	0.334751	0.343335
2	26.1124	1.06695	2.9034	1.18866	1.83653	0.334821	0.343336
2	26.5748	1.48477	3.13078	1.36975	1.93212	0.334821	0.371555
2	26.5748	1.48477	3.13078	1.36975	1.93212	0.334821	0.371555
2	26.5748	1.48477	3.13078	1.36975	1.93212	0.334821	0.371555
2	27	1.48092	3.10452	1.36975	1.61564	0.375899	0.380304
2	27.0358	1.48014	3.10225	1.36975	1.58734	0.379337	0.381037
2	28	1.52767	3.03623	1.36976	1.25922	0.550015	0.400626
2	28.6354	1.54183	2.98708	1.36975	1.04563	0.669324	0.413322
2	28.6354	1.54183	2.98708	1.36975	1.04563	0.669324	0.413322
2	28.7827	1.54234	2.97494	1.36975	1.11601	0.669324	0.416241
2	28.7827	1.54234	2.97494	1.36975	1.11601	0.669324	0.416241
2	28.9293	1.56183	2.83612	1.26687	1.13972	0.502116	0.419497
2	28.9293	1.56183	2.83612	1.26687	1.13972	0.502116	0.419497
2	28.9293	1.56183	2.83612	1.26687	1.13972	0.502116	0.419497
2	28.9293	1.56183	2.83612	1.26687	1.13972	0.502116	0.419497
2	28.9293	1.56183	2.83612	1.26687	1.13972	0.502116	0.419497
2	29	1.54423	2.7972	1.24378	1.12704	0.48557	0.470298
2	29.792	1.3035	2.29664	0.979772	0.968292	0.287059	1.06707
2	30	1.31386	2.2783	0.990096	0.971136	0.292983	1.06861
2	30.7348	1.34	2.20192	1.00787	0.952653	0.311384	1.06783
2	30.7348	1.34	2.20192	1.00787	0.952653	0.311384	1.06783
2	30.7348	1.34	2.20192	1.00787	0.952653	0.311384	1.06783
2	30.7348	1.34	2.20192	1.00787	0.952653	0.311384	1.06783
2	30.7348	1.34	2.20192	1.00787	0.952653	0.311384	1.06783
2	30.7348	1.34	2.20192	1.00787	0.952653	0.311384	1.06783
2	30.7348	1.34	2.20192	1.00787	0.952653	0.311384	1.06783
2	30.7348	1.34	2.20192	1.00787	0.952653	0.311384	1.06783
2	31	1.42317	2.24611	0.98846	0.938257	0.236392	1.12443
2	31.0214	1.42966	2.24921	0.986879	0.93687	0.230569	1.12889
2	31.0214	1.42966	2.24921	0.986879	0.93687	0.230569	1.12889
2	31.0214	1.42966	2.24921	0.986879	0.93687	0.230569	1.12889
2	31.3212	1.46969	2.31476	0.98687	0.78482	0.200877	1.15375
2	31.7791	1.36391	2.18474	0.847839	0.740073	0.185091	1.03454
2	31.7791	1.36391	2.18474	0.847839	0.740073	0.185091	1.03454
2	32	1.35719	1.99856	0.820687	0.804602	0.17292	1.05432
2	32.3656	1.34249	1.55126	0.772933	0.905698	0.15247	1.08631
2	32.3656	1.34249	1.55126	0.772933	0.905698	0.15247	1.08631
2	32.3656	1.34249	1.55126	0.772933	0.905698	0.15247	1.08631
2	32.3656	1.34249	1.55126	0.772933	0.905698	0.15247	1.08631
2	32.3656	1.34249	1.55126	0.772933	0.905698	0.15247	1.08631
2	32.3656	1.34249	1.55126	0.772933	0.905698	0.15247	1.08631
2	32.3656	1.34249	1.55126	0.772933	0.905698	0.15247	1.08631
2	32.3656	1.34249	1.55126	0.772933	0.905698	0.15247	1.08631
2	32.3656	1.34249	1.55126	0.772933	0.905698	0.15247	1.08631
2	32.5123	1.3032	1.55126	0.772933	0.972609	0.15247	1.08631
2	32.5123	1.3032	1.55126	0.772933	0.972609	0.15247	1.08631
2	32.5123	1.3032	1.55126	0.772933	0.972609	0.15247	1.08631
2	32.5123	1.3032	1.55126	0.772933	0.972609	0.15247	1.08631
2	32.5123	1.3032	1.55126	0.772933	0.972609	0.15247	1.08631
2	32.5123	1.3032	1.55126	0.772933	0.972609	0.15247	1.08631
2	32.7612	1.34249	1.55126	0.772933	0.905698	0.15247	1.08631
2	32.7612	1.34249	1.55126	0.772933	0.905698	0.15247	1.08631
2	32.7612	1.34249	1.55126	0.772933	0.905698	0.15247	1.08631
2	33	1.34429	1.46962	0.694724	0.950854	0.145583	0.99856
2	33.2454	1.34248	1.36957	0.602993	0.994845	0.13804	0.891241
2	33.5387	1.32739	1.36955	0.602981	1.04195	0.103306	0.891227
2	33.5387	1.32739	1.36955	0.602981	1.04195	0.103306	0.891227
2	33.5387	1.32739	1.36955	0.602981	1.04195	0.103306	0.891227
2	33.5387	1.32739	1.36955	0.602981	1.04195	0.103306	0.891227
2	33.5387	1.32739	1.36955	0.602981	1.04195	0.103306	0.891227
2	33.5387	1.32739	1.36955	0.602981	1.04195	0.103306	0.891227
2	33.5387	1.32739	1.36955	0.602981	1.04195	0.103306	0.891227
2	33.5387	1.32739	1.36955	0.602981	1.04195	0.103306	0.891227
2	33.5387	1.32739	1.36955	0.602981	1.04195	0.103306	0.891227
2	33.5387	1.32739	1.36955	0.602981	1.04195	0.103306	0.891227
2	33.5387	1.32739	1.36955	0.602981	1.04195	0.103306	0.891227
2	33.5387	1.32739	1.36955	0.602981	1.04195	0.103306	0.891227
2	33.5387	1.32739	1.36955	0.602981	1.04195	0.103306	0.891227
2	33.5387	1.32739	1.36955	0.602981	1.04195	0.103306	0.891227
2	33.5387	1.32739	1.36955	0.602981	1.04195	0.103306	0.891227
2	33.5387	1.32739	1.36955	0.602981	1.04195	0.103306	0.891227
2	33.5387	1.32739	1.36955	0.602981	1.04195	0.103306	0.891227
2	33.5387	1.32739	1.36955	0.602981	1.04195	0.103306	0.891227
2	33.5387	1.32739	1.36955	0.602981	1.04195	0.103306	0.891227
2	33.5387	1.32739	1.36955	0.602981	1.04195	0.103306	0.891227
2	33.5387	1.32739	1.36955	0.602981	1.04195	0.103306	0.891227
2	33.5387	1.32739	1.36955	0.602981	1.04195	0.103306	0.891227
2	33.5387	1.32739	1.36955	0.602981	1.04195	0.103306	0.891227
2	33.5387	1.32739	1.36955	0.602981	1.04195	0.103306	0.891227
2	33.5387	1.32739	1.36955	0.602981	1.04195	0.103306	0.891227
2	33.5387	1.32739	1.36955	0.602981	1.04195	0.103306	0.891227
2	33.5387	1.32739	1.36955	0.602981	1.04195	0.103306	0.891227
2	33.5387	1.32739	1.36955	0.602981	1.04195	0.103306	0.891227
2	33.5387	1.32739	1.36955	0.602981	1.04195	0.103306	0.891227
2	33.5387	1.32739	1.36955	0.602981	1.04195	0.103306	0.891227
2	33.5387	1.32739	1.36955	0.602981	1.04195	0.103306	0.891227
2	33.5387	1.32739	1.36955	0.602981	1.04195	0.103306	0.891227
2	33.5387	1.32739	1.36955	0.602981	1.04195	0.103306	0.891227
2	33.5387	1.32739	1.36955	0.602981	1.04195	0.103306	0.891227
2	33.5387	1.32739	1.36955	0.602981	1.04195	0.103306	0.891227
2	33.5387	1.32739	1.36955	0.602981	1.04195	0.103306	0.891227
2	33.5387	1.32739	1.36955	0.602981	1.04195	0.103306	0.891227
2	33.5387	1.32739	1.36955	0.602981	1.04195	0.103306	0.891227
2	33.5387	1.32739	1.36955	0.602981	1.04195	0.103306	0.891227
2	33.5387	1.32739	1.36955	0.602981	1.04195	0.103306	0.891227
2	33.5387	1.32739	1.36955	0.602981	1.04195	0.103306	0.891227
2	33.5387	1.32739	1.36955	0.602981	1.04195	0.103306	0.891227
2	33.5387	1.32739	1.36955	0.602981	1.04195	0.103306	0.891227
2	33.5387	1.32739	1.36955	0.602981	1.04195	0.103306	0.891227
2	33.5387	1.32739	1.36955	0.602981	1.04195	0.103306	0.891227
2	33.5387	1.32739	1.36955	0.602981	1.04195	0.103306	0.891227
2	33.5387	1.32739	1.36955	0.602981	1.04195	0.103306	0.891227
2	33.5387	1.32739	1.36955	0.602981	1.04195	0.103306	0.891227
2	33.5387	1.32739	1.36955	0.602981	1.04195	0.103306	0.891227
2	33.5387	1.32739	1.36955	0.602981	1.04195	0.103306	0.891227
2	33.5387	1.32739	1.36955	0.602981	1.04195	0.103306	0.891227
2	33.5387	1.32739	1.36955	0.602981	1.04195	0.103306	0.891227
2	33.5387	1.32739	1.36955	0.602981	1.04195	0.103306	0.891227
2	33.5387	1.32739	1.36955	0.602981	1.04195	0.103306	0.891227
2	33.5387	1.32739	1.36955	0.602981	1.04195	0.103306	0.891227
2	33.5387	1.32739	1.36955	0.602981	1.04195	0.103306	0.891227
2	33.5387	1.32739	1.36955	0.602981	1.04195	0.103306	0.891227
2	33.5387	1.32739	1.36955	0.602981	1.04195	0.103306	0.891227
2	33.5387	1.32739	1.36955	0.602981	1.04195	0.103306	0.891227
2	33.5387	1.32739	1.36955	0.602981	1.04195	0.103306	0.891227
2	33.5387	1.32739	1.36955	0.602981	1.04195	0.103306	0.891227
2	33.5387	1.32739	1.36955	0.602981	1.04195	0.103306	0.891227
2	33.5387	1.32739	1.36955	0.602981	1.04195	0.103306	0.891227
2	33.5387	1.32739	1.36955	0.602981	1.04195	0.103306	0.891227
2	33.5387	1.32739	1.36955	0.602981	1.04195	0.103306	0.891227
2	33.5387	1.32739	1.36955	0.602981	1.04195	0.103306	0.891227
2	33.5387	1.32739	1.36955	0.602981	1.04195	0.103306	0.891227
2	33.5387	1.32739	1.36955	0.602981	1.04195	0.103306	0.891227
2	33.5387	1.32739	1.36955	0.602981	1.04195	0.103306	0.891227
2	33.5387	1.32739	1.36955	0.602981	1.04195	0.103306	0.891227
2	33.5387	1.32739	1.36955	0.602981	1.04195	0.103306	0.891227
2	33.5387	1.32739	1.36955	0.602981	1.04195	0.103306	0.891227
2	33.5387	1.32739	1.36955	0.602981	1.04195	0.103306	0.891227
2	33.5387	1.32739	1.36955	0.602981	1.04195	0.103306	0.891227
2	33.5387	1.32739	1.36955	0.602981	1.04195	0.103306	0.891227
2	33.5387	1.32739	1.36955	0.602981	1.04195	0.103306	0.891227
2	33.5387	1.32739	1.36955	0.602981	1.04195	0.103306	0.891227
2	33.5387	1.32739	1.36955	0.602981	1.04195	0.103306	0.891227
2	33.5387	1.32739	1.36955	0.602981	1.04195	0.103306	0.891227
2	33.5387	1.32739	1.36955	0.602981	1.04195	0.103306	0.891227
2	33.5387	1.32739	1.36955	0.602981	1.04195	0.103306	0.891227
2	33.5387	1.32739	1.36955	0.602981	1.04195	0.103306	0.891227
2	33.5387	1.32739	1.36955	0.602981	1.04195	0.103306	0.891227
2	33.5387	1.32739	1.36955	0.602981	1.04195	0.103306	0.891227
2	33.5387	1.32739	1.36955	0.602981	1.04195	0.103306	0.891227
2	33.5387	1.32739	1.36955	0.602981	1.04195	0.103306	0.891227
2	33.5387	1.32739	1.36955	0.602981	1.04195	0.103306	0.891227
2	33.5387	1.32739	1.36955	0.602981	1.04195	0.103306	0.891227
2	33.5387	1.32739	1.36955	0.602981	1.04195	0.103306	0.891227
2	33.5387	1.32739	1.36955	0.602981	1.04195	0.103306	0.891227
2	33.5387	1.32739	1.36955	0.602981	1.04195	0.103306	0.891227
2	33.5387	1.32739	1.36955	0.602981	1.04195	0.103306	0.891227
2	33.5387	1.32739	1.36955	0.602981	1.04195	0.103306	0.891227
2	33.5387	1.32739	1.36955	0.602981	1.04195	0.103306	0.891227
2	33.5387	1.32739	1.36955	0.602981	1.04195	0.103306	0.891227
2	33.5387	1.32739	1.36955	0.602981	1.04195	0.103306	0.891227
2	33.5387	1.32739	1.36955	0.602981	1.04195	0.103306	0.891227
2	33.5387	1.32739	1.36955	0.602981	1.04195	0.103306	0.891227
2	33.5387	1.32739	1.36955	0.602981	1.04195	0.103306	0.891227
2	33.5387	1.32739	1.36955	0.602981	1.04195	0.103306	0.891227
2	33.5387	1.32739	1.36955	0.602981	1.04195	0.103306	0.891227
2	33.5387	1.32739	1.36955	0.602981	1.04195	0.103306	0.891227
2	33.5387	1.32739	1.36955	0.602981	1.04195	0.103306	0.891227
2	33.5387	1.32739	1.36955	0.602981	1.04195	0.103306	0.891227
2	33.5387	1.32739	1.36955	0.602981	1.04195	0.103306	0.891227
2	33.5387	1.32739	1.36955	0.602981	1.04195	0.103306	0.891227
2	33.5387	1.32739	1.36955	0.602981	1.04195	0.103306	0.891227
2	33.5387	1.32739	1.36955	0.602981	1.04195	0.103306	0.891227
2	33.5387	1.32739	1.36955	0.602981	1.04195	0.103306	0.891227
2	33.5387	1.32739	1.36955	0.602981	1.04195	0.103306	0.891227
2	33.5387	1.32739	1.36955	0.602981	1.04195	0.103306	0.891227
2	33.5387	1.32739	1.36955	0.602981	1.04195	0.103306	0.891227
2	33.5387	1.32739	1.36955	0.602981	1.04195	0.103306	0.891227
2	33.5387	1.32739	1.36955	0.602981	1.04195	0.103306	0.891227
2	33.5387	1.32739	1.36955	0.602981	1.04195	0.103306	0.891227
2	33.5387	1.32739	1.36955	0.602981	1.04195	0.103306	0.891227
2	33.5387	1.32739	1.36955	0.602981	1.04195	0.103306	0.891227
2	33.5387	1.32739	1.36955	0.602981	1.04195	0.103306	0.891227
2	33.5387	1.32739	1.36955	0.602981	1.04195	0.103306	0.891227
2	33.5387	1.32739	1.36955	0.602981	1.04195	0.103306	0.891227
2	33.5387	1.32739	1.36955	0.602981	1.04195	0.103306	0.891227
2	33.5387	1.32739	1.36955	0.602981	1.04195	0.103306	0.891227
2	33.5387	1.32739	1.36955	0.602981	1.04195	0.103306	0.891227
2	33.5387	1.32739	1.36955	0.602981	1.04195	0.103306	0.891227
2	33.5387	1.32739	1.36955	0.602981	1.04195	0.103306	0.891227
2	33.5387	1.32739	1.36955	0.602981	1.04195	0.103306	0.891227
2	33.5387	1.32739	1.36955	0.602981	1.04195	0.103306	0.891227
2	33.5387	1.32739	1.36955	0.602981	1.04195	0.103306	0.891227
2	33.5387	1.32739	1.36955	0.602981	1.04195	0.103306	0.891227
2	33.5387	1.32739	1.36955	0.602981	1.04195	0.103306	0.891227
2	33.5387	1.32739	1.36955	0.602981	1.04195	0.103306	0.891227
2	33.5387	1.32739	1.36955	0.602981	1.04195	0.103306	0.891227
2	33.5387	1.32739	1.36955	0.602981	1.04195	0.103306	0.891227
2	33.5387	1.32739	1.36955	0.602981	1.04195	0.103306	0.891227
2	33.5387	1.32739	1.36955	0.602981	1.04195	0.103306	0.891227
2	33.5387	1.32739	1.36955	0.602981	1.04195	0.103306	0.891227
2	33.5387	1.32739	1.36955	0.602981	1.04195	0.103306	0.891227
2	33.5387	1.32739	1.36955	0.602981	1.04195	0.103306	0.891227
2	33.5387	1.32739	1.36955	0.602981	1.04195	0.103306	0.891227
2	33.5387	1.32739	1.36955	0.602981	1.04195	0.103306	0.891227
2	33.5387	1.32739	1.36955	0.602981	1.04195	0.103306	0.891227
2	33.5387	1.32739	1.36955	0.602981	1.04195	0.103306	0.891227
2	33.5387	1.32739	1.36955	0.602981	1.04195	0.103306	0.891227
2	33.5387	1.32739	1.36955	0.602981	1.04195	0.103306	0.891227
2	33.5387	1.32739	1.36955	0.602981	1.04195	0.103306	0.891227
2	33.5387	1.32739	1.36955	0.602981	1.04195	0.103306	0.891227
2	33.5387	1.32739	1.36955	0.602981	1.04195	0.103306	0.891227
2	33.5387	1.32739	1.36955	0.602981	1.04195	0.103306	0.891227
2	33.5387	1.32739	1.36955	0.602981	1.04195	0.103306	0.891227
2	33.5387	1.32739	1.36955	0.602981	1.04195	0.103306	0.891227
2	33.5387	1.32739	1.36955	0.602981	1.04195	0.103306	0.891227
2	33.5387	1.32739	1.36955	0.602981	1.04195	0.103306	0.891227
2	33.5387	1.32739	1.36955	0.602981	1.04195	0.103306	0.891227
2	33.5387	1.32739	1.36955	0.602981	1.04195	0.103306	0.891227
2	33.5387	1.32739	1.36955	0.602981	1.04195	0.103306	0.891227
2	33.5387	1.32739	1.36955	0.602981	1.04195	0.103306	0.891227
2	33.5387	1.32739	1.36955	0.602981	1.04195	0.103306	0.891227
2	33.5387	1.32739	1.36955	0.602981	1.04195	0.103306	0.891227
2	33.5387	1.32739	1.36955	0.602981	1.04195	0.103306	0.891227
2	33.5387	1.32739	1.36955	0.602981	1.04195	0.103306	0.891227
2	33.5387	1.32739	1.36955	0.602981	1.04195	0.103306	0.891227
2	33.5387	1.32739	1.36955	0.602981	1.04195	0.103306	0.891227
2	33.5387	1.32739	1.36955	0.602981	1.04195	0.103306	0.891227
2	33.5387	1.32739	1.36955	0.602981	1.04195	0.103306	0.891227
2	33.5387	1.32739	1.36955	0.602981	1.04195	0.103306	0.891227
2	33.5387	1.32739	1.36955	0.602981	1.04195	0.103306	0.891227
2	33.5387	1.32739	1.36955	0.602981	1.04195	0.103306	0.891227
2	33.5387	1.32739	1.36955	0.602981	1.04195	0.103306	0.891227
2	33.5387	1.32739	1.36955	0.602981	1.04195	0.103306	0.891227
2	33.6853	1.28227	1.36955	0.602981	0.972609	0.153201	0.891227
2	33.6853	1.28227	1.36955	0.602981	0.972609	0.153201	0.891227
2	33.6853	1.28227	1.36955	0.602981	0.972609	0.153201	0.891227
2	33.6853	1.28227	1.36955	0.602981	0.972609	0.153201	0.891227
2	33.6853	1.28227	1.36955	0.602981	0.972609	0.153201	0.891227
2	33.6853	1.28227	1.36955	0.602981	0.972609	0.153201	0.891227
2	33.6853	1.28227	1.36955	0.602981	0.972609	0.153201	0.891227
2	33.6853	1.28227	1.36955	0.602981	0.972609	0.153201	0.891227
2	33.6853	1.28227	1.36955	0.602981	0.972609	0.153201	0.891227
2	33.6853	1.28227	1.36955	0.602981	0.972609	0.153201	0.891227
2	33.6853	1.28227	1.36955	0.602981	0.972609	0.153201	0.891227
2	33.6853	1.28227	1.36955	0.602981	0.972609	0.153201	0.891227
2	33.6853	1.28227	1.36955	0.602981	0.972609	0.153201	0.891227
2	33.6853	1.28227	1.36955	0.602981	0.972609	0.153201	0.891227
2	33.6853	1.28227	1.36955	0.602981	0.972609	0.153201	0.891227
2	33.6853	1.28227	1.36955	0.602981	0.972609	0.153201	0.891227
2	33.6853	1.28227	1.36955	0.602981	0.972609	0.153201	0.891227
2	33.6853	1.28227	1.36955	0.602981	0.972609	0.153201	0.891227
2	33.6853	1.28227	1.36955	0.602981	0.972609	0.153201	0.891227
2	33.6853	1.28227	1.36955	0.602981	0.972609	0.153201	0.891227
2	33.6853	1.28227	1.36955	0.602981	0.972609	0.153201	0.891227
2	33.6853	1.28227	1.36955	0.602981	0.972609	0.153201	0.891227
2	33.6853	1.28227	1.36955	0.602981	0.972609	0.153201	0.891227
2	33.6853	1.28227	1.36955	0.602981	0.972609	0.153201	0.891227
2	33.6853	1.28227	1.36955	0.602981	0.972609	0.153201	0.891227
2	33.6853	1.28227	1.36955	0.602981	0.972609	0.153201	0.891227
2	33.6853	1.28227	1.36955	0.602981	0.972609	0.153201	0.891227
2	33.6853	1.28227	1.36955	0.602981	0.972609	0.153201	0.891227
2	33.6853	1.28227	1.36955	0.602981	0.972609	0.153201	0.891227
2	33.6853	1.28227	1.36955	0.602981	0.972609	0.153201	0.891227
2	33.6853	1.28227	1.36955	0.602981	0.972609	0.153201	0.891227
2	33.6853	1.28227	1.36955	0.602981	0.972609	0.153201	0.891227
2	33.6853	1.28227	1.36955	0.602981	0.972609	0.153201	0.891227
2	33.6853	1.28227	1.36955	0.602981	0.972609	0.153201	0.891227
2	33.6853	1.28227	1.36955	0.602981	0.972609	0.153201	0.891227
2	33.6853	1.28227	1.36955	0.602981	0.972609	0.153201	0.891227
2	33.6853	1.28227	1.36955	0.602981	0.972609	0.153201	0.891227
2	33.6853	1.28227	1.36955	0.602981	0.972609	0.153201	0.891227
2	33.6853	1.28227	1.36955	0.602981	0.972609	0.153201	0.891227
2	33.6853	1.28227	1.36955	0.602981	0.972609	0.153201	0.891227
2	33.6853	1.28227	1.36955	0.602981	0.972609	0.153201	0.891227
2	33.6853	1.28227	1.36955	0.602981	0.972609	0.153201	0.891227
2	33.6853	1.28227	1.36955	0.602981	0.972609	0.153201	0.891227
2	33.6853	1.28227	1.36955	0.602981	0.972609	0.153201	0.891227
2	33.6853	1.28227	1.36955	0.602981	0.972609	0.153201	0.891227
2	33.6853	1.28227	1.36955	0.602981	0.972609	0.153201	0.891227
2	33.6853	1.28227	1.36955	0.602981	0.972609	0.153201	0.891227
2	33.6853	1.28227	1.36955	0.602981	0.972609	0.153201	0.891227
2	33.6853	1.28227	1.36955	0.602981	0.972609	0.153201	0.891227
2	33.6853	1.28227	1.36955	0.602981	0.972609	0.153201	0.891227
2	33.6853	1.28227	1.36955	0.602981	0.972609	0.153201	0.891227
2	33.6853	1.28227	1.36955	0.602981	0.972609	0.153201	0.891227
2	33.6853	1.28227	1.36955	0.602981	0.972609	0.153201	0.891227
2	33.6853	1.28227	1.36955	0.602981	0.972609	0.153201	0.891227
2	33.6853	1.28227	1.36955	0.602981	0.972609	0.153201	0.891227
2	33.6853	1.28227	1.36955	0.602981	0.972609	0.153201	0.891227
2	33.6853	1.28227	1.36955	0.602981	0.972609	0.153201	0.891227
2	33.6853	1.28227	1.36955	0.602981	0.972609	0.153201	0.891227
2	33.6853	1.28227	1.36955	0.602981	0.972609	0.153201	0.891227
2	33.6853	1.28227	1.36955	0.602981	0.972609	0.153201	0.891227
2	33.6853	1.28227	1.36955	0.602981	0.972609	0.153201	0.891227
2	33.6853	1.28227	1.36955	0.602981	0.972609	0.153201	0.891227
2	33.6853	1.28227	1.36955	0.602981	0.972609	0.153201	0.891227
2	33.6853	1.28227	1.36955	0.602981	0.972609	0.153201	0.891227
2	33.6853	1.28227	1.36955	0.602981	0.972609	0.153201	0.891227
2	33.6853	1.28227	1.36955	0.602981	0.972609	0.153201	0.891227
2	33.6853	1.28227	1.36955	0.602981	0.972609	0.153201	0.891227
2	33.6853	1.28227	1.36955	0.602981	0.972609	0.153201	0.891227
2	33.6853	1.28227	1.36955	0.602981	0.972609	0.153201	0.891227
2	33.6853	1.28227	1.36955	0.602981	0.972609	0.153201	0.891227
2	33.6853	1.28227	1.36955	0.602981	0.972609	0.153201	0.891227
2	33.6853	1.28227	1.36955	0.602981	0.972609	0.153201	0.891227
2	33.6853	1.28227	1.36955	0.602981	0.972609	0.153201	0.891227
2	33.6853	1.28227	1.36955	0.602981	0.972609	0.153201	0.891227
2	33.6853	1.28227	1.36955	0.602981	0.972609	0.153201	0.891227
2	33.6853	1.28227	1.36955	0.602981	0.972609	0.153201	0.891227
2	33.6853	1.28227	1.36955	0.602981	0.972609	0.153201	0.891227
2	33.6853	1.28227	1.36955	0.602981	0.972609	0.153201	0.891227
2	33.6853	1.28227	1.36955	0.602981	0.972609	0.153201	0.891227
2	33.6853	1.28227	1.36955	0.602981	0.972609	0.153201	0.891227
2	33.6853	1.28227	1.36955	0.602981	0.972609	0.153201	0.891227
2	33.6853	1.28227	1.36955	0.602981	0.972609	0.153201	0.891227
2	33.6853	1.28227	1.36955	0.602981	0.972609	0.153201	0.891227
2	33.6853	1.28227	1.36955	0.602981	0.972609	0.153201	0.891227
2	33.6853	1.28227	1.36955	0.602981	0.972609	0.153201	0.891227
2	33.6853	1.28227	1.36955	0.602981	0.972609	0.153201	0.891227
2	33.6853	1.28227	1.36955	0.602981	0.972609	0.153201	0.891227
2	33.6853	1.28227	1.36955	0.602981	0.972609	0.153201	0.891227
2	33.6853	1.28227	1.36955	0.602981	0.972609	0.153201	0.891227
2	33.6853	1.28227	1.36955	0.602981	0.972609	0.153201	0.891227
2	33.6853	1.28227	1.36955	0.602981	0.972609	0.153201	0.891227
2	33.6853	1.28227	1.36955	0.602981	0.972609	0.153201	0.891227
2	33.6853	1.28227	1.36955	0.602981	0.972609	0.153201	0.891227
2	33.6853	1.28227	1.36955	0.602981	0.972609	0.153201	0.891227
2	33.6853	1.28227	1.36955	0.602981	0.972609	0.153201	0.891227
2	33.6853	1.28227	1.36955	0.602981	0.972609	0.153201	0.891227
2	33.6853	1.28227	1.36955	0.602981	0.972609	0.153201	0.891227
2	33.6853	1.28227	1.36955	0.602981	0.972609	0.153201	0.891227
2	33.6853	1.28227	1.36955	0.602981	0.972609	0.153201	0.891227
2	33.6853	1.28227	1.36955	0.602981	0.972609	0.153201	0.891227
2	33.6853	1.28227	1.36955	0.602981	0.972609	0.153201	0.891227
2	33.6853	1.28227	1.36955	0.602981	0.972609	0.153201	0.891227
2	33.6853	1.28227	1.36955	0.602981	0.972609	0.153201	0.891227
2	33.6853	1.28227	1.36955	0.602981	0.972609	0.153201	0.891227
2	33.6853	1.28227	1.36955	0.602981	0.972609	0.153201	0.891227
2	33.6853	1.28227	1.36955	0.602981	0.972609	0.153201	0.891227
2	33.6853	1.28227	1.36955	0.602981	0.972609	0.153201	0.891227
2	33.6853	1.28227	1.36955	0.602981	0.972609	0.153201	0.891227
2	33.6853	1.28227	1.36955	0.602981	0.972609	0.153201	0.891227
2	33.6853	1.28227	1.36955	0.602981	0.972609	0.153201	0.891227
2	33.6853	1.28227	1.36955	0.602981	0.972609	0.153201	0.891227
2	33.6853	1.28227	1.36955	0.602981	0.972609	0.153201	0.891227
2	33.6853	1.28227	1.36955	0.602981	0.972609	0.153201	0.891227
2	33.6853	1.28227	1.36955	0.602981	0.972609	0.153201	0.891227
2	33.6853	1.28227	1.36955	0.602981	0.972609	0.153201	0.891227
2	33.6853	1.28227	1.36955	0.602981	0.972609	0.153201	0.891227
2	33.6853	1.28227	1.36955	0.602981	0.972609	0.153201	0.891227
2	33.6853	1.28227	1.36955	0.602981	0.972609	0.153201	0.891227
2	33.6853	1.28227	1.36955	0.602981	0.972609	0.153201	0.891227
2	33.9786	1.36701	1.87083	0.708619	0.97261	0.0970255	1.28869
2	33.9786	1.36701	1.87083	0.708619	0.97261	0.0970255	1.28869
2	34	1.36141	1.88514	0.70862	0.969452	0.0970251	1.24305
2	34.1252	1.32739	1.96153	0.708624	0.950648	0.0970229	0.83765
2	34.1252	1.32739	1.96153	0.708624	0.950648	0.0970229	0.83765
2	34.1252	1.32739	1.96153	0.708624	0.950648	0.0970229	0.83765
2	34.1252	1.32739	1.96153	0.708624	0.950648	0.0970229	0.83765
2	34.1252	1.32739	1.96153	0.708624	0.950648	0.0970229	0.83765
2	34.1252	1.32739	1.96153	0.708624	0.950648	0.0970229	0.83765
2	34.1252	1.32739	1.96153	0.708624	0.950648	0.0970229	0.83765
2	34.1252	1.32739	1.96153	0.708624	0.950648	0.0970229	0.83765
2	34.1252	1.32739	1.96153	0.708624	0.950648	0.0970229	0.83765
2	34.1252	1.32739	1.96153	0.708624	0.950648	0.0970229	0.83765
2	34.1252	1.32739	1.96153	0.708624	0.950648	0.0970229	0.83765
2	34.1252	1.32739	1.96153	0.708624	0.950648	0.0970229	0.83765
2	34.1252	1.32739	1.96153	0.708624	0.950648	0.0970229	0.83765
2	34.1252	1.32739	1.96153	0.708624	0.950648	0.0970229	0.83765
2	34.1252	1.32739	1.96153	0.708624	0.950648	0.0970229	0.83765
2	34.1252	1.32739	1.96153	0.708624	0.950648	0.0970229	0.83765
2	34.1252	1.32739	1.96153	0.708624	0.950648	0.0970229	0.83765
2	34.1252	1.32739	1.96153	0.708624	0.950648	0.0970229	0.83765
2	34.1252	1.32739	1.96153	0.708624	0.950648	0.0970229	0.83765
2	34.1252	1.32739	1.96153	0.708624	0.950648	0.0970229	0.83765
2	34.1252	1.32739	1.96153	0.708624	0.950648	0.0970229	0.83765
2	34.1252	1.32739	1.96153	0.708624	0.950648	0.0970229	0.83765
2	34.1252	1.32739	1.96153	0.708624	0.950648	0.0970229	0.83765
2	34.1252	1.32739	1.96153	0.708624	0.950648	0.0970229	0.83765
2	34.1252	1.32739	1.96153	0.708624	0.950648	0.0970229	0.83765
2	34.1252	1.32739	1.96153	0.708624	0.950648	0.0970229	0.83765
2	34.1252	1.32739	1.96153	0.708624	0.950648	0.0970229	0.83765
2	34.1252	1.32739	1.96153	0.708624	0.950648	0.0970229	0.83765
2	34.1252	1.32739	1.96153	0.708624	0.950648	0.0970229	0.83765
2	34.1252	1.32739	1.96153	0.708624	0.950648	0.0970229	0.83765
2	34.1252	1.32739	1.96153	0.708624	0.950648	0.0970229	0.83765
2	34.1252	1.32739	1.96153	0.708624	0.950648	0.0970229	0.83765
2	34.1252	1.32739	1.96153	0.708624	0.950648	0.0970229	0.83765
2	34.1252	1.32739	1.96153	0.708624	0.950648	0.0970229	0.83765
2	34.4267	1.3855	1.96153	0.708624	0.994841	0.110435	0.83765
2	34.4267	1.3855	1.96153	0.708624	0.994841	0.110435	0.83765
2	34.4267	1.3855	1.96153	0.708624	0.994841	0.110435	0.83765
2	34.4267	1.3855	1.96153	0.708624	0.994841	0.110435	0.83765
2	34.4267	1.3855	1.96153	0.708624	0.994841	0.110435	0.83765
2	34.4267	1.3855	1.96153	0.708624	0.994841	0.110435	0.83765
2	34.4267	1.3855	1.96153	0.708624	0.994841	0.110435	0.83765
2	34.4267	1.3855	1.96153	0.708624	0.994841	0.110435	0.83765
2	34.4267	1.3855	1.96153	0.708624	0.994841	0.110435	0.83765
2	34.4267	1.3855	1.96153	0.708624	0.994841	0.110435	0.83765
2	34.4267	1.3855	1.96153	0.708624	0.994841	0.110435	0.83765
2	34.4267	1.3855	1.96153	0.708624	0.994841	0.110435	0.83765
2	34.4267	1.3855	1.96153	0.708624	0.994841	0.110435	0.83765
2	34.4267	1.3855	1.96153	0.708624	0.994841	0.110435	0.83765
2	34.4267	1.3855	1.96153	0.708624	0.994841	0.110435	0.83765
2	34.4267	1.3855	1.96153	0.708624	0.994841	0.110435	0.83765
2	34.4267	1.3855	1.96153	0.708624	0.994841	0.110435	0.83765
2	34.4267	1.3855	1.96153	0.708624	0.994841	0.110435	0.83765
2	34.4267	1.3855	1.96153	0.708624	0.994841	0.110435	0.83765
2	34.4267	1.3855	1.96153	0.708624	0.994841	0.110435	0.83765
2	34.4267	1.3855	1.96153	0.708624	0.994841	0.110435	0.83765
2	34.4267	1.3855	1.96153	0.708624	0.994841	0.110435	0.83765
2	34.4267	1.3855	1.96153	0.708624	0.994841	0.110435	0.83765
2	34.4267	1.3855	1.96153	0.708624	0.994841	0.110435	0.83765
2	34.4267	1.3855	1.96153	0.708624	0.994841	0.110435	0.83765
2	34.4267	1.3855	1.96153	0.708624	0.994841	0.110435	0.83765
2	34.4267	1.3855	1.96153	0.708624	0.994841	0.110435	0.83765
2	34.4267	1.3855	1.96153	0.708624	0.994841	0.110435	0.83765
2	34.4267	1.3855	1.96153	0.708624	0.994841	0.110435	0.83765
2	34.4267	1.3855	1.96153	0.708624	0.994841	0.110435	0.83765
2	34.4267	1.3855	1.96153	0.708624	0.994841	0.110435	0.83765
2	34.4267	1.3855	1.96153	0.708624	0.994841	0.110435	0.83765
2	34.4267	1.3855	1.96153	0.708624	0.994841	0.110435	0.83765
2	34.4267	1.3855	1.96153	0.708624	0.994841	0.110435	0.83765
2	34.4267	1.3855	1.96153	0.708624	0.994841	0.110435	0.83765
2	34.4267	1.3855	1.96153	0.708624	0.994841	0.110435	0.83765
2	34.7117	1.46719	1.81165	0.740989	1.04013	0.213904	0.774842
2	35	1.46726	1.84188	0.747716	1.13402	0.204498	0.866066
2	35.005	1.4672	1.84238	0.747833	1.13557	0.204336	0.867519
2	35.005	1.4672	1.84238	0.747833	1.13557	0.204336	0.867519
2	35.005	1.4672	1.84238	0.747833	1.13557	0.204336	0.867519
2	35.005	1.4672	1.84238	0.747833	1.13557	0.204336	0.867519
2	35.005	1.4672	1.84238	0.747833	1.13557	0.204336	0.867519
2	35.005	1.4672	1.84238	0.747833	1.13557	0.204336	0.867519
2	35.005	1.4672	1.84238	0.747833	1.13557	0.204336	0.867519
2	35.1516	1.42604	1.82989	0.704604	1.2104	0.204336	0.890873
2	35.1516	1.42604	1.82989	0.704604	1.2104	0.204336	0.890873
2	35.1516	1.42604	1.82989	0.704604	1.2104	0.204336	0.890873
2	35.1516	1.42604	1.82989	0.704604	1.2104	0.204336	0.890873
2	35.3816	1.3855	1.82989	0.704604	1.28767	0.261302	0.890873
2	35.3816	1.3855	1.82989	0.704604	1.28767	0.261302	0.890873
2	35.3816	1.3855	1.82989	0.704604	1.28767	0.261302	0.890873
2	35.3816	1.3855	1.82989	0.704604	1.28767	0.261302	0.890873
2	35.5915	1.3855	1.82989	0.704604	1.18582	0.261302	0.890873
2	35.5915	1.3855	1.82989	0.704604	1.18582	0.261302	0.890873
2	35.5915	1.3855	1.82989	0.704604	1.18582	0.261302	0.890873
2	35.5915	1.3855	1.82989	0.704604	1.18582	0.261302	0.890873
2	35.5915	1.3855	1.82989	0.704604	1.18582	0.261302	0.890873
2	35.5915	1.3855	1.82989	0.704604	1.18582	0.261302	0.890873
2	35.7381	1.42604	1.82989	0.704604	1.11175	0.304138	0.890873
2	35.7381	1.42604	1.82989	0.704604	1.11175	0.304138	0.890873
2	35.7381	1.42604	1.82989	0.704604	1.11175	0.304138	0.890873
2	35.7381	1.42604	1.82989	0.704604	1.11175	0.304138	0.890873
2	35.7381	1.42604	1.82989	0.704604	1.11175	0.304138	0.890873
2	35.8939	1.3152	1.82989	0.704604	1.04012	0.304138	0.890873
2	35.8939	1.3152	1.82989	0.704604	1.04012	0.304138	0.890873
2	35.8939	1.3152	1.82989	0.704604	1.04012	0.304138	0.890873
2	35.8939	1.3152	1.82989	0.704604	1.04012	0.304138	0.890873
2	35.8939	1.3152	1.82989	0.704604	1.04012	0.304138	0.890873
2	35.8939	1.3152	1.82989	0.704604	1.04012	0.304138	0.890873
2	35.8939	1.3152	1.82989	0.704604	1.04012	0.304138	0.890873
2	35.8939	1.3152	1.82989	0.704604	1.04012	0.304138	0.890873
2	35.8939	1.3152	1.82989	0.704604	1.04012	0.304138	0.890873
2	35.8939	1.3152	1.82989	0.704604	1.04012	0.304138	0.890873
2	35.8939	1.3152	1.82989	0.704604	1.04012	0.304138	0.890873
2	35.8939	1.3152	1.82989	0.704604	1.04012	0.304138	0.890873
2	35.8939	1.3152	1.82989	0.704604	1.04012	0.304138	0.890873
2	35.8939	1.3152	1.82989	0.704604	1.04012	0.304138	0.890873
2	35.8939	1.3152	1.82989	0.704604	1.04012	0.304138	0.890873
2	36	1.33306	1.86374	0.721175	1.03269	0.304138	0.901136
2	36.3316	1.38405	1.95679	0.770361	1.00453	0.304137	0.932115
2	36.7645	1.51213	2.11318	0.918366	1.04011	0.292705	1.12194
2	37	1.41311	2.01094	0.877918	1.03809	0.289111	1.0633
2	37.9378	1.00457	1.46418	0.65401	0.994841	0.271057	0.751946
2	37.9378	1.00457	1.46418	0.65401	0.994841	0.271057	0.751946
2	37.9378	1.00457	1.46418	0.65401	0.994841	0.271057	0.751946
2	38	1.00857	1.46418	0.65401	0.987595	0.271113	0.751947
2	38.4886	1.03907	1.46418	0.65401	0.927165	0.271569	0.751946
2	38.4886	1.03907	1.46418	0.65401	0.927165	0.271569	0.751946
2	38.4886	1.03907	1.46418	0.65401	0.927165	0.271569	0.751946
2	38.4886	1.03907	1.46418	0.65401	0.927165	0.271569	0.751946
2	38.4886	1.03907	1.46418	0.65401	0.927165	0.271569	0.751946
2	38.4886	1.03907	1.46418	0.65401	0.927165	0.271569	0.751946
2	38.4886	1.03907	1.46418	0.65401	0.927165	0.271569	0.751946
2	38.4886	1.03907	1.46418	0.65401	0.927165	0.271569	0.751946
2	38.4886	1.03907	1.46418	0.65401	0.927165	0.271569	0.751946
2	38.4886	1.03907	1.46418	0.65401	0.927165	0.271569	0.751946
2	38.4886	1.03907	1.46418	0.65401	0.927165	0.271569	0.751946
2	38.4886	1.03907	1.46418	0.65401	0.927165	0.271569	0.751946
2	38.4886	1.03907	1.46418	0.65401	0.927165	0.271569	0.751946
2	38.4886	1.03907	1.46418	0.65401	0.927165	0.271569	0.751946
2	38.6709	1.16324	1.48985	0.722789	0.758071	0.242399	0.677252
2	38.6709	1.16324	1.48985	0.722789	0.758071	0.242399	0.677252
2	38.6709	1.16324	1.48985	0.722789	0.758071	0.242399	0.677252
2	38.6709	1.16324	1.48985	0.722789	0.758071	0.242399	0.677252
2	38.6709	1.16324	1.48985	0.722789	0.758071	0.242399	0.677252
2	38.6709	1.16324	1.48985	0.722789	0.758071	0.242399	0.677252
2	38.6709	1.16324	1.48985	0.722789	0.758071	0.242399	0.677252
2	38.6709	1.16324	1.48985	0.722789	0.758071	0.242399	0.677252
2	38.8176	1.12663	1.40129	0.713263	0.819257	0.242399	0.600095
2	39	1.12907	1.44561	0.792257	0.837509	0.242399	0.54029
2	39.2468	1.12859	1.48853	0.891563	0.855456	0.242399	0.460031
2	39.2468	1.12859	1.48853	0.891563	0.855456	0.242399	0.460031
2	39.2468	1.12859	1.48853	0.891563	0.855456	0.242399	0.460031
2	39.2468	1.12859	1.48853	0.891563	0.855456	0.242399	0.460031
2	39.4041	1.17495	1.73045	1.12795	0.902802	0.139596	0.467485
2	39.4041	1.17495	1.73045	1.12795	0.902802	0.139596	0.467485
2	39.4041	1.17495	1.73045	1.12795	0.902802	0.139596	0.467485
2	39.4041	1.17495	1.73045	1.12795	0.902802	0.139596	0.467485
2	39.4041	1.17495	1.73045	1.12795	0.902802	0.139596	0.467485
2	39.4041	1.17495	1.73045	1.12795	0.902802	0.139596	0.467485
2	39.4041	1.17495	1.73045	1.12795	0.902802	0.139596	0.467485
2	39.4041	1.17495	1.73045	1.12795	0.902802	0.139596	0.467485
2	39.4041	1.17495	1.73045	1.12795	0.902802	0.139596	0.467485
2	39.4041	1.17495	1.73045	1.12795	0.902802	0.139596	0.467485
2	39.4041	1.17495	1.73045	1.12795	0.902802	0.139596	0.467485
2	39.4041	1.17495	1.73045	1.12795	0.902802	0.139596	0.467485
2	39.4041	1.17495	1.73045	1.12795	0.902802	0.139596	0.467485
2	39.4041	1.17495	1.73045	1.12795	0.902802	0.139596	0.467485
2	39.4041	1.17495	1.73045	1.12795	0.902802	0.139596	0.467485
2	39.4041	1.17495	1.73045	1.12795	0.902802	0.139596	0.467485
2	39.4041	1.17495	1.73045	1.12795	0.902802	0.139596	0.467485
2	39.6973	1.36138	1.91606	1.40698	0.991826	0.0550486	0.584977
2	39.6973	1.36138	1.91606	1.40698	0.991826	0.0550486	0.584977
2	40	1.32469	1.91606	1.40698	1.03841	0.0376652	0.584977
2	40.0013	1.32453	1.91606	1.40698	1.03858	0.0375937	0.584977
2	40.0013	1.32453	1.91606	1.40698	1.03858	0.0375937	0.584977
2	40.0013	1.32453	1.91606	1.40698	1.03858	0.0375937	0.584977
2	40.0013	1.32453	1.91606	1.40698	1.03858	0.0375937	0.584977
2	40.3508	1.25694	1.86541	1.35759	1.10439	0.0493799	0.553742
2	40.3508	1.25694	1.86541	1.35759	1.10439	0.0493799	0.553742
2	41	1.19663	1.7305	1.24252	0.988263	0.0698174	0.476483
2	41.2451	1.17277	1.67258	1.19321	0.934541	0.0780046	0.446528
2	41.2451	1.17277	1.67258	1.19321	0.934541	0.0780046	0.446528
2	41.2451	1.17277	1.67258	1.19321	0.934541	0.0780046	0.446528
2	41.2451	1.17277	1.67258	1.19321	0.934541	0.0780046	0.446528
2	41.584	1.17416	1.6359	1.27593	0.866184	0.0222641	0.435241
2	41.584	1.17416	1.6359	1.27593	0.866184	0.0222641	0.435241
2	41.584	1.17416	1.6359	1.27593	0.866184	0.0222641	0.435241
2	41.584	1.17416	1.6359	1.27593	0.866184	0.0222641	0.435241
2	42	1.18096	1.64087	1.28991	0.909309	0.0124462	0.405323
2	43	1.19264	1.59749	1.25434	0.984503	0.000371908	0.334053
2	43.2525	1.19454	1.57478	1.22959	0.99644	1.56281e-05	0.316401
2	43.2525	1.19454	1.57478	1.22959	0.99644	1.56281e-05	0.316401
2	43.2525	1.19454	1.57478	1.22959	0.99644	1.56281e-05	0.316401
2	43.2525	1.19454	1.57478	1.22959	0.99644	1.56281e-05	0.316401
2	43.2525	1.19454	1.57478	1.22959	0.99644	1.56281e-05	0.316401
2	43.2525	1.19454	1.57478	1.22959	0.99644	1.56281e-05	0.316401
2	43.6469	1.04414	1.31884	0.955992	1.17922	0.000154994	0.261091
2	43.6469	1.04414	1.31884	0.955992	1.17922	0.000154994	0.261091
2	43.6469	1.04414	1.31884	0.955992	1.17922	0.000154994	0.261091
2	44	1.10669	1.25807	0.899761	1.24632	8.47207e-05	0.25392
2	44.2979	1.15813	1.20382	0.848776	1.29599	4.18172e-05	0.247876
2	44.2979	1.15813	1.20382	0.848776	1.29599	4.18172e-05	0.247876
2	44.4705	1.17714	1.12919	0.84678	1.43512	4.18172e-05	0.217952
2	44.4705	1.17714	1.12919	0.84678	1.43512	4.18172e-05	0.217952
2	44.4705	1.17714	1.12919	0.84678	1.43512	4.18172e-05	0.217952
2	44.9232	1.03372	1.03073	0.744557	1.52581	0.000178726	0.185432
2	44.9232	1.03372	1.03073	0.744557	1.52581	0.000178726	0.185432
2	44.9232	1.03372	1.03073	0.744557	1.52581	0.000178726	0.185432
2	45	1.02066	0.939997	0.660859	1.51525	0.000178726	0.175395
2	45.1035	1.00238	0.788457	0.527405	1.50056	0.000178726	0.161951
2	45.1035	1.00238	0.788457	0.527405	1.50056	0.000178726	0.161951
2	45.1035	1.00238	0.788457	0.527405	1.50056	0.000178726	0.161951
2	45.1035	1.00238	0.788457	0.527405	1.50056	0.000178726	0.161951
2	45.1035	1.00238	0.788457	0.527405	1.50056	0.000178726	0.161951
2	45.1035	1.00238	0.788457	0.527405	1.50056	0.000178726	0.161951
2	45.1035	1.00238	0.788457	0.527405	1.50056	0.000178726	0.161951
2	45.1035	1.00238	0.788457	0.527405	1.50056	0.000178726	0.161951
2	45.1035	1.00238	0.788457	0.527405	1.50056	0.000178726	0.161951
2	45.1035	1.00238	0.788457	0.527405	1.50056	0.000178726	0.161951
2	45.1035	1.00238	0.788457	0.527405	1.50056	0.000178726	0.161951
2	45.1035	1.00238	0.788457	0.527405	1.50056	0.000178726	0.161951
2	45.1035	1.00238	0.788457	0.527405	1.50056	0.000178726	0.161951
2	45.1035	1.00238	0.788457	0.527405	1.50056	0.000178726	0.161951
2	45.1035	1.00238	0.788457	0.527405	1.50056	0.000178726	0.161951
2	45.1035	1.00238	0.788457	0.527405	1.50056	0.000178726	0.161951
2	45.1035	1.00238	0.788457	0.527405	1.50056	0.000178726	0.161951
2	45.1035	1.00238	0.788457	0.527405	1.50056	0.000178726	0.161951
2	45.1035	1.00238	0.788457	0.527405	1.50056	0.000178726	0.161951
2	45.1035	1.00238	0.788457	0.527405	1.50056	0.000178726	0.161951
2	45.1035	1.00238	0.788457	0.527405	1.50056	0.000178726	0.161951
2	45.1035	1.00238	0.788457	0.527405	1.50056	0.000178726	0.161951
2	45.1035	1.00238	0.788457	0.527405	1.50056	0.000178726	0.161951
2	45.1035	1.00238	0.788457	0.527405	1.50056	0.000178726	0.161951
2	45.1035	1.00238	0.788457	0.527405	1.50056	0.000178726	0.161951
2	45.1035	1.00238	0.788457	0.527405	1.50056	0.000178726	0.161951
2	45.1035	1.00238	0.788457	0.527405	1.50056	0.000178726	0.161951
2	45.1035	1.00238	0.788457	0.527405	1.50056	0.000178726	0.161951
2	45.1035	1.00238	0.788457	0.527405	1.50056	0.000178726	0.161951
2	45.1035	1.00238	0.788457	0.527405	1.50056	0.000178726	0.161951
2	45.1035	1.00238	0.788457	0.527405	1.50056	0.000178726	0.161951
2	45.1035	1.00238	0.788457	0.527405	1.50056	0.000178726	0.161951
2	45.1035	1.00238	0.788457	0.527405	1.50056	0.000178726	0.161951
2	45.1035	1.00238	0.788457	0.527405	1.50056	0.000178726	0.161951
2	45.1035	1.00238	0.788457	0.527405	1.50056	0.000178726	0.161951
2	45.5106	0.986557	0.788457	0.527405	1.47295	0.00028526	0.161951
2	45.5106	0.986557	0.788457	0.527405	1.47295	0.00028526	0.161951
2	45.5106	0.986557	0.788457	0.527405	1.47295	0.00028526	0.161951
2	45.6572	1.02087	0.903265	0.599576	1.3903	0.00028526	0.182416
2	45.6572	1.02087	0.903265	0.599576	1.3903	0.00028526	0.182416
2	45.6572	1.02087	0.903265	0.599576	1.3903	0.00028526	0.182416
2	46	1.24802	1.03095	0.599574	1.49147	0.00177183	0.234378
2	46.099	1.3028	1.06292	0.599573	1.51283	0.00243489	0.249348
2	47	1.2077	0.989387	0.537391	1.43768	0.0141508	0.24305
2	47.8897	1.06968	0.905869	0.470397	1.33616	0.0344261	0.236826
2	47.8897	1.06968	0.905869	0.470397	1.33616	0.0344261	0.236826
2	47.8897	1.06968	0.905869	0.470397	1.33616	0.0344261	0.236826
2	48	1.09617	0.903574	0.459523	1.35922	0.0355674	0.241309
2	49	1.30921	0.874422	0.359927	1.53087	0.0459063	0.282706
2	49.2975	1.36265	0.862948	0.330507	1.56672	0.0488596	0.295205
2	49.636	1.48812	0.885903	0.330772	1.71352	0.0214284	0.304857
2	49.636	1.48812	0.885903	0.330772	1.71352	0.0214284	0.304857
2	49.9602	1.35849	0.898507	0.251454	1.7339	0.00946679	0.310461
2	49.9602	1.35849	0.898507	0.251454	1.7339	0.00946679	0.310461
2	49.9602	1.35849	0.898507	0.251454	1.7339	0.00946679	0.310461
2	49.9602	1.35849	0.898507	0.251454	1.7339	0.00946679	0.310461
2	49.9602	1.35849	0.898507	0.251454	1.7339	0.00946679	0.310461
2	49.9602	1.35849	0.898507	0.251454	1.7339	0.00946679	0.310461
2	49.9602	1.35849	0.898507	0.251454	1.7339	0.00946679	0.310461
2	50	1.34514	0.896976	0.251455	1.73081	0.00946601	0.310365
2	50.34	1.2249	0.88371	0.251456	1.68577	0.00945934	0.309551
2	51	1.04399	0.828775	0.278662	1.33357	0.0328112	0.294683
2	51.4161	0.890772	0.784079	0.289019	1.11151	0.0541453	0.277757
2	51.4161	0.890772	0.784079	0.289019	1.11151	0.0541453	0.277757
2	51.4161	0.890772	0.784079	0.289019	1.11151	0.0541453	0.277757
2	52	0.911431	0.839468	0.344677	1.11002	0.0539287	0.275539
2	52.1486	0.915914	0.850603	0.358457	1.10428	0.0538618	0.274851
2	52.1486	0.915914	0.850603	0.358457	1.10428	0.0538618	0.274851
2	53	0.841	0.811699	0.358584	1.17136	0.0615981	0.266325
2	53.8075	0.76864	0.766556	0.357933	1.20071	0.0687078	0.256278
2	54	0.773994	0.746243	0.357663	1.18637	0.067932	0.253367
2	54.6199	0.786305	0.680993	0.356499	1.11969	0.064017	0.243387
2	55	0.791832	0.633245	0.317906	1.07491	0.052904	0.261467
2	55.993	0.791094	0.491427	0.219058	0.927165	0.0272804	0.308865
2	55.993	0.791094	0.491427	0.219058	0.927165	0.0272804	0.308865
2	55.993	0.791094	0.491427	0.219058	0.927165	0.0272804	0.308865
2	55.993	0.791094	0.491427	0.219058	0.927165	0.0272804	0.308865
2	56	0.793376	0.493317	0.219715	0.92824	0.0276658	0.310102
2	56.9056	1.06833	0.741488	0.29903	1.02278	0.095867	0.478501
2	57	1.08927	0.738278	0.301013	1.03705	0.0938575	0.511728
2	57.9171	1.26483	0.669119	0.317072	1.16548	0.0737727	0.792853
2	58	1.26793	0.670174	0.317481	1.20588	0.0693261	0.800267
2	58.0653	1.27038	0.671004	0.317803	1.23524	0.0659065	0.806035
2	58.0653	1.27038	0.671004	0.317803	1.23524	0.0659065	0.806035
2	58.3839	1.19447	0.671003	0.317803	1.39378	0.0244325	0.806034
2	58.3839	1.19447	0.671003	0.317803	1.39378	0.0244325	0.806034
2	58.3839	1.19447	0.671003	0.317803	1.39378	0.0244325	0.806034
2	59	1.28374	0.600611	0.327235	1.44892	0.0205134	0.789961
2	60	1.42229	0.469812	0.334785	1.5042	0.0145444	0.759088
2	60.2887	1.46037	0.4296	0.33509	1.51206	0.0129595	0.749158
2	60.2887	1.46037	0.4296	0.33509	1.51206	0.0129595	0.749158
2	61	1.37079	0.398183	0.290757	1.81206	0.00160755	0.772722
2	62	1.20236	0.347149	0.227354	2.20622	0.00430362	0.786044
2	62.3801	1.12405	0.326433	0.203803	2.34334	0.0109399	0.786131
2	62.8494	1.12703	0.297124	0.183684	2.12781	0.00513501	0.767593
2	63	1.10668	0.282771	0.170317	2.13457	0.00395275	0.739263
2	64	0.954372	0.189423	0.0901027	2.1373	1.11311e-05	0.547488
2	65	0.768864	0.108461	0.0330077	2.0701	0.00318288	0.361478
2	65.4065	0.684844	0.0814278	0.0179668	2.02482	0.00642836	0.292816
2	65.4065	0.684844	0.0814278	0.0179668	2.02482	0.00642836	0.292816
2	65.4065	0.684844	0.0814278	0.0179668	2.02482	0.00642836	0.292816
2	65.4065	0.684844	0.0814278	0.0179668	2.02482	0.00642836	0.292816
2	65.4065	0.684844	0.0814278	0.0179668	2.02482	0.00642836	0.292816
2	65.4065	0.684844	0.0814278	0.0179668	2.02482	0.00642836	0.292816
2	65.4065	0.684844	0.0814278	0.0179668	2.02482	0.00642836	0.292816
2	65.4065	0.684844	0.0814278	0.0179668	2.02482	0.00642836	0.292816
2	65.4065	0.684844	0.0814278	0.0179668	2.02482	0.00642836	0.292816
2	65.4065	0.684844	0.0814278	0.0179668	2.02482	0.00642836	0.292816
2	65.4065	0.684844	0.0814278	0.0179668	2.02482	0.00642836	0.292816
2	65.4065	0.684844	0.0814278	0.0179668	2.02482	0.00642836	0.292816
2	65.6119	0.763053	0.0814278	0.0179668	1.99057	0.00215399	0.292816
2	65.6119	0.763053	0.0814278	0.0179668	1.99057	0.00215399	0.292816
2	65.8049	0.763337	0.069845	0.00541593	1.9568	0.00185958	0.313952
2	66	0.803176	0.0554442	0.0024025	2.00868	0.00185955	0.305754
2	66.1028	0.823842	0.0483685	0.00129768	2.02229	0.00185953	0.301429
2	66.1028	0.823842	0.0483685	0.00129768	2.02229	0.00185953	0.301429
2	66.1028	0.823842	0.0483685	0.00129768	2.02229	0.00185953	0.301429
2	66.1028	0.823842	0.0483685	0.00129768	2.02229	0.00185953	0.301429
2	67	0.610056	0.0454975	0.010412	1.70135	0.00490329	0.305536
2	67.1638	0.561655	0.0446719	0.0160811	1.63768	0.00561691	0.305678
2	68	0.632342	0.0440835	0.0160948	1.565	0.0205468	0.398497
2	69	0.701037	0.0424495	0.0156616	1.44219	0.0507252	0.47422
2	70	0.747988	0.0399023	0.014768	1.28642	0.0929536	0.510043
2	70.0353	0.749227	0.0397981	0.0147291	1.28044	0.0946368	0.510709
2	71	0.692962	0.0220457	0.0263889	1.25295	0.0901514	0.46422
2	72	0.632681	0.00894581	0.0420296	1.20777	0.0841645	0.413611
2	73	0.57106	0.00161672	0.0610681	1.1468	0.077029	0.361692
2	74	0.508945	0.000197523	0.0831532	1.07243	0.0690808	0.309867
2	75	0.447369	0.00457341	0.107841	0.988017	0.0607282	0.259674
2	75.2845	0.43011	0.00683386	0.115272	0.962709	0.0583366	0.245903
2	76	0.404771	0.00672892	0.112353	0.971438	0.043589	0.257003
2	76.8944	0.373508	0.00659121	0.108711	0.977623	0.0274179	0.270798
3	0	0.147987	0.0292968	0.00195963	0.561176	0.0276602	0.180359
3	0	0.147987	0.0292968	0.00195963	0.561176	0.0276602	0.180359
3	0	0.147987	0.0292968	0.00195963	0.561176	0.0276602	0.180359
3	0.878522	0.0539882	0.00205	0.0340955	0.533015	0.0269462	0.089391
3	1	0.0529343	0.00141463	0.0394914	0.546682	0.0270201	0.0808223
3	2	0.0444399	0.000690142	0.09785	0.659373	0.0274945	0.024377
3	2.94283	0.0368483	0.00734269	0.170429	0.762397	0.0277164	0.00105321
3	2.94283	0.0368483	0.00734269	0.170429	0.762397	0.0277164	0.00105321
3	3	0.0384418	0.00579346	0.166479	0.758277	0.0283082	0.00100627
3	4	0.0717227	0.00950183	0.100399	0.678369	0.039583	0.000347493
3	5	0.114473	0.0721864	0.046515	0.586055	0.0523944	2.76571e-05
3	5.01929	0.115381	0.0738902	0.0456539	0.584185	0.0526542	2.50039e-05
3	6	0.170167	0.0893803	0.0303277	0.624188	0.0589293	0.000650105
3	6.39221	0.192271	0.0953829	0.0248037	0.638059	0.0613261	0.00142316
3	7	0.162716	0.100704	0.0176874	0.658854	0.0702009	0.00582723
3	8	0.117524	0.108707	0.00826058	0.683842	0.0846793	0.0192766
3	8.65727	0.0910426	0.113345	0.00396501	0.693607	0.0937072	0.0318777
3	9	0.096783	0.11231	0.00304858	0.649012	0.0949735	0.0327205
3	9.36329	0.102846	0.111216	0.00221054	0.594974	0.0947308	0.0336237
3	9.36329	0.102846	0.111216	0.00221054	0.594974	0.0947308	0.0336237
3	10	0.120806	0.110926	0.00224691	0.636296	0.120777	0.0281473
3	10.7324	0.141863	0.110514	0.00228917	0.673619	0.148364	0.0216764
3	11	0.143302	0.108874	0.00230472	0.715951	0.14414	0.0165049
3	11.4877	0.145586	0.105901	0.00233323	0.792248	0.134661	0.00886132
3	11.9582	0.15831	0.105899	0.00233338	0.645951	0.102629	0.00886106
3	12	0.154599	0.105051	0.00246586	0.654033	0.102264	0.00919091
3	12.2794	0.1301	0.0994183	0.00344549	0.70578	0.099832	0.0115491
3	13	0.126602	0.0751881	0.0071144	0.691144	0.125366	0.0164923
3	14	0.12023	0.0463967	0.0143119	0.654358	0.157147	0.0243066
3	14.3352	0.117729	0.0381864	0.0172402	0.638115	0.165945	0.0270644
3	14.8472	0.132338	0.0341985	0.0229263	0.560742	0.171085	0.0278235
3	15	0.128516	0.0358206	0.0219341	0.581342	0.182469	0.0357425
3	15.7833	0.109408	0.0445863	0.017017	0.681632	0.242595	0.0860041
3	16	0.111728	0.0489911	0.0174972	0.639748	0.239833	0.0799812
3	16.3438	0.11531	0.0563002	0.0182459	0.569379	0.235163	0.0705581
3	16.8817	0.10591	0.0666473	0.00326776	0.529057	0.226986	0.0565469
3	16.8817	0.10591	0.0666473	0.00326776	0.529057	0.226986	0.0565469
3	16.8817	0.10591	0.0666473	0.00326776	0.529057	0.226986	0.0565469
3	16.8817	0.10591	0.0666473	0.00326776	0.529057	0.226986	0.0565469
3	16.8817	0.10591	0.0666473	0.00326776	0.529057	0.226986	0.0565469
3	16.8817	0.10591	0.0666473	0.00326776	0.529057	0.226986	0.0565469
3	17	0.105165	0.0664995	0.00169418	0.495562	0.215133	0.0525634
3	17.5562	0.0996509	0.0656595	0.00122836	0.342093	0.162179	0.0355885
3	18	0.11453	0.0852571	0.00515213	0.3021	0.138788	0.0277157
3	18.3252	0.125854	0.100965	0.00976619	0.272791	0.122442	0.0225361
3	19	0.149896	0.156836	0.02986	0.26149	0.117217	0.0186734
3	19.8092	0.171978	0.233602	0.0663339	0.24275	0.109231	0.0143675
3	19.8092	0.171978	0.233602	0.0663339	0.24275	0.109231	0.0143675
3	20	0.174385	0.271323	0.0673526	0.253715	0.12091	0.0105037
3	20.4489	0.172209	0.36333	0.0697161	0.277275	0.149091	0.00376018
3	21	0.142561	0.345856	0.067887	0.247047	0.127824	0.00603035
3	22	0.0899596	0.313772	0.0638316	0.192348	0.0915626	0.0114948
3	22.3721	0.0721815	0.301795	0.0621164	0.172648	0.0791771	0.0139597
3	22.3721	0.0721815	0.301795	0.0621164	0.172648	0.0791771	0.0139597
3	23	0.0345862	0.275174	0.0521553	0.154092	0.0832497	0.0183142
3	23.0382	0.0327155	0.273563	0.0515684	0.15292	0.0834887	0.0185978
3	24	0.0188252	0.274611	0.0339962	0.160757	0.0419936	0.0297927
3	25	0.00813289	0.255029	0.0185382	0.164716	0.013301	0.0432587
3	25.3499	0.0054217	0.244303	0.0141325	0.165035	0.00704259	0.048195
3	25.8394	0.00388011	0.264984	0.00662102	0.137629	0.00265135	0.0287153
3	26	0.00259934	0.266679	0.00417321	0.136384	0.00352698	0.0271752
3	26.8942	0.000233536	0.273536	0.000897143	0.127658	0.010331	0.0190581
3	27	4.78193e-05	0.283222	0.00123959	0.122383	0.00981475	0.024501
3	27.5154	0.0130707	0.330648	0.00369525	0.0975649	0.00748329	0.0591883
3	28	0.0106544	0.310024	0.00548809	0.0808649	0.0069296	0.0745124
3	28.9583	0.00649071	0.266163	0.00998252	0.0508072	0.00586157	0.108869
3	29	0.00686467	0.268369	0.00977133	0.0506512	0.0054769	0.108574
3	30	0.018927	0.320644	0.00526856	0.0465365	0.000134414	0.101144
3	31	0.0366508	0.369625	0.00205681	0.0418504	0.00262674	0.0931596
3	31.6588	0.0511045	0.398874	0.000746984	0.0385734	0.008384	0.0876908
3	31.6588	0.0511045	0.398874	0.000746984	0.0385734	0.008384	0.0876908
3	31.6588	0.0511045	0.398874	0.000746984	0.0385734	0.008384	0.0876908
3	32	0.0496278	0.462105	6.00545e-05	0.0231185	0.0221843	0.0765153
3	32.2357	0.048552	0.504504	0.00101957	0.0146134	0.0351418	0.0690959
3	32.2357	0.048552	0.504504	0.00101957	0.0146134	0.0351418	0.0690959
3	33	0.0381916	0.500058	0.000750853	0.0106954	0.0512794	0.0501795
3	34	0.0262541	0.483099	0.000439283	0.00621152	0.076078	0.0294581
3	34.0675	0.0255221	0.48154	0.000420771	0.00594682	0.0778767	0.0282464
3	34.0675	0.0255221	0.48154	0.000420771	0.00594682	0.0778767	0.0282464
3	34.0675	0.0255221	0.48154	0.000420771	0.00594682	0.0778767	0.0282464
3	34.0675	0.0255221	0.48154	0.000420771	0.00594682	0.0778767	0.0282464
3	34.0675	0.0255221	0.48154	0.000420771	0.00594682	0.0778767	0.0282464
3	34.9656	0.0224194	0.463808	0.00299399	9.09293e-08	0.0742159	0.0243203
3	34.9656	0.0224194	0.463808	0.00299399	9.093e-08	0.0742159	0.0243203
3	34.9656	0.0224194	0.463808	0.00299399	9.09299e-08	0.0742159	0.0243203
3	35	0.0228134	0.462362	0.00312131	1.03337e-05	0.0738154	0.0239353
3	35.754	0.032235	0.430735	0.00654637	0.00450351	0.0643498	0.0162448
3	35.754	0.032235	0.430735	0.00654637	0.00450351	0.0643498	0.0162448
3	35.754	0.032235	0.430735	0.00654637	0.00450351	0.0643498	0.0162448
3	36	0.0319692	0.420271	0.00636547	0.00410392	0.0732266	0.0154843
3	36.4338	0.0314612	0.401847	0.0060525	0.00342805	0.0901565	0.0141794
3	37	0.0394621	0.388703	0.00521207	0.00587841	0.115839	0.0113878
3	38	0.0554742	0.363955	0.0038794	0.0115298	0.166382	0.0071775
3	38.0301	0.0559897	0.363183	0.00384232	0.0117205	0.167976	0.00706549
3	39	0.0967376	0.423871	0.0090711	0.0153233	0.147887	0.00129969
3	40	0.140909	0.485371	0.0166042	0.0192533	0.126283	0.000182898
3	40.0701	0.143894	0.489612	0.0172058	0.0195319	0.124758	0.000288415
3	40.0701	0.143894	0.489612	0.0172058	0.0195319	0.124758	0.000288415
3	40.8581	0.143118	0.479958	0.0225988	0.064792	0.0133915	0.010045
3	41	0.135982	0.473887	0.0204286	0.0629591	0.0135982	0.00864212
3	42	0.0892395	0.420932	0.00808454	0.0496569	0.0150073	0.0016572
3	42.4063	0.0724175	0.394852	0.00463909	0.0442407	0.0155463	0.000364965
3	43	0.0629663	0.384069	0.00416201	0.028585	0.0197924	1.75901e-05
3	44	0.047687	0.358867	0.00336644	0.00954772	0.0276446	0.000438915
3	45	0.0339315	0.32659	0.00261348	0.000688013	0.0358434	0.00207647
3	45.0633	0.0331286	0.324367	0.00256803	0.000473413	0.0363597	0.00221798
3	45.411	0.0378312	0.318763	0.00301902	0.000373719	0.0371376	0.00289818
3	45.411	0.0378312	0.318763	0.00301902	0.000373719	0.0371376	0.00289818
3	45.8149	0.0318262	0.325008	0.000430354	0.00323982	0.0371717	0.00754409
3	45.8149	0.0318262	0.325008	0.000430354	0.00323982	0.0371717	0.00754409
3	45.8149	0.0318262	0.325008	0.000430354	0.00323982	0.0371717	0.00754409
3	45.8149	0.0318262	0.325008	0.000430354	0.00323982	0.0371717	0.00754409
3	45.8149	0.0318262	0.325008	0.000430354	0.00323982	0.0371717	0.00754409
3	46	0.0305056	0.295136	0.000346956	0.00350617	0.0370492	0.00450844
3	46.9486	0.0239619	0.14713	6.01899e-05	0.00492179	0.0350038	0.0012179
3	46.9486	0.0239619	0.14713	6.01899e-05	0.00492179	0.0350038	0.0012179
3	46.9486	0.0239619	0.14713	6.01899e-05	0.00492179	0.0350038	0.0012179
3	46.9486	0.0239619	0.14713	6.01899e-05	0.00492179	0.0350038	0.0012179
3	46.9486	0.0239619	0.14713	6.01899e-05	0.00492179	0.0350038	0.0012179
3	47	0.02395	0.14713	6.01899e-05	0.00401472	0.036002	0.0012179
3	47.3015	0.0238253	0.14713	6.01899e-05	0.000533974	0.0420818	0.0012179
3	47.3015	0.0238253	0.14713	6.01899e-05	0.000533974	0.0420818	0.0012179
3	47.3015	0.0238253	0.14713	6.01899e-05	0.000533974	0.0420818	0.0012179
3	47.3015	0.0238253	0.14713	6.01899e-05	0.000533974	0.0420818	0.0012179
3	47.3015	0.0238253	0.14713	6.01899e-05	0.000533974	0.0420818	0.0012179
3	47.3015	0.0238253	0.14713	6.01899e-05	0.000533974	0.0420818	0.0012179
3	47.3015	0.0238253	0.14713	6.01899e-05	0.000533974	0.0420818	0.0012179
3	47.8004	0.0125093	0.0828939	0.00926714	0.00109316	0.0547965	0.00260819
3	48	0.0262215	0.101571	0.00570596	0.000158065	0.0469152	0.000228302
3	48.4602	0.0728483	0.146558	0.000666649	0.00121217	0.0306561	0.00462952
3	48.4602	0.0728483	0.146558	0.000666649	0.00121217	0.0306561	0.00462952
3	48.4602	0.0728483	0.146558	0.000666649	0.00121217	0.0306561	0.00462952
3	48.682	0.063952	0.137253	0.00385339	1.91225e-07	0.0306561	0.0113232
3	48.682	0.063952	0.137253	0.00385339	1.91225e-07	0.0306561	0.0113232
3	48.682	0.063952	0.137253	0.00385339	1.91225e-07	0.0306561	0.0113232
3	48.682	0.063952	0.137253	0.00385339	1.91225e-07	0.0306561	0.0113232
3	48.682	0.063952	0.137253	0.00385339	1.91225e-07	0.0306561	0.0113232
3	48.682	0.063952	0.137253	0.00385339	1.91225e-07	0.0306561	0.0113232
3	48.682	0.063952	0.137253	0.00385339	1.91225e-07	0.0306561	0.0113232
3	48.9252	0.0681372	0.143739	0.00224342	0.00405074	0.0282243	0.0108605
3	49	0.0659308	0.148105	0.00192195	0.00467772	0.026131	0.0105591
3	50	0.0396454	0.211226	1.69072e-05	0.0174804	0.00542491	0.00692045
3	51	0.0197586	0.280663	0.00273707	0.0377952	0.000279372	0.00403032
3	51.7568	0.00923537	0.335168	0.00770476	0.0568772	0.00693696	0.00235648
3	51.7568	0.00923537	0.335168	0.00770476	0.0568772	0.00693696	0.00235648
3	51.7568	0.00923537	0.335168	0.00770476	0.0568772	0.00693696	0.00235648
3	51.7568	0.00923537	0.335168	0.00770476	0.0568772	0.00693696	0.00235648
3	51.7568	0.00923537	0.335168	0.00770476	0.0568772	0.00693696	0.00235648
3	52	0.00517975	0.304993	0.00264639	0.0612954	0.00427325	0.00106689
3	52.4197	0.000870501	0.25152	0.000143747	0.0680428	0.00116987	2.6692e-05
3	52.4197	0.000870501	0.25152	0.000143747	0.0680428	0.00116987	2.6692e-05
3	52.4197	0.000870501	0.25152	0.000143747	0.0680428	0.00116987	2.6692e-05
3	52.4197	0.000870501	0.25152	0.000143747	0.0680428	0.00116987	2.6692e-05
3	53	0.00352205	0.25152	0.000143747	0.112176	1.30213e-05	2.6692e-05
3	53.1961	0.00479047	0.25152	0.000143747	0.129057	0.000268447	2.6692e-05
3	53.1961	0.00479047	0.25152	0.000143747	0.129057	0.000268447	2.6692e-05
3	53.7794	0.00168835	0.184708	0.00558155	0.108649	0.00402638	0.012854
3	53.7794	0.00168835	0.184708	0.00558155	0.108649	0.00402638	0.012854
3	53.7794	0.00168835	0.184708	0.00558155	0.108649	0.00402638	0.012854
3	53.7794	0.00168835	0.184708	0.00558155	0.108649	0.00402638	0.012854
3	53.7794	0.00168835	0.184708	0.00558155	0.108649	0.00402638	0.012854
3	53.7794	0.00168835	0.184708	0.00558155	0.108649	0.00402638	0.012854
3	53.7794	0.00168835	0.184708	0.00558155	0.108649	0.00402638	0.012854
3	54	0.00103971	0.19992	0.00436932	0.150665	0.00417529	0.0180923
3	54.3178	0.00037873	0.222442	0.00287558	0.21945	0.00439451	0.0270582
3	54.3178	0.00037873	0.222442	0.00287558	0.21945	0.00439451	0.0270582
3	54.3178	0.00037873	0.222442	0.00287558	0.21945	0.00439451	0.0270582
3	54.3178	0.00037873	0.222442	0.00287558	0.21945	0.00439451	0.0270582
3	54.3178	0.00037873	0.222442	0.00287558	0.21945	0.00439451	0.0270582
3	54.3178	0.00037873	0.222442	0.00287558	0.21945	0.00439451	0.0270582
3	54.3178	0.00037873	0.222442	0.00287558	0.21945	0.00439451	0.0270582
3	54.6942	0.00026331	0.318443	0.00380727	0.306091	0.000847133	0.0239301
3	54.6942	0.00026331	0.318443	0.00380727	0.306091	0.000847133	0.0239301
3	55	0.00124798	0.285581	0.00157434	0.337832	0.000943569	0.000455659
3	55.1648	0.00207981	0.267665	0.000762681	0.35481	0.000997679	0.013216
3	55.758	0.0542455	0.19702	0.00224743	0.264889	0.00560754	0.0061623
3	56	0.0479505	0.22792	0.0022475	0.279489	0.0157858	0.00369775
3	56.0932	0.0456115	0.239818	0.00224753	0.285151	0.0209688	0.00291243
3	56.0932	0.0456115	0.239818	0.00224753	0.285151	0.0209688	0.00291243
3	56.7885	0.0125413	0.357461	0.0112685	0.303679	2.45802e-05	0.0192181
3	56.7885	0.0125413	0.357461	0.0112685	0.303679	2.45802e-05	0.0192181
3	57	0.0112278	0.357461	0.0112685	0.299173	2.32657e-05	0.0192181
3	57.5792	0.00799269	0.357461	0.0112685	0.285561	1.98511e-05	0.0192181
3	57.5792	0.00799269	0.357461	0.0112685	0.285561	1.98511e-05	0.0192181
3	57.5792	0.00799269	0.357461	0.0112685	0.285561	1.98511e-05	0.0192181
3	58	0.00688076	0.481946	0.0515561	0.338387	0.00257428	0.045117
3	58.2663	0.00619172	0.562826	0.0909519	0.366295	0.00727583	0.0664862
3	58.2663	0.00619172	0.562826	0.0909519	0.366295	0.00727583	0.0664862
3	58.2663	0.00619172	0.562826	0.0909519	0.366295	0.00727583	0.0664862
3	58.2663	0.00619172	0.562826	0.0909519	0.366295	0.00727583	0.0664862
3	58.2663	0.00619172	0.562826	0.0909519	0.366295	0.00727583	0.0664862
3	58.2663	0.00619172	0.562826	0.0909519	0.366295	0.00727583	0.0664862
3	58.2663	0.00619172	0.562826	0.0909519	0.366295	0.00727583	0.0664862
3	58.2663	0.00619172	0.562826	0.0909519	0.366295	0.00727583	0.0664862
3	58.4889	0.00996834	0.562826	0.0973684	0.405589	2.98165e-05	0.0664862
3	58.4889	0.00996834	0.562826	0.0973684	0.405589	2.98165e-05	0.0664862
3	58.4889	0.00996834	0.562826	0.0973684	0.405589	2.98165e-05	0.0664862
3	58.4889	0.00996834	0.562826	0.0973684	0.405589	2.98165e-05	0.0664862
3	58.4889	0.00996834	0.562826	0.0973684	0.405589	2.98165e-05	0.0664862
3	58.4889	0.00996834	0.562826	0.0973684	0.405589	2.98165e-05	0.0664862
3	58.4889	0.00996834	0.562826	0.0973684	0.405589	2.98165e-05	0.0664862
3	58.4889	0.00996834	0.562826	0.0973684	0.405589	2.98165e-05	0.0664862
3	58.4889	0.00996834	0.562826	0.0973684	0.405589	2.98165e-05	0.0664862
3	58.4889	0.00996834	0.562826	0.0973684	0.405589	2.98165e-05	0.0664862
3	58.4889	0.00996834	0.562826	0.0973684	0.405589	2.98165e-05	0.0664862
3	58.4889	0.00996834	0.562826	0.0973684	0.405589	2.98165e-05	0.0664862
3	58.4889	0.00996834	0.562826	0.0973684	0.405589	2.98165e-05	0.0664862
3	58.4889	0.00996834	0.562826	0.0973684	0.405589	2.98165e-05	0.0664862
3	58.4889	0.00996834	0.562826	0.0973684	0.405589	2.98165e-05	0.0664862
3	58.4889	0.00996834	0.562826	0.0973684	0.405589	2.98165e-05	0.0664862
3	58.4889	0.00996834	0.562826	0.0973684	0.405589	2.98165e-05	0.0664862
3	58.4889	0.00996834	0.562826	0.0973684	0.405589	2.98165e-05	0.0664862
3	58.4889	0.00996834	0.562826	0.0973684	0.405589	2.98165e-05	0.0664862
3	58.4889	0.00996834	0.562826	0.0973684	0.405589	2.98165e-05	0.0664862
3	58.4889	0.00996834	0.562826	0.0973684	0.405589	2.98165e-05	0.0664862
3	58.4889	0.00996834	0.562826	0.0973684	0.405589	2.98165e-05	0.0664862
3	58.4889	0.00996834	0.562826	0.0973684	0.405589	2.98165e-05	0.0664862
3	58.4889	0.00996834	0.562826	0.0973684	0.405589	2.98165e-05	0.0664862
3	58.4889	0.00996834	0.562826	0.0973684	0.405589	2.98165e-05	0.0664862
3	58.4889	0.00996834	0.562826	0.0973684	0.405589	2.98165e-05	0.0664862
3	58.4889	0.00996834	0.562826	0.0973684	0.405589	2.98165e-05	0.0664862
3	58.4889	0.00996834	0.562826	0.0973684	0.405589	2.98165e-05	0.0664862
3	58.4889	0.00996834	0.562826	0.0973684	0.405589	2.98165e-05	0.0664862
3	58.4889	0.00996834	0.562826	0.0973684	0.405589	2.98165e-05	0.0664862
3	58.4889	0.00996834	0.562826	0.0973684	0.405589	2.98165e-05	0.0664862
3	58.4889	0.00996834	0.562826	0.0973684	0.405589	2.98165e-05	0.0664862
3	58.4889	0.00996834	0.562826	0.0973684	0.405589	2.98165e-05	0.0664862
3	58.4889	0.00996834	0.562826	0.0973684	0.405589	2.98165e-05	0.0664862
3	58.4889	0.00996834	0.562826	0.0973684	0.405589	2.98165e-05	0.0664862
3	58.4889	0.00996834	0.562826	0.0973684	0.405589	2.98165e-05	0.0664862
3	58.4889	0.00996834	0.562826	0.0973684	0.405589	2.98165e-05	0.0664862
3	58.4889	0.00996834	0.562826	0.0973684	0.405589	2.98165e-05	0.0664862
3	58.4889	0.00996834	0.562826	0.0973684	0.405589	2.98165e-05	0.0664862
3	58.4889	0.00996834	0.562826	0.0973684	0.405589	2.98165e-05	0.0664862
3	58.4889	0.00996834	0.562826	0.0973684	0.405589	2.98165e-05	0.0664862
3	58.4889	0.00996834	0.562826	0.0973684	0.405589	2.98165e-05	0.0664862
3	58.4889	0.00996834	0.562826	0.0973684	0.405589	2.98165e-05	0.0664862
3	58.4889	0.00996834	0.562826	0.0973684	0.405589	2.98165e-05	0.0664862
3	58.4889	0.00996834	0.562826	0.0973684	0.405589	2.98165e-05	0.0664862
3	58.4889	0.00996834	0.562826	0.0973684	0.405589	2.98165e-05	0.0664862
3	58.4889	0.00996834	0.562826	0.0973684	0.405589	2.98165e-05	0.0664862
3	58.4889	0.00996834	0.562826	0.0973684	0.405589	2.98165e-05	0.0664862
3	58.4889	0.00996834	0.562826	0.0973684	0.405589	2.98165e-05	0.0664862
3	58.4889	0.00996834	0.562826	0.0973684	0.405589	2.98165e-05	0.0664862
3	58.4889	0.00996834	0.562826	0.0973684	0.405589	2.98165e-05	0.0664862
3	58.4889	0.00996834	0.562826	0.0973684	0.405589	2.98165e-05	0.0664862
3	58.4889	0.00996834	0.562826	0.0973684	0.405589	2.98165e-05	0.0664862
3	58.4889	0.00996834	0.562826	0.0973684	0.405589	2.98165e-05	0.0664862
3	58.4889	0.00996834	0.562826	0.0973684	0.405589	2.98165e-05	0.0664862
3	58.4889	0.00996834	0.562826	0.0973684	0.405589	2.98165e-05	0.0664862
3	58.4889	0.00996834	0.562826	0.0973684	0.405589	2.98165e-05	0.0664862
3	58.4889	0.00996834	0.562826	0.0973684	0.405589	2.98165e-05	0.0664862
3	58.4889	0.00996834	0.562826	0.0973684	0.405589	2.98165e-05	0.0664862
3	58.4889	0.00996834	0.562826	0.0973684	0.405589	2.98165e-05	0.0664862
3	58.4889	0.00996834	0.562826	0.0973684	0.405589	2.98165e-05	0.0664862
3	58.4889	0.00996834	0.562826	0.0973684	0.405589	2.98165e-05	0.0664862
3	58.4889	0.00996834	0.562826	0.0973684	0.405589	2.98165e-05	0.0664862
3	58.4889	0.00996834	0.562826	0.0973684	0.405589	2.98165e-05	0.0664862
3	58.4889	0.00996834	0.562826	0.0973684	0.405589	2.98165e-05	0.0664862
3	58.4889	0.00996834	0.562826	0.0973684	0.405589	2.98165e-05	0.0664862
3	58.4889	0.00996834	0.562826	0.0973684	0.405589	2.98165e-05	0.0664862
3	58.4889	0.00996834	0.562826	0.0973684	0.405589	2.98165e-05	0.0664862
3	58.4889	0.00996834	0.562826	0.0973684	0.405589	2.98165e-05	0.0664862
3	58.4889	0.00996834	0.562826	0.0973684	0.405589	2.98165e-05	0.0664862
3	58.4889	0.00996834	0.562826	0.0973684	0.405589	2.98165e-05	0.0664862
3	58.4889	0.00996834	0.562826	0.0973684	0.405589	2.98165e-05	0.0664862
3	58.4889	0.00996834	0.562826	0.0973684	0.405589	2.98165e-05	0.0664862
3	58.4889	0.00996834	0.562826	0.0973684	0.405589	2.98165e-05	0.0664862
3	58.4889	0.00996834	0.562826	0.0973684	0.405589	2.98165e-05	0.0664862
3	58.4889	0.00996834	0.562826	0.0973684	0.405589	2.98165e-05	0.0664862
3	58.4889	0.00996834	0.562826	0.0973684	0.405589	2.98165e-05	0.0664862
3	58.4889	0.00996834	0.562826	0.0973684	0.405589	2.98165e-05	0.0664862
3	58.4889	0.00996834	0.562826	0.0973684	0.405589	2.98165e-05	0.0664862
3	58.4889	0.00996834	0.562826	0.0973684	0.405589	2.98165e-05	0.0664862
3	58.4889	0.00996834	0.562826	0.0973684	0.405589	2.98165e-05	0.0664862
3	58.4889	0.00996834	0.562826	0.0973684	0.405589	2.98165e-05	0.0664862
3	58.4889	0.00996834	0.562826	0.0973684	0.405589	2.98165e-05	0.0664862
3	58.4889	0.00996834	0.562826	0.0973684	0.405589	2.98165e-05	0.0664862
3	58.4889	0.00996834	0.562826	0.0973684	0.405589	2.98165e-05	0.0664862
3	58.4889	0.00996834	0.562826	0.0973684	0.405589	2.98165e-05	0.0664862
3	58.4889	0.00996834	0.562826	0.0973684	0.405589	2.98165e-05	0.0664862
3	58.4889	0.00996834	0.562826	0.0973684	0.405589	2.98165e-05	0.0664862
3	58.4889	0.00996834	0.562826	0.0973684	0.405589	2.98165e-05	0.0664862
3	58.4889	0.00996834	0.562826	0.0973684	0.405589	2.98165e-05	0.0664862
3	58.4889	0.00996834	0.562826	0.0973684	0.405589	2.98165e-05	0.0664862
3	58.4889	0.00996834	0.562826	0.0973684	0.405589	2.98165e-05	0.0664862
3	58.4889	0.00996834	0.562826	0.0973684	0.405589	2.98165e-05	0.0664862
3	58.4889	0.00996834	0.562826	0.0973684	0.405589	2.98165e-05	0.0664862
3	58.4889	0.00996834	0.562826	0.0973684	0.405589	2.98165e-05	0.0664862
3	58.4889	0.00996834	0.562826	0.0973684	0.405589	2.98165e-05	0.0664862
3	58.4889	0.00996834	0.562826	0.0973684	0.405589	2.98165e-05	0.0664862
3	58.4889	0.00996834	0.562826	0.0973684	0.405589	2.98165e-05	0.0664862
3	58.4889	0.00996834	0.562826	0.0973684	0.405589	2.98165e-05	0.0664862
3	58.4889	0.00996834	0.562826	0.0973684	0.405589	2.98165e-05	0.0664862
3	58.4889	0.00996834	0.562826	0.0973684	0.405589	2.98165e-05	0.0664862
3	58.4889	0.00996834	0.562826	0.0973684	0.405589	2.98165e-05	0.0664862
3	58.4889	0.00996834	0.562826	0.0973684	0.405589	2.98165e-05	0.0664862
3	58.4889	0.00996834	0.562826	0.0973684	0.405589	2.98165e-05	0.0664862
3	58.4889	0.00996834	0.562826	0.0973684	0.405589	2.98165e-05	0.0664862
3	58.4889	0.00996834	0.562826	0.0973684	0.405589	2.98165e-05	0.0664862
3	58.4889	0.00996834	0.562826	0.0973684	0.405589	2.98165e-05	0.0664862
3	58.4889	0.00996834	0.562826	0.0973684	0.405589	2.98165e-05	0.0664862
3	58.4889	0.00996834	0.562826	0.0973684	0.405589	2.98165e-05	0.0664862
3	58.4889	0.00996834	0.562826	0.0973684	0.405589	2.98165e-05	0.0664862
3	58.4889	0.00996834	0.562826	0.0973684	0.405589	2.98165e-05	0.0664862
3	58.4889	0.00996834	0.562826	0.0973684	0.405589	2.98165e-05	0.0664862
3	58.4889	0.00996834	0.562826	0.0973684	0.405589	2.98165e-05	0.0664862
3	58.4889	0.00996834	0.562826	0.0973684	0.405589	2.98165e-05	0.0664862
3	58.4889	0.00996834	0.562826	0.0973684	0.405589	2.98165e-05	0.0664862
3	58.4889	0.00996834	0.562826	0.0973684	0.405589	2.98165e-05	0.0664862
3	58.4889	0.00996834	0.562826	0.0973684	0.405589	2.98165e-05	0.0664862
3	58.4889	0.00996834	0.562826	0.0973684	0.405589	2.98165e-05	0.0664862
3	58.4889	0.00996834	0.562826	0.0973684	0.405589	2.98165e-05	0.0664862
3	58.4889	0.00996834	0.562826	0.0973684	0.405589	2.98165e-05	0.0664862
3	58.4889	0.00996834	0.562826	0.0973684	0.405589	2.98165e-05	0.0664862
3	58.4889	0.00996834	0.562826	0.0973684	0.405589	2.98165e-05	0.0664862
3	58.4889	0.00996834	0.562826	0.0973684	0.405589	2.98165e-05	0.0664862
3	58.4889	0.00996834	0.562826	0.0973684	0.405589	2.98165e-05	0.0664862
3	58.4889	0.00996834	0.562826	0.0973684	0.405589	2.98165e-05	0.0664862
3	58.4889	0.00996834	0.562826	0.0973684	0.405589	2.98165e-05	0.0664862
3	58.4889	0.00996834	0.562826	0.0973684	0.405589	2.98165e-05	0.0664862
3	58.7429	0.0137776	0.50767	0.104346	0.388076	3.05673e-05	0.045093
3	59	0.00702283	0.52269	0.115619	0.379596	0.000400215	0.0525924
3	60	0.00270829	0.579611	0.163686	0.343909	0.00590822	0.0868073
3	61	0.0354248	0.632729	0.216269	0.305	0.0177626	0.127609
3	61.5415	0.0667357	0.659292	0.245555	0.283177	0.0265787	0.151622
3	61.5415	0.0667357	0.659292	0.245555	0.283177	0.0265787	0.151622
3	62	0.0397591	0.592348	0.257364	0.274538	0.0670202	0.112978
3	62.387	0.0216843	0.53078	0.267166	0.26255	0.112242	0.0833085
3	62.387	0.0216843	0.53078	0.267166	0.26255	0.112242	0.0833085
3	62.387	0.0216843	0.53078	0.267166	0.26255	0.112242	0.0833085
3	62.387	0.0216843	0.53078	0.267166	0.26255	0.112242	0.0833085
3	62.387	0.0216843	0.53078	0.267166	0.26255	0.112242	0.0833085
3	62.7174	0.0176562	0.513526	0.267166	0.29688	0.112242	0.0915893
3	62.7174	0.0176562	0.513526	0.267166	0.29688	0.112242	0.0915893
3	62.7174	0.0176562	0.513526	0.267166	0.29688	0.112242	0.0915893
3	62.7174	0.0176562	0.513526	0.267166	0.29688	0.112242	0.0915893
3	62.7174	0.0176562	0.513526	0.267166	0.29688	0.112242	0.0915893
3	62.7174	0.0176562	0.513526	0.267166	0.29688	0.112242	0.0915893
3	62.7174	0.0176562	0.513526	0.267166	0.29688	0.112242	0.0915893
3	62.7174	0.0176562	0.513526	0.267166	0.29688	0.112242	0.0915893
[truncated: 10,118 more rows]

## Sheet: 6.QTL
Table S6. Summary of QTL results.
[truncated: 16 more rows]
